# Supplementary material for: Cytotoxic T lymphocytes require transcription for infiltration but not target cell lysis
Source: EMBO Rep. 2023 Oct 20;24(11):e57653. doi: 10.15252/embr.202357653 (PMC10626425; doi:10.15252/embr.202357653)
Supplement: Supplementary file 3 — Movie EV1 [file EMBR-24-e57653-s001.zip › Movie EV1/README.txt]

Movie EV1

Source data for Figure EV4A, left. Maximum projection of z-stack images of vehicle control (DMSO)-treated CTLs stained with CFSE and Hoechst, migrating on ICAM-1-coated glass.
