# Supplementary material for: Cytotoxic T lymphocytes require transcription for infiltration but not target cell lysis
Source: EMBO Rep. 2023 Oct 20;24(11):e57653. doi: 10.15252/embr.202357653 (PMC10626425; doi:10.15252/embr.202357653)
Supplement: Supplementary file 4 — Movie EV2 [file EMBR-24-e57653-s006.zip]

Archive with 5 entries (4 files):
- Movie EV2/
- Movie EV2/EVMovie2.mp4
- __MACOSX/Movie EV2/._EVMovie2.mp4
- Movie EV2/README.txt
- __MACOSX/Movie EV2/._README.txt
