# Supplementary material for: Cytotoxic T lymphocytes require transcription for infiltration but not target cell lysis
Source: EMBO Rep. 2023 Oct 20;24(11):e57653. doi: 10.15252/embr.202357653 (PMC10626425; doi:10.15252/embr.202357653)
Supplement: Supplementary file 5 — Dataset EV1 [file EMBR-24-e57653-s003.xlsx]

## Sheet: Legend
Dataset EV1
Summary statistics for RNA-seq differential expression analyses between CTLs stimulated for 10, 20, 40, or 60 minutes versus resting control.

## Sheet: 10m v 0m
Gene	logFC	logCPM	F	PValue	FDR	Symbol
ENSMUSG00000090544	-1.54458	1.89999	31.5576	5.20763e-05	0.781145	Gm6576
ENSMUSG00000092981	-0.558624	2.38942	26.2402	0.000131487	0.986154	Mir5125
ENSMUSG00000083219	-1.99106	-1.21861	19.7916	0.000486782	0.999886	Gm11410
ENSMUSG00000014837	-0.249196	4.44648	19.076	0.000571804	0.999886	4931428F04Rik
ENSMUSG00000056772	2.14351	-0.871118	18.601	0.00063759	0.999886	Rps6-ps2
ENSMUSG00000074165	-0.302935	3.69234	18.2915	0.000685074	0.999886	Zfp788
ENSMUSG00000112449	-0.995203	0.389764	18.2877	0.000685683	0.999886	NA
ENSMUSG00000090862	-0.33912	3.67866	17.0189	0.000927729	0.999886	Rps13
ENSMUSG00000031425	-0.881722	0.026248	14.3514	0.00183228	0.999886	Plp1
ENSMUSG00000047215	-0.257439	4.42656	14.2412	0.00188726	0.999886	Rpl9
ENSMUSG00000000753	0.179416	5.3821	14.1286	0.00194541	0.999886	Serpinf1
ENSMUSG00000076489	-0.48941	2.24859	13.6267	0.00223072	0.999886	Trbj1-7
ENSMUSG00000075276	-1.3556	-0.938049	13.2154	0.00250045	0.999886	Gm13653
ENSMUSG00000030823	0.353216	2.32868	13.1483	0.00254787	0.999886	9130019O22Rik
ENSMUSG00000089542	-0.551464	1.55408	13.0732	0.00260222	0.999886	Gm25835
ENSMUSG00000110206	-0.234245	5.66165	12.9703	0.00267885	0.999886	NA
ENSMUSG00000035441	1.24218	-1.14546	13.175	0.00272169	0.999886	Myo1d
ENSMUSG00000106636	-1.24423	-0.330164	12.7462	0.0028547	0.999886	NA
ENSMUSG00000023393	-0.160433	5.66099	12.5375	0.00303052	0.999886	Slc17a9
ENSMUSG00000028248	-0.174845	6.71355	12.4667	0.00309297	0.999886	Sfrs18
ENSMUSG00000101970	-0.25818	5.02043	12.3201	0.00322696	0.999886	NA
ENSMUSG00000082064	-0.269612	4.20653	11.9847	0.00355911	0.999886	Gm14217
ENSMUSG00000008690	0.112565	7.97688	11.9691	0.00357548	0.999886	Ncaph2
ENSMUSG00000025507	-0.169945	5.6982	11.9265	0.00362073	0.999886	Lrdd
ENSMUSG00000027387	-0.278761	3.53652	11.7472	0.00381814	0.999886	Zc3h8
ENSMUSG00000031553	-0.6866	0.169143	11.5594	0.00425112	0.999886	Adam3
ENSMUSG00000004661	-0.216999	4.55181	11.2604	0.00441918	0.999886	Arid3b
ENSMUSG00000021391	0.209044	3.95132	11.2405	0.00444602	0.999886	Cenpp
ENSMUSG00000041530	0.137411	6.19729	11.1743	0.0045364	0.999886	Ago1
ENSMUSG00000097178	-0.681395	0.0388274	11.1534	0.00456535	0.999886	2310002F09Rik
ENSMUSG00000081805	-1.28935	-1.12738	11.1437	0.00457887	0.999886	Gm14335
ENSMUSG00000020331	0.432495	1.79094	10.8932	0.00494473	0.999886	Hcn2
ENSMUSG00000097176	-1.36715	-1.07561	10.8295	0.00504296	0.999886	Gm26830
ENSMUSG00000048949	0.165626	5.34126	10.6582	0.0053185	0.999886	Gm6206
ENSMUSG00000030774	0.305947	2.55079	10.5282	0.00553908	0.999886	Pak1
ENSMUSG00000021057	-1.14589	-0.785936	10.4576	0.00566333	0.999886	Akap5
ENSMUSG00000106858	-1.55644	-0.953967	10.4018	0.00576377	0.999886	NA
ENSMUSG00000024096	0.112275	7.12885	10.3782	0.00580675	0.999886	Ralbp1
ENSMUSG00000090035	0.190463	4.29535	10.3743	0.00581406	0.999886	Galnt4
ENSMUSG00000025351	1.36027	-1.12735	10.2012	0.00614202	0.999886	Cd63
ENSMUSG00000056204	0.23386	3.68543	10.1758	0.00619198	0.999886	Pgpep1
ENSMUSG00000067613	-1.17	-1.23703	10.1385	0.00626924	0.999886	5430421N21Rik
ENSMUSG00000113165	-1.1499	-1.00191	10.0733	0.00639808	0.999886	NA
ENSMUSG00000018415	0.160947	5.70709	9.87853	0.0068117	0.999886	Gid4
ENSMUSG00000078517	-0.136796	6.52142	9.86908	0.00683254	0.999886	Emc1
ENSMUSG00000061477	-0.202757	4.54526	9.84213	0.00689238	0.999886	Rps7
ENSMUSG00000039396	-0.179134	5.67497	9.81496	0.00695331	0.999886	Neil3
ENSMUSG00000030424	0.894034	-0.387009	9.80548	0.00697471	0.999886	Zfp939
ENSMUSG00000053702	0.197198	4.36207	9.79929	0.00698875	0.999886	Nebl
ENSMUSG00000040459	-0.226968	6.85451	9.79743	0.00699296	0.999886	Arglu1
ENSMUSG00000106262	-0.467719	1.52273	9.60198	0.00745293	0.999886	NA
ENSMUSG00000035067	-0.232696	4.55503	9.59387	0.00747277	0.999886	Xkr6
ENSMUSG00000112546	-0.439026	2.24492	9.58125	0.00750372	0.999886	NA
ENSMUSG00000097589	-0.323509	4.36138	9.56547	0.00754267	0.999886	Dleu2
ENSMUSG00000064358	0.272187	6.44322	9.44121	0.00785743	0.999886	mt-Co3
ENSMUSG00000102918	0.193306	4.15385	9.40012	0.00796482	0.999886	NA
ENSMUSG00000085208	0.116563	6.78287	9.39021	0.00799096	0.999886	4632419I22Rik
ENSMUSG00000106682	-1.32528	-0.639973	9.34716	0.00810571	0.999886	NA
ENSMUSG00000076921	-1.0059	-0.763936	9.19621	0.00852327	0.999886	Traj7
ENSMUSG00000037316	0.139709	5.49984	9.15225	0.00864948	0.999886	Bag4
ENSMUSG00000079071	-0.264945	3.15928	9.09886	0.00880563	0.999886	Gm14085
ENSMUSG00000061882	-0.720482	0.300038	9.09022	0.00883121	0.999886	Ccdc62
ENSMUSG00000028803	0.144518	5.64142	9.07827	0.00886673	0.999886	Nipal3
ENSMUSG00000083424	-0.639889	0.640714	9.07256	0.00888376	0.999886	Rpl35a-ps4
ENSMUSG00000068480	-0.547507	1.93966	9.03346	0.00900137	0.999886	Gm7551
ENSMUSG00000016493	-0.615125	0.176604	8.99614	0.00911532	0.999886	Cd46
ENSMUSG00000035545	-0.22236	7.0905	8.96028	0.00922633	0.999886	Leng8
ENSMUSG00000082197	0.839743	0.169078	8.9405	0.00928825	0.999886	Gm8577
ENSMUSG00000073405	0.123467	6.0959	8.88484	0.00946505	0.999886	C920025E04Rik
ENSMUSG00000064390	-0.586413	0.633335	8.84424	0.00959643	0.999886	Rnu73b
ENSMUSG00000105196	-0.476387	2.08681	8.78729	0.00978429	0.999886	NA
ENSMUSG00000036820	0.19523	4.45951	8.7808	0.00980595	0.999886	Amdhd2
ENSMUSG00000077192	-0.588522	0.286517	8.7363	0.00995608	0.999886	Snora17
ENSMUSG00000078651	-0.286454	4.2806	8.71582	0.010026	0.999886	Aoc2
ENSMUSG00000060288	-0.216124	3.67462	8.63945	0.010292	0.999886	Ppih
ENSMUSG00000101939	0.647386	2.50839	8.61608	0.010375	0.999886	NA
ENSMUSG00000015452	-0.613877	1.06846	8.60783	0.0104044	0.999886	Ager
ENSMUSG00000091020	0.258767	3.08538	8.57079	0.010538	0.999886	Gm5828
ENSMUSG00000086405	-0.649278	0.284494	8.56547	0.0105574	0.999886	9330198N18Rik
ENSMUSG00000044712	-0.299842	2.53905	8.50164	0.0107927	0.999886	Slc38a6
ENSMUSG00000108465	-0.792234	0.312615	8.49935	0.0108012	0.999886	NA
ENSMUSG00000064360	0.629987	2.57406	8.4882	0.010843	0.999886	mt-Nd3
ENSMUSG00000097154	-0.357198	1.77028	8.47936	0.0108762	0.999886	Gm26510
ENSMUSG00000103711	-0.556058	0.376191	8.47734	0.0108838	0.999886	NA
ENSMUSG00000109198	-0.603688	1.58002	8.46759	0.0109206	0.999886	NA
ENSMUSG00000074733	-0.274582	4.24411	8.44729	0.0109978	0.999886	5830428H23Rik
ENSMUSG00000067629	-0.191791	5.18302	8.42455	0.0110849	0.999886	Syngap1
ENSMUSG00000042962	0.179471	4.38904	8.42166	0.011096	0.999886	Gm5436
ENSMUSG00000105340	-0.8259	-0.103092	8.40174	0.0111731	0.999886	NA
ENSMUSG00000022489	-0.247892	4.35867	8.37079	0.0112941	0.999886	Pde1b
ENSMUSG00000021809	-0.250674	3.13645	8.35465	0.0113578	0.999886	Nudt13
ENSMUSG00000113328	-0.518418	3.03766	8.26887	0.0117033	0.999886	NA
ENSMUSG00000039114	0.146798	5.86978	8.25209	0.0117723	0.999886	Nrn1
ENSMUSG00000090207	0.764282	-0.474322	8.4349	0.0118082	0.999886	4930524O07Rik
ENSMUSG00000038859	-0.931671	-0.94508	8.23022	0.0118629	0.999886	Baiap2l1
ENSMUSG00000021322	0.93069	-0.841538	10.1872	0.0120979	0.999886	Aoah
ENSMUSG00000077457	-0.883991	-0.798876	8.70256	0.0121589	0.999886	Snord65
ENSMUSG00000090086	-0.337849	3.60055	8.14668	0.0122166	0.999886	AI480526
ENSMUSG00000073460	-0.647806	0.394429	8.12554	0.0123079	0.999886	Pnldc1
ENSMUSG00000026274	-0.154036	5.19083	8.08396	0.0124901	0.999886	Pask
ENSMUSG00000039676	0.831905	-0.150388	8.07928	0.0125107	0.999886	Capsl
ENSMUSG00000027198	0.116761	6.5133	8.07754	0.0125184	0.999886	Ext2
ENSMUSG00000062284	-0.659364	1.83726	8.04353	0.0126701	0.999886	Gm6030
ENSMUSG00000030402	-0.74252	-0.295504	8.03352	0.0127151	0.999886	Ppm1n
ENSMUSG00000027071	-0.412572	1.62219	7.98823	0.0129212	0.999886	P2rx3
ENSMUSG00000029759	0.220282	2.96229	7.97555	0.0129795	0.999886	Pon3
ENSMUSG00000114135	-0.728679	-0.265087	7.95343	0.0130821	0.999886	NA
ENSMUSG00000109005	-0.457151	3.30331	7.94454	0.0131236	0.999886	NA
ENSMUSG00000082045	0.179989	3.87281	7.90331	0.0133179	0.999886	Gm11585
ENSMUSG00000021131	-0.138683	5.76536	7.88126	0.0134233	0.999886	Erh
ENSMUSG00000109784	-0.930964	0.0687734	7.82048	0.0137186	0.999886	NA
ENSMUSG00000022707	0.108618	6.59517	7.7985	0.0138272	0.999886	Gbe1
ENSMUSG00000079311	-0.457589	1.2503	7.7727	0.013956	0.999886	Gm3222
ENSMUSG00000098178	0.182973	10.3236	7.71562	0.0142458	0.999886	Gm26924
ENSMUSG00000104814	-0.62516	1.79938	7.71002	0.0142746	0.999886	NA
ENSMUSG00000003378	-0.165085	3.95134	7.66999	0.0144825	0.999886	Grik5
ENSMUSG00000025350	-0.984855	-0.791336	7.6274	0.0147075	0.999886	Rdh5
ENSMUSG00000037202	0.110157	8.50337	7.58861	0.0149159	0.999886	Prf1
ENSMUSG00000026709	0.173754	4.74087	7.56162	0.015063	0.999886	Dars2
ENSMUSG00000105449	-0.538505	1.41536	7.5546	0.0151015	0.999886	NA
ENSMUSG00000082516	-1.11999	-1.0761	7.5188	0.0152997	0.999886	Gm13342
ENSMUSG00000095562	-0.44363	3.45312	7.50525	0.0153755	0.999886	Gm21887
ENSMUSG00000022974	-0.167325	6.67888	7.49369	0.0154405	0.999886	Paxbp1
ENSMUSG00000030763	0.124077	4.91518	7.48974	0.0154628	0.999886	Lcmt1
ENSMUSG00000024327	0.385885	1.96035	7.46905	0.0155801	0.999886	Slc39a7
ENSMUSG00000073198	0.132349	5.60672	7.46206	0.01562	0.999886	Gm10480
ENSMUSG00000028575	-1.61657	-1.31559	7.4473	0.0157046	0.999886	Eqtn
ENSMUSG00000041935	-0.149214	5.68348	7.37918	0.016102	0.999886	AW549877
ENSMUSG00000062328	-0.22496	3.99193	7.36846	0.0161655	0.999886	Rpl17
ENSMUSG00000103133	-0.621517	0.26969	7.36495	0.0161864	0.999886	NA
ENSMUSG00000094344	-0.311816	3.56649	7.34087	0.0163304	0.999886	Gm11942
ENSMUSG00000042104	0.866832	-0.750815	7.63261	0.0163869	0.999886	Uggt2
ENSMUSG00000025499	0.149084	5.5412	7.31293	0.0164995	0.999886	Hras
ENSMUSG00000083104	-1.27758	-0.892976	7.29811	0.0165899	0.999886	Gm12917
ENSMUSG00000085334	-0.338581	4.26945	7.26333	0.0168046	0.999886	Gm12940
ENSMUSG00000038160	0.129355	5.62049	7.25932	0.0168295	0.999886	Atg5
ENSMUSG00000111390	-0.661993	2.35802	7.2501	0.016887	0.999886	NA
ENSMUSG00000059355	-0.147909	4.75414	7.24978	0.016889	0.999886	BC056474
ENSMUSG00000024234	-0.124604	5.80131	7.23771	0.0169647	0.999886	Mtpap
ENSMUSG00000096768	-0.51025	2.90511	7.22696	0.0170323	0.999886	Erdr1
ENSMUSG00000051339	0.187552	4.76091	7.21136	0.0171312	0.999886	2900026A02Rik
ENSMUSG00000042349	-0.116979	5.51672	7.2069	0.0171596	0.999886	Ikbke
ENSMUSG00000028032	0.115265	5.61035	7.20514	0.0171708	0.999886	Papss1
ENSMUSG00000021240	-0.185459	3.81085	7.19531	0.0172335	0.999886	Abcd4
ENSMUSG00000022617	-0.161405	5.40022	7.18641	0.0172906	0.999886	Chkb
ENSMUSG00000038517	-0.183967	4.30958	7.17686	0.0173521	0.999886	Tbkbp1
ENSMUSG00000036916	-0.13342	5.7656	7.17402	0.0173704	0.999886	Zfp280c
ENSMUSG00000109509	-0.3288	3.16581	7.17115	0.0173889	0.999886	NA
ENSMUSG00000096647	0.169512	4.08417	7.1655	0.0174255	0.999886	Gm6223
ENSMUSG00000045455	0.197846	3.73244	7.16289	0.0174424	0.999886	Gm9797
ENSMUSG00000038637	-0.370116	1.73834	7.15201	0.0175132	0.999886	Lrrc56
ENSMUSG00000059326	-0.259381	2.50832	7.13128	0.0176489	0.999886	Csf2ra
ENSMUSG00000029823	-0.193907	8.46125	7.11048	0.0177864	0.999886	Luc7l2
ENSMUSG00000040729	-1.06444	-0.473707	7.10702	0.0178093	0.999886	AK129341
ENSMUSG00000029524	-0.293722	2.51351	7.08336	0.0179674	0.999886	Sirt4
ENSMUSG00000107000	-0.737729	0.100357	7.08244	0.0179735	0.999886	NA
ENSMUSG00000026479	0.532984	0.895691	7.76828	0.0180113	0.999886	Lamc2
ENSMUSG00000028060	-0.170727	6.361	7.07004	0.0180571	0.999886	2810403A07Rik
ENSMUSG00000024462	-0.193268	5.82707	7.06842	0.018068	0.999886	Gabbr1
ENSMUSG00000097354	-0.26763	2.88847	7.02425	0.0183694	0.999886	2310001H17Rik
ENSMUSG00000068923	0.219566	3.66608	7.01438	0.0184375	0.999886	Syt11
ENSMUSG00000019590	0.27021	2.81029	6.99457	0.0185751	0.999886	Cyb561
ENSMUSG00000028188	-0.469407	1.36584	6.98761	0.0186238	0.999886	Spata1
ENSMUSG00000009145	-0.285472	2.46301	6.98563	0.0186376	0.999886	Dqx1
ENSMUSG00000027253	-0.752471	-0.703007	7.80518	0.018669	0.999886	Lrp4
ENSMUSG00000025470	-0.128501	4.81224	6.97229	0.0187313	0.999886	Zfp511
ENSMUSG00000000916	-0.162388	4.35817	6.972	0.0187334	0.999886	Nsun5
ENSMUSG00000058546	-0.301425	3.2886	6.95837	0.0188297	0.999886	Rpl23a
ENSMUSG00000077714	-0.6716	0.671873	6.9512	0.0188806	0.999886	Snord17
ENSMUSG00000029161	0.813685	-0.621051	6.9182	0.019117	0.999886	Cgref1
ENSMUSG00000020719	-0.0846176	9.70836	6.90896	0.0191837	0.999886	Ddx5
ENSMUSG00000064970	-0.970439	-0.953973	6.89535	0.0192826	0.999886	Gm23690
ENSMUSG00000061028	-0.120766	5.5568	6.88571	0.0193529	0.999886	Clasrp
ENSMUSG00000042138	-0.27316	3.64147	6.88114	0.0193864	0.999886	Msantd2
ENSMUSG00000062458	0.307564	3.258	6.88039	0.0193919	0.999886	Gm8623
ENSMUSG00000019732	0.450056	0.973873	6.87802	0.0194093	0.999886	Calr3
ENSMUSG00000091831	-0.772396	-0.276642	6.85504	0.0195789	0.999886	Gm4707
ENSMUSG00000036278	0.255824	3.09127	6.84846	0.0196277	0.999886	Macrod1
ENSMUSG00000034438	-0.230805	6.02248	6.83018	0.0197642	0.999886	Gbp8
ENSMUSG00000024905	-0.742986	-0.300192	6.81422	0.0198842	0.999886	Mtl5
ENSMUSG00000025257	-0.376815	1.59233	6.80857	0.0199269	0.999886	Ribc1
ENSMUSG00000022012	0.849774	-0.131386	6.80843	0.019928	0.999886	Enox1
ENSMUSG00000111497	-1.1756	-0.678984	6.79276	0.020047	0.999886	NA
ENSMUSG00000100922	-0.616476	0.140751	6.79138	0.0200575	0.999886	NA
ENSMUSG00000007850	-0.106543	8.81611	6.77283	0.0201995	0.999886	Hnrnph1
ENSMUSG00000048755	0.200277	3.98325	6.77085	0.0202147	0.999886	Mcat
ENSMUSG00000028483	-0.1857	4.53067	6.76519	0.0202583	0.999886	Snapc3
ENSMUSG00000034449	-0.143237	5.24726	6.74173	0.0204402	0.999886	Dhrs11
ENSMUSG00000073468	-0.201685	3.81425	6.7391	0.0204607	0.999886	Sft2d1
ENSMUSG00000002486	-0.150512	3.89556	6.73679	0.0204787	0.999886	Tchp
ENSMUSG00000074141	-0.605924	0.223299	6.73112	0.020523	0.999886	Il4i1
ENSMUSG00000099481	-0.327141	2.8446	6.70967	0.0206918	0.999886	NA
ENSMUSG00000113132	-0.586425	0.23598	6.67909	0.0209351	0.999886	NA
ENSMUSG00000031383	-0.338173	2.14	6.67688	0.0209528	0.999886	Dusp9
ENSMUSG00000044854	0.671319	-0.397874	6.65609	0.0211203	0.999886	1700056E22Rik
ENSMUSG00000068706	0.104321	6.28063	6.6506	0.0211648	0.999886	Gm10250
ENSMUSG00000057132	-0.266311	3.1097	6.62962	0.0213359	0.999886	Rpgrip1
ENSMUSG00000064337	0.403819	7.82039	6.62813	0.021348	0.999886	mt-Rnr1
ENSMUSG00000040177	-0.137164	4.34238	6.5971	0.0216041	0.999886	2310057M21Rik
ENSMUSG00000054434	-0.222174	3.52694	6.59571	0.0216156	0.999886	Tmem120b
ENSMUSG00000022394	0.100683	6.10481	6.59204	0.0216461	0.999886	L3mbtl2
ENSMUSG00000020385	-0.205619	5.66566	6.58508	0.0217042	0.999886	Clk4
ENSMUSG00000008682	-0.217569	5.64343	6.57936	0.0217521	0.999886	Rpl10
ENSMUSG00000030683	-0.66097	0.118508	6.56607	0.0218636	0.999886	Sez6l2
ENSMUSG00000083364	0.136796	4.66925	6.54396	0.0220508	0.999886	Llph-ps2
ENSMUSG00000089706	-0.894473	-0.435358	6.52632	0.0222014	0.999886	B230216N24Rik
ENSMUSG00000111664	-0.660992	-0.485208	6.52052	0.0222512	0.999886	NA
ENSMUSG00000109539	-0.789715	0.938594	6.51986	0.022257	0.999886	NA
ENSMUSG00000103779	-0.655085	0.414471	6.51746	0.0222776	0.999886	NA
ENSMUSG00000026457	0.0878777	7.23313	6.50836	0.0223561	0.999886	Adipor1
ENSMUSG00000043102	-0.445958	0.840795	6.50646	0.0223725	0.999886	Qrfp
ENSMUSG00000030276	-0.310634	3.7076	6.50224	0.0224091	0.999886	Ttll3
ENSMUSG00000046733	0.782111	0.0549307	6.49102	0.0225066	0.999886	Gprc5a
ENSMUSG00000054708	-0.305024	2.59723	6.47558	0.0226415	0.999886	Ankrd24
ENSMUSG00000017778	-0.163038	3.71934	6.47238	0.0226696	0.999886	Cox7c
ENSMUSG00000024736	0.888142	-0.519073	6.46695	0.0227174	0.999886	Tmem132a
ENSMUSG00000027010	0.111259	6.21522	6.46104	0.0227695	0.999886	Slc25a12
ENSMUSG00000097583	-1.00674	-0.621151	6.45087	0.0228594	0.999886	6430590A07Rik
ENSMUSG00000020455	-0.171839	5.51108	6.44392	0.0229212	0.999886	Trim11
ENSMUSG00000034220	0.159025	5.07056	6.4439	0.0229214	0.999886	Gpc1
ENSMUSG00000036036	-0.491687	0.806543	6.43904	0.0229646	0.999886	Zfp57
ENSMUSG00000070025	0.312902	2.40014	6.4303	0.0230427	0.999886	Gm10284
ENSMUSG00000037805	-0.142372	7.14934	6.42791	0.0230641	0.999886	Rpl10a
ENSMUSG00000025010	-0.250905	3.66485	6.41273	0.0232006	0.999886	Ccnj
ENSMUSG00000014786	-0.134065	5.64841	6.40745	0.0232484	0.999886	Slc9a5
ENSMUSG00000078636	0.291985	4.90265	6.39258	0.0233832	0.999886	Gm7336
ENSMUSG00000051590	-0.534312	0.997501	6.38352	0.0234659	0.999886	Map3k19
ENSMUSG00000020474	-0.133462	5.10967	6.38049	0.0234937	0.999886	Polm
ENSMUSG00000093553	-0.775681	-0.474036	6.37405	0.0235527	0.999886	Gm20633
ENSMUSG00000068922	0.112901	5.50156	6.3628	0.0236562	0.999886	Msto1
ENSMUSG00000084915	-0.394346	0.812434	7.11715	0.0236637	0.999886	C230037L18Rik
ENSMUSG00000021759	-0.519923	1.10453	6.33495	0.0239148	0.999886	Ppap2a
ENSMUSG00000020224	-0.141565	4.48872	6.31326	0.0241186	0.999886	Llph
ENSMUSG00000037966	0.197303	3.43345	6.3029	0.0242166	0.999886	Ninj1
ENSMUSG00000070667	-1.45601	-0.431079	6.26586	0.0245707	0.999886	Rpl31-ps10
ENSMUSG00000105645	0.931281	-0.907982	6.25767	0.0246498	0.999886	NA
ENSMUSG00000112008	-0.469966	1.30099	6.25319	0.0246932	0.999886	NA
ENSMUSG00000101678	-0.902133	-0.242584	6.25278	0.0246972	0.999886	NA
ENSMUSG00000037348	0.161624	4.93282	6.24227	0.0247994	0.999886	Paqr7
ENSMUSG00000084846	-0.606458	1.22238	6.23929	0.0248284	0.999886	A730011C13Rik
ENSMUSG00000112963	-0.439088	2.40972	6.22755	0.0249433	0.999886	NA
ENSMUSG00000046295	-0.167999	4.03904	6.22546	0.0249638	0.999886	Ankle1
ENSMUSG00000062169	0.159966	4.58867	6.22212	0.0249967	0.999886	Cnih4
ENSMUSG00000085894	-0.530998	1.68531	6.22067	0.025011	0.999886	Gm15832
ENSMUSG00000110393	-0.286108	2.98025	6.20549	0.0251608	0.999886	NA
ENSMUSG00000021403	0.868437	-0.877532	6.19256	0.0252894	0.999886	Serpinb9b
ENSMUSG00000001829	0.123104	4.95609	6.19129	0.0253021	0.999886	Clpb
ENSMUSG00000023912	-0.456844	0.946814	6.19124	0.0253026	0.999886	Slc25a27
ENSMUSG00000053332	-0.186073	6.77227	6.18035	0.0254115	0.999886	Gas5
ENSMUSG00000038500	-0.13864	4.79001	6.17818	0.0254332	0.999886	Prr3
ENSMUSG00000063556	-0.25596	3.95577	6.17763	0.0254387	0.999886	Gm10132
ENSMUSG00000082626	-0.546074	0.59689	6.17569	0.0254583	0.999886	Rps13-ps5
ENSMUSG00000036046	0.148233	4.55441	6.17375	0.0254777	0.999886	5031439G07Rik
ENSMUSG00000095253	0.198623	3.61726	6.1733	0.0254823	0.999886	Zfp799
ENSMUSG00000078586	-0.588041	0.337622	6.70171	0.0255959	0.999886	Gm11735
ENSMUSG00000097412	0.268188	2.20162	6.13772	0.0258431	0.999886	1810014B01Rik
ENSMUSG00000046434	-0.111766	7.59013	6.12629	0.0259602	0.999886	Hnrnpa1
ENSMUSG00000097042	-0.315911	2.03029	6.10844	0.0261444	0.999886	Gm17491
ENSMUSG00000062198	-0.211301	3.25064	6.0873	0.0263645	0.999886	2700097O09Rik
ENSMUSG00000073856	-0.812073	-0.908357	6.09578	0.0263842	0.999886	Iqck
ENSMUSG00000042050	-0.22785	3.17445	6.08431	0.0263958	0.999886	Wdr60
ENSMUSG00000106734	-0.215295	5.24874	6.08421	0.0263969	0.999886	NA
ENSMUSG00000028910	-0.133943	4.59468	6.06589	0.0265896	0.999886	Mecr
ENSMUSG00000105655	-0.455834	2.45046	6.04769	0.0267827	0.999886	NA
ENSMUSG00000040867	-0.588552	0.378339	6.03664	0.0269007	0.999886	Begain
ENSMUSG00000115148	-0.553293	-0.208839	6.5725	0.0269035	0.999886	NA
ENSMUSG00000096351	-0.488244	0.501655	6.02496	0.0270262	0.999886	Samd11
ENSMUSG00000078866	-0.283801	1.79254	6.02424	0.0270339	0.999886	Gm14420
ENSMUSG00000097415	-0.17403	7.82778	6.01921	0.0270882	0.999886	AU020206
ENSMUSG00000097636	-0.28415	3.87122	5.98172	0.0274965	0.999886	5830416P10Rik
ENSMUSG00000004748	0.347234	1.40701	5.97896	0.0275269	0.999886	Mtfp1
ENSMUSG00000055413	-0.145423	6.02145	5.97817	0.0275355	0.999886	H2-Q5
ENSMUSG00000038208	0.146384	4.06352	5.95779	0.0277609	0.999886	Pgap3
ENSMUSG00000024601	0.0929738	6.46465	5.94881	0.0278608	0.999886	Isoc1
ENSMUSG00000094463	0.167807	3.54249	5.94392	0.0279154	0.999886	Gm8546
ENSMUSG00000070476	0.577621	-0.265708	5.91494	0.0282416	0.999886	Fam217b
ENSMUSG00000025328	-0.50488	1.00676	5.91012	0.0282963	0.999886	Padi3
ENSMUSG00000086350	-0.822376	-0.690871	5.9042	0.0283636	0.999886	B230369F24Rik
ENSMUSG00000110185	0.382011	1.15002	5.90259	0.0283819	0.999886	NA
ENSMUSG00000105434	-0.566596	1.12963	5.89767	0.0284381	0.999886	NA
ENSMUSG00000042642	0.161234	4.70232	5.89679	0.0284481	0.999886	Flad1
ENSMUSG00000066626	-0.345179	1.27004	5.89183	0.0285051	0.999886	Gm5121
ENSMUSG00000038068	-0.518897	0.0968652	8.00022	0.0285892	0.999886	Rnf144b
ENSMUSG00000022556	-0.103491	5.65983	5.87357	0.028715	0.999886	Hsf1
ENSMUSG00000004980	-0.0743039	10.2526	5.85718	0.0289049	0.999886	Hnrnpa2b1
ENSMUSG00000107610	-0.755555	-1.00985	5.8543	0.0289385	0.999886	NA
ENSMUSG00000059994	0.53311	0.345974	5.84095	0.0290947	0.999886	Fcrl1
ENSMUSG00000101438	-0.769728	-0.65228	5.82305	0.0293055	0.999886	NA
ENSMUSG00000105161	-0.316181	2.92149	5.82038	0.0293371	0.999886	NA
ENSMUSG00000097151	-0.589686	1.9941	5.81005	0.0294597	0.999886	Gm26514
ENSMUSG00000086453	-0.533459	-0.0749382	6.73939	0.0296767	0.999886	Gm11457
ENSMUSG00000109460	-0.788067	-0.791276	5.77819	0.0298417	0.999886	NA
ENSMUSG00000030399	0.390627	0.980768	6.23383	0.0298717	0.999886	Ckm
ENSMUSG00000041459	-0.089749	8.57688	5.76697	0.0299776	0.999886	Tardbp
ENSMUSG00000079036	-0.179581	6.06463	5.74826	0.0302058	0.999886	Alkbh1
ENSMUSG00000028957	-0.402831	0.86571	5.74216	0.0302807	0.999886	Per3
ENSMUSG00000098274	-0.447733	1.25368	5.7414	0.0302901	0.999886	RPL24
ENSMUSG00000072770	-0.56231	0.878327	5.73866	0.0303237	0.999886	Acrbp
ENSMUSG00000062785	-0.552447	0.861125	5.73852	0.0303255	0.999886	Kcnc3
ENSMUSG00000109243	-0.519513	2.03034	5.73761	0.0303367	0.999886	NA
ENSMUSG00000038607	0.414761	0.900044	5.72802	0.0304551	0.999886	Gng10
ENSMUSG00000039623	-0.167915	4.78468	5.72766	0.0304595	0.999886	Ap5z1
ENSMUSG00000039058	-0.613173	0.00369898	5.72125	0.0305389	0.999886	Ak5
ENSMUSG00000104309	0.106923	4.81536	5.71476	0.0306195	0.999886	NA
ENSMUSG00000070271	0.468521	1.2907	5.71028	0.0306754	0.999886	Gm13268
ENSMUSG00000104897	-0.637039	0.751772	5.70828	0.0307003	0.999886	NA
ENSMUSG00000031158	0.126223	5.03294	5.68895	0.0309428	0.999886	Timm17b
ENSMUSG00000022768	-0.215167	3.71353	5.68782	0.030957	0.999886	Ccdc116
ENSMUSG00000097803	-0.859821	1.62222	5.68437	0.0310006	0.999886	Rpl31-ps16
ENSMUSG00000039523	0.114177	5.34047	5.6838	0.0310077	0.999886	Cep104
ENSMUSG00000001166	0.211951	3.20946	5.6782	0.0310785	0.999886	Oas1c
ENSMUSG00000027201	-0.139289	5.75873	5.66815	0.0312061	0.999886	Myef2
ENSMUSG00000087547	0.445578	0.554029	6.07995	0.0313843	0.999886	2410019O14Rik
ENSMUSG00000039630	-0.0793695	10.0007	5.65311	0.0313982	0.999886	Hnrnpu
ENSMUSG00000041353	-0.180308	3.75405	5.65228	0.0314088	0.999886	Tmem29
ENSMUSG00000084796	-0.304352	4.75498	5.65002	0.0314379	0.999886	A430104N18Rik
ENSMUSG00000024181	0.121618	5.6825	5.64517	0.0315001	0.999886	Mrpl28
ENSMUSG00000044364	0.72733	-0.929647	5.64389	0.0315166	0.999886	Tmem74b
ENSMUSG00000037894	-0.121597	5.36043	5.63861	0.0315847	0.999886	H2afz
ENSMUSG00000029121	-0.171384	4.30615	5.63766	0.0315969	0.999886	Crmp1
ENSMUSG00000034729	-0.138557	4.81952	5.63711	0.031604	0.999886	Mrps10
ENSMUSG00000020541	0.489024	1.00501	5.6354	0.0316261	0.999886	Tom1l1
ENSMUSG00000033557	0.110895	6.14179	5.6218	0.0318024	0.999886	Fam20b
ENSMUSG00000026209	0.132334	5.06937	5.60542	0.0320164	0.999886	Dnpep
ENSMUSG00000044864	0.129576	5.66371	5.59027	0.0322156	0.999886	Ankrd50
ENSMUSG00000064901	-0.68736	-0.485127	5.58582	0.0322745	0.999886	Snora21
ENSMUSG00000035458	-0.403572	1.57924	5.58246	0.032319	0.999886	Tnni3
ENSMUSG00000048087	0.107641	7.07472	5.58013	0.0323499	0.999886	Gm4737
ENSMUSG00000071141	0.24362	3.64635	5.57674	0.0323949	0.999886	Rpl36a-ps3
ENSMUSG00000055436	-0.130524	7.99911	5.57305	0.032444	0.999886	Srsf11
ENSMUSG00000083007	0.550791	0.596179	5.56924	0.0324948	0.999886	Gm13623
ENSMUSG00000027274	0.339741	1.75806	5.56392	0.0325658	0.999886	Mkks
ENSMUSG00000034156	-0.213553	6.59373	5.56172	0.0325953	0.999886	Bzrap1
ENSMUSG00000021265	0.567211	0.751711	5.54351	0.03284	0.999886	Slc25a29
ENSMUSG00000022193	0.1552	4.76662	5.53375	0.0329721	0.999886	Psmb5
ENSMUSG00000102973	-0.667153	0.831433	5.52915	0.0330347	0.999886	NA
ENSMUSG00000099779	0.171958	3.31991	5.51641	0.0332083	0.999886	NA
ENSMUSG00000093677	-0.601067	-0.0338588	6.16641	0.0334493	0.999886	Gm20712
ENSMUSG00000014686	-0.243778	3.13721	5.48166	0.0336876	0.999886	Ceacam16
ENSMUSG00000108621	-0.209116	3.60102	5.47886	0.0337266	0.999886	NA
ENSMUSG00000036019	0.764392	0.233927	5.44927	0.0341417	0.999886	Tmtc2
ENSMUSG00000020894	-0.163608	5.86731	5.44815	0.0341575	0.999886	Vamp2
ENSMUSG00000048261	0.192	2.89606	5.44757	0.0341657	0.999886	Gm4879
ENSMUSG00000051224	-0.206807	3.48916	5.44374	0.0342199	0.999886	Tceanc
ENSMUSG00000064918	-0.415111	0.849074	5.4437	0.0342205	0.999886	Gm22571
ENSMUSG00000016356	-0.321587	2.74456	5.44166	0.0342493	0.999886	Col20a1
ENSMUSG00000109429	-0.950336	0.391913	5.44038	0.0342675	0.999886	NA
ENSMUSG00000011148	0.181249	4.05052	5.43632	0.0343252	0.999886	Adssl1
ENSMUSG00000016181	-0.131552	5.09109	5.43463	0.0343493	0.999886	Diexf
ENSMUSG00000105572	-0.65945	1.76237	5.43339	0.0343668	0.999886	NA
ENSMUSG00000021215	0.111268	6.11114	5.41953	0.0345649	0.999886	Net1
ENSMUSG00000102780	-0.479839	2.10646	5.41887	0.0345743	0.999886	NA
ENSMUSG00000112317	-0.993137	-0.870368	5.40021	0.0348431	0.999886	NA
ENSMUSG00000051727	-0.306333	1.80837	5.39827	0.0348712	0.999886	Kctd14
ENSMUSG00000112368	0.293586	1.70326	5.39799	0.0348752	0.999886	NA
ENSMUSG00000049751	-0.424468	1.39905	5.39243	0.0349558	0.999886	Rpl36al
ENSMUSG00000107937	-0.587627	0.00212124	5.37105	0.0352678	0.999886	NA
ENSMUSG00000020868	0.127426	4.98822	5.3583	0.0354554	0.999886	Xylt2
ENSMUSG00000067878	0.317029	1.52554	5.34993	0.0355792	0.999886	Mtap7d3
ENSMUSG00000067714	0.226485	3.64625	5.34884	0.0355955	0.999886	Lpar5
ENSMUSG00000083833	-0.319178	2.03706	5.34602	0.0356372	0.999886	Gm13841
ENSMUSG00000031370	-0.149325	5.43281	5.34414	0.0356652	0.999886	Zrsr2
ENSMUSG00000047909	-0.169108	5.06803	5.34094	0.0357129	0.999886	Ankrd16
ENSMUSG00000048388	0.400407	0.926316	5.34008	0.0357256	0.999886	Fam171b
ENSMUSG00000034160	-0.164579	7.97339	5.33983	0.0357293	0.999886	Ogt
ENSMUSG00000106864	-0.111487	5.9268	5.33603	0.035786	0.999886	NA
ENSMUSG00000040195	0.0903905	6.01357	5.33112	0.0358593	0.999886	Tmem194
ENSMUSG00000040276	0.349884	1.31843	5.32401	0.0359659	0.999886	Pacsin1
ENSMUSG00000055188	-0.603713	-0.446205	5.31073	0.0361659	0.999886	2900002K06Rik
ENSMUSG00000107050	-1.229	-0.703459	5.29698	0.0363744	0.999886	NA
ENSMUSG00000008307	-0.423788	3.78585	5.27509	0.036709	0.999886	1700109H08Rik
ENSMUSG00000042625	-0.143312	6.70918	5.24908	0.0371114	0.999886	Safb2
ENSMUSG00000081920	0.876247	-0.723917	5.24873	0.0371169	0.999886	Gm15359
ENSMUSG00000029632	-0.120789	5.53983	5.24829	0.0371238	0.999886	Ndufa4
ENSMUSG00000114493	0.430976	0.754439	5.24087	0.0372394	0.999886	NA
ENSMUSG00000068874	0.131644	5.79028	5.23716	0.0372975	0.999886	Selenbp1
ENSMUSG00000029389	-0.124197	5.20482	5.23661	0.0373062	0.999886	Ddx55
ENSMUSG00000027884	0.105999	5.47336	5.23337	0.037357	0.999886	Clcc1
ENSMUSG00000078300	-0.483821	3.03089	5.22934	0.0374203	0.999886	Gm2606
ENSMUSG00000043090	-0.16319	4.45919	5.20495	0.0378059	0.999886	Zfp866
ENSMUSG00000083283	-0.186591	3.23179	5.19665	0.0379383	0.999886	Gm15361
ENSMUSG00000082755	-0.518112	0.485961	5.19636	0.0379429	0.999886	Gm8692
ENSMUSG00000005299	0.107715	5.86109	5.19129	0.0380239	0.999886	Letm1
ENSMUSG00000061878	-3.20655	-1.33487	6.25902	0.0380531	0.999886	Sphk1
ENSMUSG00000076469	0.729801	-0.729959	5.18505	0.0381241	0.999886	Trbv13-2
ENSMUSG00000090273	-0.524722	0.0999765	5.28115	0.0381798	0.999886	Prr22
ENSMUSG00000001768	0.964887	-1.00988	5.18098	0.0381896	0.999886	Rin2
ENSMUSG00000040428	-0.359122	1.06588	5.17486	0.0382882	0.999886	Plekha4
ENSMUSG00000028673	0.100598	6.02927	5.17432	0.038297	0.999886	Fuca1
ENSMUSG00000073492	-0.436362	0.621163	5.17225	0.0383304	0.999886	Gm10521
ENSMUSG00000022884	-0.167752	8.17936	5.16942	0.0383762	0.999886	Eif4a2
ENSMUSG00000059316	0.144939	4.46624	5.16428	0.0384595	0.999886	Slc27a4
ENSMUSG00000078681	0.15968	3.6084	5.15636	0.0385882	0.999886	Tm2d3
ENSMUSG00000097567	-0.358733	1.29891	5.13978	0.0388595	0.999886	Gm26637
ENSMUSG00000036882	-0.15248	5.10747	5.13452	0.0389461	0.999886	Arhgap33
ENSMUSG00000037820	0.146653	6.027	5.12959	0.0390274	0.999886	Tgm2
ENSMUSG00000093803	-0.1337	4.7278	5.1145	0.0392774	0.999886	Ppp2r3d
ENSMUSG00000039041	-0.150229	5.06603	5.10774	0.0393901	0.999886	Adrm1
ENSMUSG00000069083	0.538173	0.916327	5.09803	0.0395524	0.999886	Gm10259
ENSMUSG00000110774	-0.883773	-1.11854	5.09077	0.0396745	0.999886	NA
ENSMUSG00000110815	-0.695763	1.80432	5.07961	0.0398627	0.999886	NA
ENSMUSG00000060143	0.183797	6.08031	5.06409	0.0401264	0.999886	Gm10076
ENSMUSG00000109602	0.239884	2.43359	5.06327	0.0401403	0.999886	NA
ENSMUSG00000014846	-0.777865	-1.00966	7.44492	0.0402249	0.999886	Tppp3
ENSMUSG00000075463	-0.671128	-0.665266	5.38983	0.040472	0.999886	4930594M22Rik
ENSMUSG00000036880	0.134679	5.35189	5.04353	0.0404788	0.999886	Acaa2
ENSMUSG00000064339	0.517217	8.18592	5.04238	0.0404986	0.999886	mt-Rnr2
ENSMUSG00000036106	0.132761	5.23927	5.04233	0.0404996	0.999886	Prr5
ENSMUSG00000051550	-0.288607	2.45981	5.0418	0.0405087	0.999886	Zfp579
ENSMUSG00000038844	0.0974751	5.67946	5.04003	0.0405391	0.999886	Kif16b
ENSMUSG00000110404	-0.93779	-0.885661	5.03502	0.0406258	0.999886	NA
ENSMUSG00000107182	-0.589503	-0.435446	5.03391	0.040645	0.999886	NA
ENSMUSG00000061859	0.175891	2.95807	5.16571	0.0406975	0.999886	Inadl
ENSMUSG00000034163	-0.126091	6.45998	5.0239	0.0408187	0.999886	Zfc3h1
ENSMUSG00000028676	-0.100376	7.4821	5.01293	0.04101	0.999886	Srsf10
ENSMUSG00000067235	-0.0953355	6.38793	5.01266	0.0410148	0.999886	H2-Q10
ENSMUSG00000104315	-0.708228	-0.697639	5.0021	0.0412	0.999886	NA
ENSMUSG00000058594	0.102881	5.67118	4.99634	0.0413015	0.999886	Fbxo18
ENSMUSG00000079317	0.267048	2.13456	4.98967	0.0414194	0.999886	Trappc2
ENSMUSG00000009076	0.182749	4.07576	4.97732	0.0416386	0.999886	Zmat5
ENSMUSG00000044937	-0.267724	2.58623	4.96022	0.0419443	0.999886	BC030307
ENSMUSG00000024045	-0.0913311	7.58358	4.9484	0.0421574	0.999886	Akap8
ENSMUSG00000047719	0.151218	4.36857	4.94685	0.0421854	0.999886	Ubiad1
ENSMUSG00000078249	0.115877	6.34881	4.93676	0.0423683	0.999886	Hmga1-rs1
ENSMUSG00000010307	0.556682	-0.299784	5.67471	0.042397	0.999886	Tmem86a
ENSMUSG00000032621	-0.152821	6.44461	4.92317	0.042616	0.999886	Srek1
ENSMUSG00000054967	-0.4979	0.257261	4.91425	0.0427797	0.999886	Zfp647
ENSMUSG00000086873	-0.641845	-0.757908	5.21184	0.0428796	0.999886	Gm15672
ENSMUSG00000074604	-0.099965	5.82412	4.89997	0.0430429	0.999886	Mgst2
ENSMUSG00000083429	-0.449383	0.986801	4.8997	0.043048	0.999886	Gm15198
ENSMUSG00000033107	0.140795	5.43396	4.8977	0.043085	0.999886	Rnf125
ENSMUSG00000029885	-0.816856	-0.59738	4.89763	0.0430863	0.999886	Moxd2
ENSMUSG00000106106	1.06599	-1.00124	4.89603	0.0431161	0.999886	NA
ENSMUSG00000020921	-0.154638	3.74169	4.89139	0.0432022	0.999886	Tmem101
ENSMUSG00000112229	-0.476302	0.505586	4.88681	0.0432873	0.999886	NA
ENSMUSG00000001761	0.11161	5.2534	4.88321	0.0433545	0.999886	Smo
ENSMUSG00000094497	-0.349147	1.03356	4.892	0.0434112	0.999886	Gm8210
ENSMUSG00000048709	-0.412123	0.553323	5.33695	0.0434129	0.999886	Gm8666
ENSMUSG00000030785	-0.874889	-0.632447	4.87948	0.0434242	0.999886	Cox6a2
ENSMUSG00000081071	0.49806	0.630915	4.8766	0.0434781	0.999886	Gm9836
ENSMUSG00000016495	-0.111489	5.25264	4.87562	0.0434965	0.999886	Plgrkt
ENSMUSG00000055692	-0.268822	2.12209	4.87398	0.0435273	0.999886	Tmem191c
ENSMUSG00000083411	-0.305786	2.52451	4.86445	0.0437064	0.999886	Rpl30-ps10
ENSMUSG00000029101	0.120426	4.3336	4.85232	0.0439357	0.999886	Rgs12
ENSMUSG00000035299	-0.620131	0.536075	4.84628	0.0440503	0.999886	Mid1
ENSMUSG00000040028	-0.0994163	7.65984	4.84611	0.0440537	0.999886	Elavl1
ENSMUSG00000026034	-0.207205	6.89677	4.84216	0.0441288	0.999886	Clk1
ENSMUSG00000113831	-0.191814	3.55925	4.84012	0.0441678	0.999886	NA
ENSMUSG00000029068	-0.16599	7.51999	4.835	0.0442657	0.999886	Ccnl2
ENSMUSG00000023460	-0.13534	4.42097	4.83228	0.0443177	0.999886	Rab12
ENSMUSG00000042485	-0.837284	-1.07574	4.82573	0.0444434	0.999886	Mustn1
ENSMUSG00000015291	-0.108437	6.57452	4.81011	0.0447448	0.999886	Gdi1
ENSMUSG00000066643	0.224894	2.61504	4.80826	0.0447805	0.999886	Wdr35
ENSMUSG00000090625	-0.576012	-0.131962	4.80627	0.0448191	0.999886	Gm20721
ENSMUSG00000059005	-0.115149	6.2424	4.80579	0.0448284	0.999886	Hnrnpa3
ENSMUSG00000006567	0.21157	3.9345	4.79892	0.044962	0.999886	Atp7b
ENSMUSG00000029911	-0.11509	4.78297	4.79651	0.0450089	0.999886	Ssbp1
ENSMUSG00000021432	-0.158119	5.06164	4.7747	0.0454368	0.999886	Slc35b3
ENSMUSG00000007603	-0.138711	5.52919	4.77382	0.0454542	0.999886	Dus3l
ENSMUSG00000035649	-0.138909	5.62321	4.76503	0.0456279	0.999886	Zcchc7
ENSMUSG00000027522	-0.0893416	6.48532	4.76339	0.0456604	0.999886	Stx16
ENSMUSG00000022684	0.116372	5.21014	4.7501	0.0459249	0.999886	Bfar
ENSMUSG00000026834	0.984586	-1.3146	4.72373	0.046455	0.999886	Acvr1c
ENSMUSG00000106547	-1.04999	-0.993402	4.71886	0.0465537	0.999886	NA
ENSMUSG00000020689	0.152076	5.01658	4.71644	0.0466029	0.999886	Itgb3
ENSMUSG00000081357	-0.271268	1.93511	4.71074	0.0467189	0.999886	Xlr4e-ps
ENSMUSG00000035764	0.1032	5.964	4.70688	0.0467975	0.999886	Fbxo45
ENSMUSG00000027751	-0.101205	6.74072	4.70148	0.0469079	0.999886	Supt20
ENSMUSG00000000142	0.28785	1.86627	4.69693	0.0470013	0.999886	Axin2
ENSMUSG00000029469	0.279072	1.84831	4.69488	0.0470434	0.999886	Ift81
ENSMUSG00000092260	-0.436704	0.772659	4.68631	0.0472198	0.999886	Zfp963
ENSMUSG00000022307	0.119206	5.68977	4.68291	0.04729	0.999886	Oxr1
ENSMUSG00000052605	0.203205	3.0991	4.68169	0.0473151	0.999886	Isoc2b
ENSMUSG00000086728	0.85765	-0.820183	4.67025	0.0475525	0.999886	2410133F24Rik
ENSMUSG00000078485	-0.13674	5.1886	4.66979	0.0475619	0.999886	Plekhn1
ENSMUSG00000080059	-0.240176	3.06556	4.6686	0.0475867	0.999886	Rps19-ps3
ENSMUSG00000016637	0.124105	4.15589	4.66853	0.0475882	0.999886	Ift27
ENSMUSG00000115116	-0.356098	1.20252	4.66832	0.0475926	0.999886	NA
ENSMUSG00000082289	0.675399	0.18974	4.66569	0.0476475	0.999886	Gm15596
ENSMUSG00000045409	-0.175243	5.511	4.64796	0.0480187	0.999886	Trim39
ENSMUSG00000025104	0.0894271	5.82553	4.63823	0.0482241	0.999886	Hdgfrp3
ENSMUSG00000032199	0.0974302	7.19573	4.63092	0.0483788	0.999886	Polr2m
ENSMUSG00000040284	0.225729	3.92653	4.63029	0.0483922	0.999886	Gzmg
ENSMUSG00000085977	-0.563549	0.856208	4.62554	0.0484931	0.999886	Gm5970
ENSMUSG00000019066	0.0933858	5.64444	4.61235	0.0487749	0.999886	Rab3d
ENSMUSG00000040446	-0.152704	3.61701	4.61081	0.048808	0.999886	Rprd1a
ENSMUSG00000068917	-0.145203	5.80414	4.60905	0.0488457	0.999886	Clk2
ENSMUSG00000078125	-0.517816	0.0339801	4.60278	0.0489805	0.999886	Gm10916
ENSMUSG00000000600	-0.156289	6.19538	4.59746	0.0490952	0.999886	Krit1
ENSMUSG00000049106	0.110707	6.30038	4.59206	0.0492119	0.999886	Dcaf5
ENSMUSG00000032344	-0.161817	4.5106	4.58857	0.0492876	0.999886	Mb21d1
ENSMUSG00000026197	0.127269	4.45165	4.58296	0.0494095	0.999886	Zfand2b
ENSMUSG00000082861	-0.749815	-0.615162	4.56725	0.0497528	0.999886	Gm11362
ENSMUSG00000027628	0.126578	5.02513	4.56407	0.0498225	0.999886	Aar2
ENSMUSG00000020017	-0.514086	-0.122605	4.56299	0.0498462	0.999886	Hal
ENSMUSG00000029177	-0.0868602	7.6202	4.55626	0.0499943	0.999886	Cenpa
ENSMUSG00000037801	0.56652	0.233604	4.55616	0.0499966	0.999886	Iqch
ENSMUSG00000058099	0.64883	-0.445786	4.55266	0.0500739	0.999886	Nfam1
ENSMUSG00000042814	-0.448729	1.41789	4.54983	0.0501364	0.999886	Mcts2
ENSMUSG00000038895	-0.188189	3.76923	4.54444	0.050256	0.999886	Zfp653
ENSMUSG00000021631	0.146952	3.4737	4.5348	0.0504704	0.999886	Mrps36-ps1
ENSMUSG00000036819	0.12626	4.33374	4.53454	0.0504762	0.999886	Jmjd4
ENSMUSG00000103651	-0.45115	2.65125	4.53344	0.0505008	0.999886	NA
ENSMUSG00000045991	0.517226	0.22326	4.52956	0.0505874	0.999886	Onecut2
ENSMUSG00000028860	0.157832	4.65675	4.52738	0.0506363	0.999886	Sytl1
ENSMUSG00000030219	-0.648943	0.704752	4.52458	0.0506989	0.999886	Erp27
ENSMUSG00000037234	0.113269	6.16311	4.51921	0.0508195	0.999886	Hook3
ENSMUSG00000020994	-0.100717	7.63004	4.51611	0.0508894	0.999886	Pnn
ENSMUSG00000007207	-0.176616	3.23419	4.49993	0.0512553	0.999886	Stx1a
ENSMUSG00000022142	-0.0827935	7.18124	4.499	0.0512763	0.999886	Nup155
ENSMUSG00000050860	-0.520849	-0.324853	4.85872	0.0513234	0.999886	Phospho1
ENSMUSG00000038271	-0.16691	3.75722	4.4969	0.0513241	0.999886	Iffo1
ENSMUSG00000104569	-0.802096	-1.11093	4.4939	0.0513925	0.999886	NA
ENSMUSG00000040663	-0.20587	3.53191	4.4891	0.051502	0.999886	Clcf1
ENSMUSG00000094122	-0.271089	2.29469	4.48865	0.0515122	0.999886	Rpl31-ps9
ENSMUSG00000000568	-0.0666569	8.50503	4.48559	0.0515823	0.999886	Hnrnpd
ENSMUSG00000026778	0.0755973	8.01138	4.47791	0.0517584	0.999886	Prkcq
ENSMUSG00000017412	-0.549162	0.0541573	4.47763	0.0517648	0.999886	Cacnb4
ENSMUSG00000026289	-0.130278	5.94306	4.47466	0.051833	0.999886	Atg16l1
ENSMUSG00000010609	0.174117	4.20062	4.47291	0.0518733	0.999886	Psen2
ENSMUSG00000064138	0.0960143	6.28383	4.47288	0.051874	0.999886	Fam172a
ENSMUSG00000022680	0.116474	6.04963	4.46501	0.0520557	0.999886	Pdxdc1
ENSMUSG00000086926	0.570891	-0.491133	4.46416	0.0520754	0.999886	Gm6226
ENSMUSG00000076490	-0.0962754	7.12494	4.46307	0.0521007	0.999886	Trbc1
ENSMUSG00000101841	0.11593	4.4168	4.45923	0.0521896	0.999886	NA
ENSMUSG00000089736	-0.407531	1.51908	4.45433	0.0523034	0.999886	Gm14378
ENSMUSG00000086255	-0.699775	-0.798654	4.43509	0.0527531	0.999886	Gm11534
ENSMUSG00000014592	-0.203758	3.37696	4.43153	0.052837	0.999886	Camta1
ENSMUSG00000103083	0.663471	-0.84154	6.84821	0.0528873	0.999886	NA
ENSMUSG00000097077	-0.629753	-0.497057	4.42861	0.0529056	0.999886	Gm16712
ENSMUSG00000054770	-0.141442	4.75828	4.41377	0.0532568	0.999886	Kctd18
ENSMUSG00000075289	-0.200062	4.35392	4.41054	0.0533337	0.999886	Carns1
ENSMUSG00000106619	0.413892	0.470567	4.40627	0.0534355	0.999886	NA
ENSMUSG00000060036	-0.107821	7.63873	4.40115	0.0535577	0.999886	Rpl3
ENSMUSG00000100839	-0.594222	0.500314	4.39994	0.0535866	0.999886	NA
ENSMUSG00000087396	-0.288544	2.07387	4.39932	0.0536015	0.999886	4933407K13Rik
ENSMUSG00000089808	-0.50496	-0.213138	4.49838	0.0536087	0.999886	Gm7241
ENSMUSG00000023045	-0.107382	5.39747	4.39282	0.0537575	0.999886	Soat2
ENSMUSG00000028016	0.11821	5.24494	4.39257	0.0537635	0.999886	Ints12
ENSMUSG00000109157	-0.62152	0.591218	4.39055	0.0538119	0.999886	NA
ENSMUSG00000034266	0.112652	4.8056	4.38915	0.0538456	0.999886	Batf
ENSMUSG00000021203	0.226926	2.32045	4.38681	0.0539019	0.999886	Otub2
ENSMUSG00000045466	-0.178327	3.4987	4.38587	0.0539248	0.999886	Zfp956
ENSMUSG00000109326	0.515188	0.600345	4.37482	0.0541918	0.999886	NA
ENSMUSG00000108053	-0.461449	1.45917	4.37206	0.0542587	0.999886	NA
ENSMUSG00000063511	-0.111432	8.50333	4.36572	0.0544131	0.999886	Snrnp70
ENSMUSG00000025921	-0.241301	2.88329	4.36569	0.0544138	0.999886	Rdh10
ENSMUSG00000037965	-0.124048	7.36674	4.36437	0.054446	0.999886	Zc3h7a
ENSMUSG00000029128	0.0980259	5.25559	4.36243	0.0544934	0.999886	Rab28
ENSMUSG00000053964	-0.320523	3.00582	4.35781	0.0546061	0.999886	Lgals4
ENSMUSG00000026764	0.373006	0.654996	4.51252	0.0547237	0.999886	Kif5c
ENSMUSG00000027263	-0.0773675	6.15859	4.35124	0.0547672	0.999886	Tubgcp4
ENSMUSG00000022437	0.0828877	7.06272	4.35111	0.0547705	0.999886	Samm50
ENSMUSG00000080775	-0.197559	2.7248	4.34423	0.0549396	0.999886	Gm6368
ENSMUSG00000059851	-0.112089	5.73946	4.34204	0.0549936	0.999886	Suv420h2
ENSMUSG00000042185	-0.0744675	6.67968	4.3411	0.0550169	0.999886	Nfrkb
ENSMUSG00000044250	-0.146784	4.84963	4.34036	0.0550352	0.999886	Pced1b
ENSMUSG00000074236	0.29795	1.86084	4.33256	0.0552282	0.999886	Gm9387
ENSMUSG00000030051	-0.16467	3.29013	4.32956	0.0553027	0.999886	Aplf
ENSMUSG00000025377	-0.127574	4.0941	4.32123	0.0555099	0.999886	Enthd2
ENSMUSG00000004508	0.159162	4.16693	4.31261	0.0557255	0.999886	Gab2
ENSMUSG00000026887	0.177809	3.85082	4.31131	0.0557581	0.999886	Mrrf
ENSMUSG00000022156	0.171592	4.81471	4.31104	0.0557648	0.999886	Gzme
ENSMUSG00000097250	-0.520695	0.277132	4.31073	0.0557726	0.999886	Gm26771
ENSMUSG00000029364	0.136921	4.66351	4.30669	0.055874	0.999886	Wsb2
ENSMUSG00000048578	0.0800954	8.8793	4.30081	0.0560221	0.999886	Mlec
ENSMUSG00000057054	-0.621143	-0.530742	4.29778	0.0560985	0.999886	Inca1
ENSMUSG00000037112	-0.15461	4.32855	4.29206	0.0562431	0.999886	Sik2
ENSMUSG00000020766	0.122794	7.15164	4.28955	0.056307	0.999886	Galk1
ENSMUSG00000046962	-0.113376	5.08932	4.2873	0.0563638	0.999886	Zbtb21
ENSMUSG00000027465	0.0950999	6.45114	4.2871	0.0563691	0.999886	Tbc1d20
ENSMUSG00000082931	-0.625111	0.432214	4.28284	0.0564774	0.999886	Gm13586
ENSMUSG00000081453	0.165257	4.15003	4.28246	0.0564871	0.999886	Gm6767
ENSMUSG00000046865	-0.14206	5.2184	4.28055	0.0565357	0.999886	Fbl
ENSMUSG00000035735	0.376166	1.00611	4.27486	0.056681	0.999886	Dagla
ENSMUSG00000107096	-0.433668	0.468548	4.27197	0.0567548	0.999886	NA
ENSMUSG00000025764	0.107958	5.86124	4.26985	0.0568093	0.999886	Phf17
ENSMUSG00000092819	-0.62011	-0.658654	4.26939	0.0568209	0.999886	Gm23639
ENSMUSG00000049354	0.0781444	8.03779	4.26546	0.0569218	0.999886	Dcaf7
ENSMUSG00000095836	-0.682598	-1.06711	4.67935	0.056934	0.999886	Gm21960
ENSMUSG00000109940	-0.503427	-0.15879	4.25681	0.0571446	0.999886	NA
ENSMUSG00000005107	0.144052	3.81152	4.25658	0.0571505	0.999886	Slc2a9
ENSMUSG00000000386	-0.223737	3.56371	4.25403	0.0572165	0.999886	Mx1
ENSMUSG00000001247	0.2789	2.12216	4.25123	0.0572888	0.999886	Lsr
ENSMUSG00000031166	-0.0981781	5.41568	4.24969	0.0573288	0.999886	Wdr13
ENSMUSG00000097537	-0.476777	0.971147	4.24482	0.0574551	0.999886	2610020C07Rik
ENSMUSG00000028108	-0.234442	2.78544	4.23671	0.0576662	0.999886	Ecm1
ENSMUSG00000078894	-0.570603	-0.208863	4.23243	0.0577781	0.999886	2210418O10Rik
ENSMUSG00000094257	0.181264	3.5255	4.22397	0.0579997	0.999886	Ap3s1-ps2
ENSMUSG00000002578	-0.0977429	6.3585	4.22381	0.0580039	0.999886	Ikzf4
ENSMUSG00000020733	0.0854264	7.11703	4.22135	0.0580687	0.999886	Slc9a3r1
ENSMUSG00000059674	-0.240234	2.53867	4.21606	0.058208	0.999886	Cdh24
ENSMUSG00000074482	0.12429	4.71471	4.21605	0.0582082	0.999886	Gm16589
ENSMUSG00000040187	-0.260049	2.1129	4.21495	0.0582372	0.999886	Arntl2
ENSMUSG00000027810	0.074403	7.17068	4.21022	0.0583623	0.999886	Eif2a
ENSMUSG00000015083	-0.390069	0.551626	4.20488	0.0585037	0.999886	C8g
ENSMUSG00000058558	-0.126904	6.01661	4.19965	0.0586428	0.999886	Rpl5
ENSMUSG00000037278	0.10204	6.35195	4.19595	0.0587413	0.999886	Tmem97
ENSMUSG00000044471	-0.975078	-1.1366	4.18985	0.0589041	0.999886	AB041803
ENSMUSG00000031508	-0.144337	6.53741	4.18737	0.0589706	0.999886	Ankrd10
ENSMUSG00000105643	-0.741593	-0.218987	4.18724	0.0589739	0.999886	NA
ENSMUSG00000098090	-0.179334	3.93119	4.18428	0.0590534	0.999886	2700099C18Rik
ENSMUSG00000032126	0.0846913	5.84029	4.18181	0.0591197	0.999886	Hmbs
ENSMUSG00000070699	-0.130536	4.59944	4.17921	0.0591897	0.999886	Sars2
ENSMUSG00000065778	-0.646305	-0.819696	4.17211	0.0593809	0.999886	Gm22154
ENSMUSG00000032047	0.0828167	6.87714	4.17136	0.0594012	0.999886	Acat1
ENSMUSG00000004233	0.139579	3.41691	4.18871	0.0594568	0.999886	Wars2
ENSMUSG00000028256	-0.121609	4.8255	4.16716	0.0595149	0.999886	Odf2l
ENSMUSG00000057594	0.154527	3.32111	4.15988	0.0597124	0.999886	Arl16
ENSMUSG00000034028	0.110042	5.2266	4.15835	0.0597538	0.999886	Cd226
ENSMUSG00000022620	0.118914	4.55946	4.15182	0.0599319	0.999886	Arsa
ENSMUSG00000021704	-0.187525	4.60356	4.15115	0.0599503	0.999886	Mtx3
ENSMUSG00000103735	0.486415	0.129672	4.15074	0.0599613	0.999886	NA
ENSMUSG00000103928	-0.466031	0.910409	4.14855	0.0600212	0.999886	NA
ENSMUSG00000104383	-0.499392	-0.566658	4.14754	0.060049	0.999886	NA
ENSMUSG00000052271	0.393912	0.836148	4.14598	0.0600915	0.999886	Bhlha15
ENSMUSG00000041841	-0.0993515	4.91096	4.14201	0.0602004	0.999886	Rpl37
ENSMUSG00000030077	-0.341334	1.4847	4.14181	0.0602059	0.999886	Chl1
ENSMUSG00000062929	-0.183463	3.68661	4.13771	0.0603186	0.999886	Cfl2
ENSMUSG00000058216	0.137911	4.32768	4.13691	0.0603406	0.999886	BC021614
ENSMUSG00000099997	-0.802448	-0.666354	4.13582	0.0603707	0.999886	NA
ENSMUSG00000087289	-0.584211	-0.0287651	4.13484	0.0603976	0.999886	4933424M12Rik
ENSMUSG00000073538	-0.405011	0.816278	4.13154	0.0604886	0.999886	E330020D12Rik
ENSMUSG00000035954	-0.884262	-1.05856	4.12586	0.0606455	0.999886	Dock4
ENSMUSG00000038900	-0.114549	5.30916	4.12413	0.0606935	0.999886	Rpl12
ENSMUSG00000041439	0.0899528	5.62247	4.11725	0.0608844	0.999886	Mfsd6
ENSMUSG00000052296	0.0890236	8.77265	4.11286	0.0610067	0.999886	Ppp6r1
ENSMUSG00000096375	-0.219633	2.19536	4.72673	0.0610598	0.999886	Gm7094
ENSMUSG00000028756	0.143028	4.05553	4.10889	0.0611177	0.999886	Pink1
ENSMUSG00000092014	-0.860915	-1.2758	4.10799	0.0611427	0.999886	Gm4468
ENSMUSG00000025790	0.0831782	6.43377	4.1062	0.0611928	0.999886	Slco3a1
ENSMUSG00000024592	-0.230491	2.71479	4.10548	0.0612128	0.999886	C330018D20Rik
ENSMUSG00000068267	0.104141	7.10348	4.10399	0.0612545	0.999886	Cenpb
ENSMUSG00000028911	-0.086227	6.97857	4.10187	0.0613141	0.999886	Srsf4
ENSMUSG00000008200	-0.10052	7.71351	4.09681	0.0614562	0.999886	Fnbp4
ENSMUSG00000086503	-0.216262	10.5447	4.0953	0.0614988	0.999886	Xist
ENSMUSG00000114598	-0.999259	-0.496226	4.0942	0.0615296	0.999886	NA
ENSMUSG00000113014	0.21986	3.14162	4.09074	0.0616271	0.999886	NA
ENSMUSG00000002985	-0.360221	3.29591	4.08471	0.0617975	0.999886	Apoe
ENSMUSG00000099032	0.496867	0.178046	4.08345	0.0618334	0.999886	Tcf24
ENSMUSG00000057666	-0.156415	5.14507	4.08297	0.0618468	0.999886	Gapdh
ENSMUSG00000078572	0.155672	3.21875	4.08026	0.0619238	0.999886	1810043H04Rik
ENSMUSG00000081251	-0.854745	-0.652441	4.07945	0.0619467	0.999886	Gm12164
ENSMUSG00000025200	-0.109358	4.76237	4.07794	0.0619897	0.999886	Cwf19l1
ENSMUSG00000024197	0.170715	5.37517	4.0764	0.0620332	0.999886	Plin3
ENSMUSG00000020821	0.0949337	6.79347	4.07112	0.0621836	0.999886	Kif1c
ENSMUSG00000037846	-0.331264	0.90139	4.06682	0.0623066	0.999886	Rtkn2
ENSMUSG00000050822	0.398384	0.987716	4.06083	0.062478	0.999886	Slc29a4
ENSMUSG00000085385	-0.155464	6.52958	4.06053	0.0624865	0.999886	9430008C03Rik
ENSMUSG00000106959	-0.659816	-0.736668	4.05186	0.0627357	0.999886	NA
ENSMUSG00000036613	0.0968557	4.72917	4.04944	0.0628054	0.999886	Tssc1
ENSMUSG00000081562	0.6999	-0.0135727	4.04392	0.062965	0.999886	Gm11575
ENSMUSG00000037375	0.221952	2.59086	4.02867	0.0634082	0.999886	Hhat
ENSMUSG00000096722	-0.491111	-0.167139	4.0259	0.0634892	0.999886	Hmgb1-ps9
ENSMUSG00000029635	-0.0989118	6.14619	4.00549	0.0640889	0.999886	Cdk8
ENSMUSG00000026333	-0.155968	3.3314	4.00441	0.0641207	0.999886	Gin1
ENSMUSG00000024993	-0.127586	4.19182	4.00036	0.0642407	0.999886	Fam45a
ENSMUSG00000025736	0.15548	4.03994	3.9992	0.0642752	0.999886	Jmjd8
ENSMUSG00000042564	-0.638587	-0.900458	4.97096	0.0642923	0.999886	Fam227a
ENSMUSG00000034037	0.349293	1.03719	3.99798	0.0643114	0.999886	Fgd5
ENSMUSG00000004567	-0.115337	4.87921	3.99603	0.064369	0.999886	Mcoln1
ENSMUSG00000029288	0.686885	-1.08364	3.99144	0.0645056	0.999886	Ambn
ENSMUSG00000035842	-0.120509	5.01761	3.98853	0.0645925	0.999886	Ddx11
ENSMUSG00000114638	0.591856	-0.595628	3.98835	0.0645978	0.999886	NA
ENSMUSG00000103358	-0.528972	0.480796	3.97866	0.0648874	0.999886	NA
ENSMUSG00000022234	0.0806907	9.01914	3.97803	0.0649065	0.999886	Cct5
ENSMUSG00000081494	0.597044	-0.246465	3.97318	0.065052	0.999886	Gm14130
ENSMUSG00000092281	0.342663	1.30043	3.97085	0.0651224	0.999886	Hmgb1-ps7
ENSMUSG00000009079	-0.0761739	8.65861	3.97047	0.0651335	0.999886	Ewsr1
ENSMUSG00000109715	-0.285285	2.04393	3.96965	0.0651585	0.999886	NA
ENSMUSG00000112068	0.716663	-0.744266	3.96873	0.0651862	0.999886	NA
ENSMUSG00000101502	0.552439	0.672654	3.96828	0.0651996	0.999886	NA
ENSMUSG00000020486	0.716703	-1.07559	6.23785	0.0653744	0.999886	2004-09-01
ENSMUSG00000105677	-0.32752	2.16908	3.96144	0.0654064	0.999886	NA
ENSMUSG00000091903	-0.42044	1.21637	3.95506	0.0655996	0.999886	Gm6460
ENSMUSG00000091269	0.140332	3.93047	3.94897	0.0657851	0.999886	Gm6682
ENSMUSG00000040767	0.12986	4.9814	3.94683	0.0658503	0.999886	Snrnp25
ENSMUSG00000031546	0.0865021	5.4902	3.93664	0.0661621	0.999886	Gins4
ENSMUSG00000063146	0.128978	4.81329	3.93619	0.0661758	0.999886	Clip2
ENSMUSG00000090173	-0.37361	0.689075	3.93525	0.0662048	0.999886	Fbxw10
ENSMUSG00000067547	0.0832263	6.74995	3.935	0.0662123	0.999886	Gm7666
ENSMUSG00000040710	0.112036	5.33739	3.93223	0.0662976	0.999886	St8sia4
ENSMUSG00000024403	-0.278293	2.15723	3.9281	0.0664248	0.999886	Atp6v1g2
ENSMUSG00000026349	-0.132194	6.25903	3.92603	0.0664887	0.999886	Ccnt2
ENSMUSG00000052125	-0.171408	5.03321	3.92554	0.0665038	0.999886	F730043M19Rik
ENSMUSG00000056999	0.0803106	7.18669	3.92017	0.0666698	0.999886	Ide
ENSMUSG00000006010	0.0812508	5.5559	3.91986	0.0666793	0.999886	BC003331
ENSMUSG00000091971	-0.730005	-0.723485	3.91872	0.0667148	0.999886	Hspa1a
ENSMUSG00000027456	-0.357816	2.17289	3.91624	0.0667917	0.999886	Sdcbp2
ENSMUSG00000073236	-0.325204	0.843725	4.38133	0.0668436	0.999886	2500004C02Rik
ENSMUSG00000086370	-0.238012	3.18503	3.9119	0.0669263	0.999886	Ftx
ENSMUSG00000027715	0.0691317	8.53857	3.90948	0.0670018	0.999886	Ccna2
ENSMUSG00000049477	0.140013	4.00521	3.90699	0.0670794	0.999886	Gm8508
ENSMUSG00000082458	0.31971	1.66698	3.90532	0.0671315	0.999886	Gm9430
ENSMUSG00000098192	-0.679297	1.63875	3.90414	0.0671684	0.999886	Gm3534
ENSMUSG00000030225	0.107885	5.34725	3.90132	0.0672564	0.999886	Dera
ENSMUSG00000021483	-0.293686	1.5125	3.89969	0.0673074	0.999886	Cdk20
ENSMUSG00000108394	-0.700101	-0.247255	3.89217	0.0675433	0.999886	NA
ENSMUSG00000030921	-0.0790146	5.94678	3.88979	0.0676182	0.999886	Trim30a
ENSMUSG00000035929	-0.0816871	7.94243	3.88587	0.067742	0.999886	H2-Q4
ENSMUSG00000064210	0.124712	6.13529	3.88452	0.0677843	0.999886	Ano6
ENSMUSG00000083287	0.0835852	6.34505	3.88381	0.067807	0.999886	Gm13502
ENSMUSG00000055435	-0.119793	6.28287	3.88114	0.0678913	0.999886	Maf
ENSMUSG00000110446	-0.300925	1.35358	3.88008	0.0679249	0.999886	NA
ENSMUSG00000083767	-0.158965	3.41376	3.87547	0.0680709	0.999886	Gm11405
ENSMUSG00000031993	0.119437	5.63499	3.872	0.0681813	0.999886	Snx19
ENSMUSG00000027829	-0.140973	7.62076	3.8701	0.0682416	0.999886	Ccnl1
ENSMUSG00000030086	0.19318	3.19631	3.86843	0.0682947	0.999886	Chchd6
ENSMUSG00000102550	0.272752	2.8577	3.86817	0.0683031	0.999886	NA
ENSMUSG00000021431	-0.165521	5.86448	3.86543	0.0683903	0.999886	Snrnp48
ENSMUSG00000083736	-0.143008	3.45122	3.86036	0.0685525	0.999886	Gm6039
ENSMUSG00000026483	0.0967814	6.49406	3.85968	0.0685741	0.999886	Fam129a
ENSMUSG00000077167	-0.515415	0.19764	3.85806	0.0686262	0.999886	Gm24119
ENSMUSG00000006517	0.107185	6.67182	3.85797	0.0686288	0.999886	Mvd
ENSMUSG00000059146	0.220553	2.40401	3.85326	0.06878	0.999886	Ntrk3
ENSMUSG00000084284	-0.106416	5.47431	3.85196	0.0688218	0.999886	Tpt1-ps6
ENSMUSG00000019731	0.0719872	7.20186	3.85071	0.0688621	0.999886	Slc35e1
ENSMUSG00000029676	-0.110403	5.19024	3.84575	0.0690217	0.999886	Pot1a
ENSMUSG00000022901	0.370851	0.732273	3.97126	0.0690571	0.999886	Cd86
ENSMUSG00000053714	-0.484833	-0.172067	3.84442	0.0690648	0.999886	4732471J01Rik
ENSMUSG00000023953	0.0899517	5.90588	3.84235	0.0691315	0.999886	Polh
ENSMUSG00000071112	-0.764712	-1.00153	3.84174	0.0691513	0.999886	B230216G23Rik
ENSMUSG00000073600	-0.44553	-0.199931	3.83632	0.069327	0.999886	Prob1
ENSMUSG00000045316	0.355373	1.1213	3.83314	0.0694299	0.999886	Fahd1
ENSMUSG00000029223	0.179851	3.0271	3.83053	0.0695149	0.999886	Uchl1
ENSMUSG00000052712	0.0807523	6.4297	3.82936	0.0695531	0.999886	BC004004
ENSMUSG00000053198	0.198259	2.28617	3.82152	0.0698088	0.999886	Prx
ENSMUSG00000000823	-0.108759	5.7449	3.81673	0.0699657	0.999886	Znf512b
ENSMUSG00000110960	0.123861	4.28227	3.81521	0.0700156	0.999886	NA
ENSMUSG00000021190	0.314094	1.15636	3.81508	0.0700198	0.999886	Lgmn
ENSMUSG00000064215	0.0916169	6.00605	3.80959	0.0702	0.999886	Ifi27
ENSMUSG00000104910	-1.37943	-0.922837	3.80562	0.070331	0.999886	NA
ENSMUSG00000090019	0.0816024	6.34604	3.79855	0.0705645	0.999886	Gimap1
ENSMUSG00000028410	-0.137539	5.99565	3.79569	0.0706593	0.999886	Dnaja1
ENSMUSG00000028458	0.131544	4.83536	3.79562	0.0706615	0.999886	Tesk1
ENSMUSG00000074576	0.194053	3.0005	3.79379	0.0707223	0.999886	Mocs3
ENSMUSG00000105935	-0.727359	-1.08491	3.79259	0.0707624	0.999886	NA
ENSMUSG00000081865	0.156639	3.84044	3.78911	0.070878	0.999886	Gm15484
ENSMUSG00000022861	0.470805	0.677935	3.78637	0.0709691	0.999886	Dgkg
ENSMUSG00000042369	-0.0867931	5.80816	3.77482	0.0713557	0.999886	Rbm45
ENSMUSG00000025240	0.0748536	6.6928	3.77041	0.0715038	0.999886	Sacm1l
ENSMUSG00000004558	0.109662	5.92826	3.76845	0.0715698	0.999886	Ndrg2
ENSMUSG00000090626	-0.147818	4.71761	3.76714	0.071614	0.999886	Tex9
ENSMUSG00000031782	0.101988	4.79006	3.76507	0.0716837	0.999886	Coq9
ENSMUSG00000009772	0.588332	0.0185382	3.76424	0.0717116	0.999886	Nuak2
ENSMUSG00000044573	0.0801361	5.73434	3.7607	0.0718314	0.999886	Acp1
ENSMUSG00000041945	-0.350525	0.84555	3.75842	0.0719086	0.999886	Mfsd9
ENSMUSG00000001248	-0.088676	7.97886	3.75775	0.071931	0.999886	Gramd1a
ENSMUSG00000074093	0.286052	1.5366	3.75373	0.0720673	0.999886	Svip
ENSMUSG00000073490	-1.1082	-1.12746	3.74917	0.0722223	0.999886	AI607873
ENSMUSG00000022412	0.0893195	6.06933	3.74649	0.0723139	0.999886	Mief1
ENSMUSG00000030708	-0.228988	2.12295	3.74517	0.0723587	0.999886	Dnajb13
ENSMUSG00000109390	-0.404193	1.60338	3.74438	0.0723856	0.999886	NA
ENSMUSG00000104279	1.20861	-1.03504	3.74424	0.0723905	0.999886	NA
ENSMUSG00000102561	-0.383958	1.76141	3.74235	0.0724552	0.999886	NA
ENSMUSG00000079363	-0.0983597	8.78832	3.73856	0.0725848	0.999886	Gbp4
ENSMUSG00000084792	-0.686968	0.0997367	3.73527	0.0726976	0.999886	1700056N10Rik
ENSMUSG00000069300	0.741169	-1.02554	4.82608	0.0728206	0.999886	Hist1h2bj
ENSMUSG00000044881	-0.253408	2.50903	3.73085	0.0728493	0.999886	Coa4
ENSMUSG00000099025	-0.687727	-0.683586	3.72095	0.0731907	0.999886	RP24-308I2.1
ENSMUSG00000028580	-0.090237	6.99039	3.71935	0.0732462	0.999886	Pum1
ENSMUSG00000113515	0.742981	-0.878838	3.7193	0.0732477	0.999886	NA
ENSMUSG00000030720	-0.114485	5.12058	3.71831	0.0732821	0.999886	Cln3
ENSMUSG00000073838	-0.166724	3.84412	3.71579	0.0733694	0.999886	Tufm
ENSMUSG00000083121	-0.486768	0.505946	3.71552	0.0733788	0.999886	Gm6341
ENSMUSG00000041406	-0.104086	4.80817	3.71099	0.0735361	0.999886	BC055324
ENSMUSG00000035211	0.451052	0.107425	4.04526	0.073581	0.999886	Xrra1
ENSMUSG00000053931	0.112693	5.16171	3.70848	0.0736233	0.999886	Cnn3
ENSMUSG00000034620	0.121539	4.76307	3.70562	0.0737233	0.999886	Tmem5
ENSMUSG00000031176	0.0831952	5.75046	3.70442	0.0737651	0.999886	Dynlt3
ENSMUSG00000030924	-0.118151	7.18383	3.70373	0.073789	0.999886	2610020H08Rik
ENSMUSG00000113601	-0.703128	-1.02535	3.70198	0.0738501	0.999886	NA
ENSMUSG00000084304	-0.177328	2.87192	3.69989	0.0739235	0.999886	Gm6142
ENSMUSG00000065219	0.561211	-0.350851	3.69897	0.0739555	0.999886	Snord32a
ENSMUSG00000103906	0.582828	-0.0707298	3.69639	0.0740458	0.999886	NA
ENSMUSG00000069376	0.512733	2.10405	3.69555	0.0740754	0.999886	Gm5507
ENSMUSG00000074646	0.542305	-0.566578	3.69334	0.0741528	0.999886	6430550D23Rik
ENSMUSG00000110424	-0.424233	0.388301	3.68694	0.0743783	0.999886	NA
ENSMUSG00000045969	0.0944592	6.28607	3.68455	0.0744624	0.999886	Ing1
ENSMUSG00000037151	0.135598	4.06069	3.68448	0.074465	0.999886	Lrrc20
ENSMUSG00000099104	-0.592363	-0.541172	3.68134	0.0745759	0.999886	Gm17087
ENSMUSG00000082740	0.482435	-0.290227	3.87674	0.074591	0.999886	Gm14127
ENSMUSG00000016757	0.101656	6.41004	3.6808	0.074595	0.999886	Ttll12
ENSMUSG00000073542	0.101346	5.41288	3.67912	0.0746543	0.999886	Cep76
ENSMUSG00000107165	-0.627226	-0.710135	3.67528	0.0747906	0.999886	NA
ENSMUSG00000029769	0.268244	2.07871	3.67156	0.0749224	0.999886	Ccdc136
ENSMUSG00000108064	-0.485278	0.578666	3.66799	0.0750497	0.999886	NA
ENSMUSG00000002346	-0.189096	2.77843	3.6674	0.0750707	0.999886	Slc25a42
ENSMUSG00000020712	-0.29298	1.63813	3.66439	0.0751781	0.999886	Tcam1
ENSMUSG00000058743	-0.746144	-0.266434	3.66241	0.0752487	0.999886	Kcnj14
ENSMUSG00000033543	-0.0974634	4.80591	3.66188	0.0752677	0.999886	Gtf2a2
ENSMUSG00000044117	0.407914	0.257107	3.66106	0.075297	0.999886	2900011O08Rik
ENSMUSG00000088108	-0.782057	-1.0093	3.65812	0.0754024	0.999886	Snora47
ENSMUSG00000020553	0.111514	4.17565	3.65577	0.0754865	0.999886	Pctp
ENSMUSG00000021952	-0.0688478	7.26772	3.65573	0.0754879	0.999886	Xpo4
ENSMUSG00000114133	0.109614	4.50464	3.65458	0.0755293	0.999886	NA
ENSMUSG00000011831	0.216632	2.20992	4.12392	0.0755582	0.999886	Evi5
ENSMUSG00000027111	0.0859124	5.74583	3.65168	0.0756334	0.999886	Itga6
ENSMUSG00000028703	0.12205	5.38528	3.64707	0.0757994	0.999886	Lrrc41
ENSMUSG00000025359	-0.522606	-0.122849	3.64605	0.0758361	0.999886	Pmel
ENSMUSG00000001918	-0.0704157	8.8627	3.64329	0.075936	0.999886	Slc1a5
ENSMUSG00000041241	0.125888	4.74288	3.6421	0.075979	0.999886	Mul1
ENSMUSG00000024295	-0.71133	-0.7364	3.63772	0.0761373	0.999886	Cyp4f41-ps
ENSMUSG00000056271	-1.28782	-1.07556	3.63495	0.0762378	0.999886	Lman1l
ENSMUSG00000013878	-0.155637	3.59633	3.62689	0.0765311	0.999886	Rnf170
ENSMUSG00000046157	0.0829652	7.16924	3.6211	0.0767427	0.999886	Tmem229b
ENSMUSG00000038346	-0.088939	6.41861	3.6193	0.0768085	0.999886	Zfp384
ENSMUSG00000033720	-0.46232	-0.0843251	3.61645	0.0769127	0.999886	Sfxn5
ENSMUSG00000022718	-0.122896	6.20594	3.61469	0.0769775	0.999886	Dgcr8
ENSMUSG00000057554	-0.0914423	5.65381	3.61359	0.0770178	0.999886	Lgals8
ENSMUSG00000022792	-0.104915	4.8597	3.6119	0.0770799	0.999886	Yars2
ENSMUSG00000040943	-0.18674	6.98323	3.60861	0.0772013	0.999886	Tet2
ENSMUSG00000033953	0.0652431	7.00735	3.60662	0.0772745	0.999886	Ppp3r1
ENSMUSG00000065147	-0.403022	2.0138	3.60399	0.0773714	0.999886	Snora31
ENSMUSG00000026788	0.113956	4.82941	3.60209	0.0774416	0.999886	Zbtb43
ENSMUSG00000083392	-0.669126	0.0385311	3.6007	0.0774934	0.999886	Gm6335
ENSMUSG00000087440	-0.462313	0.690272	3.59673	0.0776404	0.999886	4930577N17Rik
ENSMUSG00000030699	-0.643256	-1.01745	3.59364	0.077755	0.999886	Tbx6
ENSMUSG00000024146	0.0926009	5.16975	3.59349	0.0777608	0.999886	Cript
ENSMUSG00000026622	0.0686747	6.86508	3.5918	0.0778236	0.999886	Nek2
ENSMUSG00000068299	0.204017	2.83036	3.59101	0.0778526	0.999886	1700019G17Rik
ENSMUSG00000103921	0.139991	4.52966	3.59023	0.077882	0.999886	NA
ENSMUSG00000105167	-0.383114	0.597451	3.58866	0.0779402	0.999886	NA
ENSMUSG00000021772	-0.201737	2.86711	3.58735	0.0779892	0.999886	Nkiras1
ENSMUSG00000026873	0.09262	5.34318	3.58434	0.0781016	0.999886	Phf19
ENSMUSG00000036918	0.0908724	7.17991	3.58217	0.0781825	0.999886	Ttc7
ENSMUSG00000040596	0.14166	4.53681	3.57927	0.0782911	0.999886	Pogk
ENSMUSG00000059796	-0.0823603	8.02715	3.5758	0.0784213	0.999886	Eif4a1
ENSMUSG00000025747	-0.085652	5.78815	3.57564	0.0784272	0.999886	Tyms
ENSMUSG00000042419	0.148021	4.11302	3.57472	0.078462	0.999886	Nfkbil1
ENSMUSG00000029560	0.186427	3.55553	3.56949	0.0786585	0.999886	Snx8
ENSMUSG00000029014	0.0695595	7.37915	3.56453	0.0788457	0.999886	Dnajc2
ENSMUSG00000023084	-0.319315	0.920249	3.84915	0.0788526	0.999886	Lrrc71
ENSMUSG00000021103	0.101641	4.85652	3.56219	0.078934	0.999886	Mnat1
ENSMUSG00000026580	-0.707978	-0.0107079	3.56156	0.078958	0.999886	Selp
ENSMUSG00000047238	1.1318	-1.78394	3.55821	0.0790849	0.999886	Mageh1
ENSMUSG00000083064	0.137494	3.55473	3.55802	0.079092	0.999886	Gm7785
ENSMUSG00000070368	-0.5964	-0.784479	3.7793	0.0792696	0.999886	Prok1
ENSMUSG00000039154	-0.743777	-0.827253	3.87419	0.0793186	0.999886	Shd
ENSMUSG00000115007	0.386549	0.789868	3.55075	0.0793684	0.999886	NA
ENSMUSG00000026748	0.13823	4.13233	3.54924	0.0794258	0.999886	Plxdc2
ENSMUSG00000062822	-0.13697	5.80403	3.5481	0.0794693	0.999886	4833420G17Rik
ENSMUSG00000021458	-0.0911626	6.49781	3.54727	0.079501	0.999886	2010111I01Rik
ENSMUSG00000096681	-0.590671	0.832424	3.54716	0.0795051	0.999886	Rps19-ps1
ENSMUSG00000032400	-0.0898666	6.28866	3.54703	0.07951	0.999886	Zwilch
ENSMUSG00000114254	0.202331	2.20114	3.56848	0.0796001	0.999886	NA
ENSMUSG00000015441	0.262337	2.71501	3.54389	0.07963	0.999886	Gzmf
ENSMUSG00000027463	0.0890066	5.63378	3.54369	0.0796378	0.999886	Slc52a3
ENSMUSG00000033417	0.0666101	6.679	3.54254	0.0796817	0.999886	Cacul1
ENSMUSG00000007035	-0.196108	3.06481	3.54103	0.0797397	0.999886	Msh5
ENSMUSG00000002565	0.0783019	5.5832	3.53722	0.0798854	0.999886	Scin
ENSMUSG00000015709	0.17046	3.71503	3.53357	0.0800258	0.999886	Arnt2
ENSMUSG00000034334	-0.369076	0.978358	3.53239	0.080071	0.999886	Fam151b
ENSMUSG00000054676	0.0877442	5.17879	3.52976	0.0801723	0.999886	1600014C10Rik
ENSMUSG00000106287	-0.758712	-0.93037	3.52579	0.0803256	0.999886	NA
ENSMUSG00000081405	-0.184419	2.41637	3.52522	0.0803477	0.999886	Gm13142
ENSMUSG00000068742	-0.132719	4.44409	3.51835	0.0806135	0.999886	Cry2
ENSMUSG00000025525	-0.113897	4.52756	3.51754	0.080645	0.999886	Apool
ENSMUSG00000072704	-0.116823	4.44394	3.51672	0.0806767	0.999886	2700089E24Rik
ENSMUSG00000091997	-0.707431	-0.271755	3.51449	0.0807635	0.999886	Gm6611
ENSMUSG00000034290	0.0731849	7.38324	3.51227	0.08085	0.999886	Nek9
ENSMUSG00000022440	0.128812	4.73247	3.51002	0.0809375	0.999886	C1qtnf6
ENSMUSG00000090389	0.088751	5.15953	3.50761	0.0810315	0.999886	Gm7236
ENSMUSG00000111229	-0.156962	5.38058	3.50743	0.0810385	0.999886	NA
ENSMUSG00000015377	-0.150812	3.84596	3.50651	0.0810744	0.999886	Dennd6b
ENSMUSG00000013611	0.447864	0.0183621	3.50531	0.0811212	0.999886	Snx31
ENSMUSG00000044034	0.589858	-1.00153	3.50494	0.0811357	0.999886	Npb
ENSMUSG00000062646	-0.119277	4.14317	3.50203	0.0812495	0.999886	Ganc
ENSMUSG00000058258	0.109795	5.99994	3.50125	0.08128	0.999886	Idi1
ENSMUSG00000054387	-0.109889	8.22119	3.50027	0.0813184	0.999886	Mdm4
ENSMUSG00000022761	0.0761014	6.04758	3.49656	0.0814641	0.999886	Lztr1
ENSMUSG00000022957	-0.110022	5.17616	3.49551	0.0815053	0.999886	Itsn1
ENSMUSG00000104351	-0.353156	0.576374	3.49407	0.0815622	0.999886	NA
ENSMUSG00000104235	-0.833541	-0.195058	3.49378	0.0815736	0.999886	NA
ENSMUSG00000111617	-0.874884	-0.730855	3.49189	0.0816477	0.999886	NA
ENSMUSG00000008683	-0.0821378	6.49359	3.49111	0.0816785	0.999886	Rps15a
ENSMUSG00000112252	0.333388	0.682188	3.49002	0.0817213	0.999886	NA
ENSMUSG00000105143	-0.192628	2.66396	3.48898	0.0817625	0.999886	NA
ENSMUSG00000103569	-0.455185	0.928934	3.4871	0.0818367	0.999886	NA
ENSMUSG00000090031	-0.407173	1.57571	3.48571	0.0818915	0.999886	4732440D04Rik
ENSMUSG00000035891	0.117035	4.64201	3.47895	0.0821595	0.999886	Cerk
ENSMUSG00000021504	-0.0945176	5.19673	3.47559	0.0822928	0.999886	B4galt7
ENSMUSG00000032641	-0.151415	3.01253	3.475	0.0823161	0.999886	Gpr19
ENSMUSG00000053208	0.347064	0.827132	3.47399	0.0823563	0.999886	Kat2b-ps
ENSMUSG00000020175	-0.557269	-0.659115	3.47385	0.0823622	0.999886	Rab36
ENSMUSG00000047547	0.109149	4.74714	3.47178	0.0824446	0.999886	Cltb
ENSMUSG00000025925	-0.115855	5.09838	3.47039	0.0824998	0.999886	Terf1
ENSMUSG00000092274	-0.255161	6.90495	3.46987	0.0825206	0.999886	Neat1
ENSMUSG00000102038	0.206127	2.3789	3.46795	0.0825971	0.999886	NA
ENSMUSG00000044433	-0.620893	-0.819909	3.45968	0.0829282	0.999886	Camsap3
ENSMUSG00000032850	0.723696	-0.756993	3.45524	0.0831065	0.999886	Rnft2
ENSMUSG00000060098	0.0951706	5.69073	3.45478	0.0831251	0.999886	Prmt7
ENSMUSG00000085156	-0.101165	5.19927	3.45364	0.083171	0.999886	Gm11974
ENSMUSG00000049686	0.161615	4.60727	3.45354	0.0831752	0.999886	Orai1
ENSMUSG00000006378	0.115535	6.14332	3.45298	0.0831975	0.999886	Gcat
ENSMUSG00000033429	-0.200753	2.60148	3.45201	0.0832367	0.999886	Mcee
ENSMUSG00000022744	0.0755276	5.97666	3.44977	0.083327	0.999886	Cldn25
ENSMUSG00000024846	-0.710008	-1.01746	3.44574	0.0834899	0.999886	Cst6
ENSMUSG00000024664	0.335361	1.48474	3.44563	0.0834943	0.999886	Fads3
ENSMUSG00000020309	0.204478	2.34952	3.44549	0.0835	0.999886	Chac2
ENSMUSG00000043542	0.236691	1.83932	3.44325	0.0835905	0.999886	Zc2hc1a
ENSMUSG00000043251	-0.121871	4.44325	3.44287	0.0836058	0.999886	Exoc3l
ENSMUSG00000028494	0.0836863	5.5889	3.44246	0.0836225	0.999886	Plin2
ENSMUSG00000022762	0.133272	4.07875	3.44085	0.0836879	0.999886	Ncam2
ENSMUSG00000020680	-0.0815026	7.35417	3.44022	0.0837135	0.999886	Taf15
ENSMUSG00000097195	-0.145339	5.43461	3.43979	0.0837309	0.999886	Snhg5
ENSMUSG00000038648	0.126662	4.23508	3.43418	0.0839589	0.999886	Creb3l2
ENSMUSG00000046999	0.26011	1.79715	3.43062	0.084104	0.999886	1110032F04Rik
ENSMUSG00000080935	0.0895212	6.57556	3.42861	0.0841859	0.999886	Got2-ps1
ENSMUSG00000029651	0.285289	1.73518	3.42814	0.0842051	0.999886	Mtus2
ENSMUSG00000034059	-0.59362	-0.376189	3.42755	0.0842295	0.999886	Ypel4
ENSMUSG00000006638	-0.402622	0.634447	3.42704	0.0842503	0.999886	Abhd1
ENSMUSG00000071253	-0.0974854	5.0362	3.42505	0.0843316	0.999886	Slc25a16
ENSMUSG00000039634	0.239989	2.24849	3.42485	0.0843398	0.999886	Zfp189
ENSMUSG00000028134	-0.246518	4.9377	3.42431	0.0843621	0.999886	Ptbp2
ENSMUSG00000113450	-0.242671	1.57978	3.42262	0.0844314	0.999886	NA
ENSMUSG00000020986	0.0756778	5.52706	3.42245	0.0844383	0.999886	Sec23a
ENSMUSG00000109864	-0.767456	0.782796	3.41613	0.0846978	0.999886	NA
ENSMUSG00000032373	-0.0918705	6.1639	3.4151	0.0847401	0.999886	Car12
ENSMUSG00000033174	0.631451	0.697993	3.41426	0.0847746	0.999886	Mgll
ENSMUSG00000041707	0.164061	3.30133	3.40941	0.0849747	0.999886	1810011H11Rik
ENSMUSG00000009073	0.0619514	7.18968	3.40317	0.0852329	0.999886	Nf2
ENSMUSG00000048538	0.0948565	5.51827	3.40204	0.0852799	0.999886	Gm9826
ENSMUSG00000030217	0.313225	1.24726	3.40047	0.0853448	0.999886	Art4
ENSMUSG00000050241	0.445396	0.665353	3.39802	0.085447	0.999886	Klre1
ENSMUSG00000076441	0.131071	4.46398	3.39551	0.0855511	0.999886	Ass1
ENSMUSG00000011158	-0.0788367	5.96931	3.39496	0.0855741	0.999886	Brf1
ENSMUSG00000040722	-0.72403	-0.819899	3.39343	0.0856379	0.999886	Scamp5
ENSMUSG00000051716	-0.848871	-0.962103	3.38738	0.0858905	0.999886	Apon
ENSMUSG00000053460	-0.201502	2.96187	3.38507	0.0859872	0.999886	Ggcx
ENSMUSG00000060981	0.842733	-1.19996	3.38339	0.0860578	0.999886	Hist1h4h
ENSMUSG00000006736	0.084647	6.35572	3.37882	0.0862498	0.999886	Tspan31
ENSMUSG00000026353	0.0739365	6.7289	3.37851	0.0862626	0.999886	Ubxn4
ENSMUSG00000020740	-0.102026	5.79162	3.37623	0.0863587	0.999886	Gga3
ENSMUSG00000074171	-0.672205	-0.805055	3.37517	0.0864031	0.999886	Gm6658
ENSMUSG00000030168	0.0642847	7.46317	3.37185	0.0865431	0.999886	Adipor2
ENSMUSG00000028047	-0.519741	-0.167654	3.36861	0.0866804	0.999886	Thbs3
ENSMUSG00000022089	0.0844032	5.49474	3.36857	0.086682	0.999886	Bin3
ENSMUSG00000059423	-0.150466	3.58467	3.36686	0.0867541	0.999886	Zfp933
ENSMUSG00000024792	-0.11248	4.26948	3.36662	0.0867643	0.999886	Zfpl1
ENSMUSG00000067768	-0.15593	4.44571	3.36161	0.0869769	0.999886	Xlr4b
ENSMUSG00000041658	-0.203776	3.15362	3.3606	0.0870197	0.999886	Rragb
ENSMUSG00000046056	-0.470604	-0.284529	3.36004	0.0870436	0.999886	Sbsn
ENSMUSG00000029647	-0.136048	6.86543	3.35893	0.0870908	0.999886	Pan3
ENSMUSG00000050050	-0.675658	-1.37648	3.93864	0.0871627	0.999886	Ccdc158
ENSMUSG00000066551	-0.119611	6.25481	3.35465	0.0872732	0.999886	Hmgb1
ENSMUSG00000015659	-0.173077	2.43839	3.75522	0.0872796	0.999886	Serac1
ENSMUSG00000022837	0.13493	4.01428	3.35434	0.0872865	0.999886	Iqcb1
ENSMUSG00000103558	-0.357497	2.08892	3.35342	0.0873255	0.999886	NA
ENSMUSG00000028706	-0.149317	3.56543	3.35226	0.087375	0.999886	Nsun4
ENSMUSG00000042549	0.5677	1.07681	3.35056	0.0874477	0.999886	Gm16516
ENSMUSG00000031143	0.617999	-0.723734	4.5303	0.0876437	0.999886	Ccdc22
ENSMUSG00000001100	0.103483	5.95234	3.34351	0.0877495	0.999886	Poldip2
ENSMUSG00000027881	-0.112541	7.38712	3.34235	0.0877997	0.999886	Prpf38b
ENSMUSG00000004937	0.0948162	6.32845	3.34216	0.0878075	0.999886	Sgta
ENSMUSG00000036894	0.130529	5.20319	3.34138	0.0878413	0.999886	Rap2b
ENSMUSG00000038569	-0.249059	2.21791	3.33917	0.0879362	0.999886	Rad9b
ENSMUSG00000027860	0.688358	-0.722934	3.33703	0.0880282	0.999886	Vangl1
ENSMUSG00000047789	-0.166613	4.08929	3.3348	0.0881245	0.999886	Slc38a9
ENSMUSG00000001157	0.085845	5.31353	3.3311	0.0882844	0.999886	Gmcl1
ENSMUSG00000058745	-0.447105	0.0993263	3.32927	0.0883637	0.999886	Gm9174
ENSMUSG00000022199	-0.415663	-0.131162	3.53737	0.0884145	0.999886	Slc22a17
ENSMUSG00000022404	0.0785183	5.85812	3.3271	0.0884576	0.999886	Slc25a17
ENSMUSG00000063800	0.073279	6.28777	3.32272	0.0886474	0.999886	Prpf38a
ENSMUSG00000006715	-0.0827771	6.30432	3.32192	0.0886825	0.999886	Gmnn
ENSMUSG00000081572	0.440257	0.103342	3.32158	0.0886971	0.999886	Gm14138
ENSMUSG00000026309	-0.077905	6.28106	3.31777	0.0888628	0.999886	Ilkap
ENSMUSG00000019863	-0.13172	4.0671	3.31684	0.0889034	0.999886	Qrsl1
ENSMUSG00000003070	0.677073	-1.20914	4.4375	0.0890984	0.999886	Efna2
ENSMUSG00000025575	0.0867494	6.12054	3.30909	0.089242	0.999886	Cant1
ENSMUSG00000021256	0.115384	4.78623	3.3081	0.0892857	0.999886	Vash1
ENSMUSG00000051579	0.326789	1.54853	3.30701	0.0893333	0.999886	Tceal8
ENSMUSG00000027562	0.28161	1.6768	3.30656	0.0893528	0.999886	Car2
ENSMUSG00000071867	0.198064	3.20009	3.3043	0.0894524	0.999886	Gm6304
ENSMUSG00000044566	0.378145	0.50052	3.30356	0.0894845	0.999886	Cage1
ENSMUSG00000021044	0.111597	4.03204	3.30278	0.089519	0.999886	Adck1
ENSMUSG00000039783	-0.130266	4.46516	3.29898	0.0896864	0.999886	Kmo
ENSMUSG00000091534	-0.698394	-0.717005	3.29739	0.0897563	0.999886	Gm17195
ENSMUSG00000033972	-0.169798	4.83256	3.29475	0.0898729	0.999886	Zfp944
ENSMUSG00000097277	-0.400027	1.57012	3.29437	0.0898894	0.999886	2900076A07Rik
ENSMUSG00000033170	0.75458	-0.0680934	3.29413	0.0899003	0.999886	Card10
ENSMUSG00000034574	0.19665	3.81267	3.29264	0.0899659	0.999886	Daam1
ENSMUSG00000032940	0.565042	-0.985181	3.50201	0.0899667	0.999886	Rbm11
ENSMUSG00000090272	-0.109293	5.63489	3.29237	0.0899781	0.999886	Mndal
ENSMUSG00000033088	0.117108	6.67038	3.2921	0.0899898	0.999886	Triobp
ENSMUSG00000029016	-0.0823347	5.53643	3.29159	0.0900126	0.999886	Clcn6
ENSMUSG00000021596	-0.22905	2.05424	3.28815	0.0901648	0.999886	Mctp1
ENSMUSG00000078580	0.276877	2.06897	3.28422	0.0903395	0.999886	E430018J23Rik
ENSMUSG00000112656	0.566243	-0.691365	3.28351	0.0903709	0.999886	NA
ENSMUSG00000023800	0.328769	1.0818	3.28069	0.0904965	0.999886	Tiam2
ENSMUSG00000037916	0.0792008	6.41983	3.28061	0.0904998	0.999886	Ndufv1
ENSMUSG00000064602	-0.320125	1.28582	3.27703	0.0906595	0.999886	Snora41
ENSMUSG00000039782	-0.181212	4.06811	3.2747	0.0907636	0.999886	Cpeb2
ENSMUSG00000031697	-0.0775531	6.41861	3.26597	0.0911547	0.999886	Orc6
ENSMUSG00000098713	-0.642424	-0.723572	3.2634	0.0912702	0.999886	RP24-225O12.5
ENSMUSG00000060904	0.0789816	6.41232	3.2612	0.0913695	0.999886	Arl1
ENSMUSG00000108435	-0.517691	-0.608224	4.16255	0.0913797	0.999886	NA
ENSMUSG00000031974	0.100933	5.02721	3.26015	0.0914165	0.999886	Abcb10
ENSMUSG00000102302	-0.325476	1.91071	3.25787	0.0915195	0.999886	NA
ENSMUSG00000037949	0.0874064	5.61702	3.25604	0.0916024	0.999886	Ano10
ENSMUSG00000042992	0.133782	3.36957	3.25539	0.0916318	0.999886	Loh12cr1
ENSMUSG00000056938	0.156304	3.3533	3.25535	0.0916332	0.999886	Acbd4
ENSMUSG00000034055	0.493199	0.327082	3.25311	0.0917345	0.999886	Phka1
ENSMUSG00000030588	0.0868716	5.76112	3.24382	0.0921566	0.999886	Yif1b
ENSMUSG00000052724	-0.627222	-0.646223	3.24157	0.092259	0.999886	Gm9888
ENSMUSG00000107035	0.112078	5.15376	3.23977	0.0923412	0.999886	NA
ENSMUSG00000020329	0.0909124	4.68647	3.23634	0.0924978	0.999886	Polrmt
ENSMUSG00000096160	0.138336	4.64613	3.23624	0.0925023	0.999886	Gm3436
ENSMUSG00000083311	0.20332	2.93168	3.23564	0.0925295	0.999886	Gm5643
ENSMUSG00000099881	-0.244483	2.34502	3.23351	0.0926269	0.999886	NA
ENSMUSG00000021892	0.0897268	5.33741	3.23205	0.0926939	0.999886	Sh3bp5
ENSMUSG00000017718	0.159647	2.96998	3.22969	0.0928022	0.999886	Afmid
ENSMUSG00000043323	-0.101834	5.37295	3.22734	0.0929101	0.999886	Fbrsl1
ENSMUSG00000040282	0.104045	3.91282	3.36774	0.0929397	0.999886	BC052040
ENSMUSG00000111293	-0.384648	0.570515	3.22606	0.0929692	0.999886	NA
ENSMUSG00000026279	0.11961	4.88389	3.22343	0.09309	0.999886	Thap4
ENSMUSG00000081434	-0.22948	2.64426	3.2227	0.0931237	0.999886	Gm14165
ENSMUSG00000062683	-0.279537	2.48766	3.22224	0.0931451	0.999886	Atp5g2
ENSMUSG00000048503	0.398171	0.799847	3.22122	0.093192	0.999886	Tmem136
ENSMUSG00000094634	-0.697051	-0.848936	3.22031	0.093234	0.999886	Gm3468
ENSMUSG00000115143	-0.729537	-0.977531	3.7668	0.0934719	0.999886	NA
ENSMUSG00000113196	-0.769213	-0.730158	3.2149	0.093484	0.999886	NA
ENSMUSG00000114380	-0.144315	3.0579	3.49288	0.0935687	0.999886	NA
ENSMUSG00000050567	0.0981806	5.47526	3.213	0.0935719	0.999886	Maml1
ENSMUSG00000021298	-0.0901031	6.31944	3.21246	0.0935971	0.999886	Gpr132
ENSMUSG00000023345	0.102603	5.00882	3.21138	0.0936474	0.999886	Poc1a
ENSMUSG00000053395	-0.304368	1.09141	3.21021	0.0937015	0.999886	Cacng8
ENSMUSG00000033624	0.0978562	5.58836	3.20904	0.0937559	0.999886	Pdpr
ENSMUSG00000108954	-0.466467	-0.484848	3.20871	0.0937711	0.999886	NA
ENSMUSG00000024034	-0.297577	0.959906	3.20741	0.0938318	0.999886	Tmprss3
ENSMUSG00000075273	-0.470169	0.669469	3.20569	0.0939118	0.999886	Ttc30b
ENSMUSG00000066613	-0.152149	3.29907	3.20534	0.0939279	0.999886	Zfp932
ENSMUSG00000016946	0.0861326	5.76676	3.20443	0.0939704	0.999886	Kctd5
ENSMUSG00000085379	0.376326	0.715099	3.20408	0.0939868	0.999886	2310058D17Rik
ENSMUSG00000028788	0.0562549	8.49098	3.20375	0.0940018	0.999886	Ptp4a2
ENSMUSG00000109498	-0.409868	0.812133	3.1994	0.0942052	0.999886	NA
ENSMUSG00000022151	-0.104746	4.45156	3.19876	0.0942351	0.999886	Ttc33
ENSMUSG00000093651	0.137386	4.78726	3.1982	0.0942613	0.999886	Gm5873
ENSMUSG00000103041	-0.249279	2.26731	3.19754	0.0942919	0.999886	NA
ENSMUSG00000034190	0.0772021	5.49883	3.19729	0.0943037	0.999886	Chmp7
ENSMUSG00000094595	-0.262667	1.31025	3.1964	0.0943454	0.999886	Fsbp
ENSMUSG00000020472	0.100803	6.28786	3.19053	0.0946209	0.999886	Zkscan17
ENSMUSG00000002963	0.104113	5.01918	3.18687	0.0947926	0.999886	Pnkp
ENSMUSG00000112964	0.257719	2.26882	3.18665	0.0948031	0.999886	NA
ENSMUSG00000072501	-0.0979296	7.36178	3.18616	0.0948263	0.999886	Phf20l1
ENSMUSG00000086502	-0.18397	2.36528	3.1852	0.0948716	0.999886	B130055M24Rik
ENSMUSG00000047417	-0.10291	6.62253	3.18439	0.0949096	0.999886	Rexo1
ENSMUSG00000027804	-0.0823154	6.86659	3.18225	0.0950108	0.999886	Ppid
ENSMUSG00000068566	-0.0832135	6.10951	3.18179	0.0950325	0.999886	Myadm
ENSMUSG00000097353	-0.185405	2.47363	3.17943	0.0951438	0.999886	A430046D13Rik
ENSMUSG00000043311	0.16071	3.08902	3.17881	0.0951734	0.999886	D17H6S53E
ENSMUSG00000029403	0.240585	1.75642	3.17814	0.0952049	0.999886	Cdkl2
ENSMUSG00000061740	0.580765	-0.953874	4.41187	0.095236	0.999886	Cyp2d22
ENSMUSG00000067750	0.80155	-1.06719	3.17746	0.0952372	0.999886	Khdc1a
ENSMUSG00000051451	-0.074719	6.01106	3.1754	0.0953346	0.999886	Crebzf
ENSMUSG00000022442	0.151711	3.07427	3.17363	0.0954184	0.999886	Ttll1
ENSMUSG00000109810	-0.745893	-1.19057	3.17253	0.0954708	0.999886	NA
ENSMUSG00000084265	-0.490607	-0.507631	4.34789	0.0954863	0.999886	Gm14541
ENSMUSG00000091896	-0.0722592	6.06558	3.16992	0.0955949	0.999886	Ube2d2a
ENSMUSG00000112023	-0.187457	7.87416	3.16732	0.0957187	0.999886	NA
ENSMUSG00000025875	0.398483	0.307492	3.16483	0.0958373	0.999886	Tspan17
ENSMUSG00000099083	-0.0951532	5.94928	3.16112	0.0960144	0.999886	ATF7
ENSMUSG00000036672	-0.0846745	5.14921	3.15993	0.0960716	0.999886	Cenpt
ENSMUSG00000074252	-0.691101	-1.05091	3.15951	0.0960914	0.999886	Gm10654
ENSMUSG00000021065	0.0725363	7.38203	3.15595	0.0962619	0.999886	Fut8
ENSMUSG00000009741	-0.0986948	7.03014	3.15462	0.0963258	0.999886	Ubp1
ENSMUSG00000100967	-0.409463	0.843137	3.15365	0.0963726	0.999886	NA
ENSMUSG00000026888	-0.398307	0.160305	3.15308	0.0964	0.999886	Grb14
ENSMUSG00000081824	-0.129842	4.05989	3.15226	0.0964392	0.999886	BC002163
ENSMUSG00000051169	-0.248161	2.14906	3.14939	0.0965772	0.999886	Rpusd3
ENSMUSG00000114190	-0.575566	0.00985211	3.14901	0.0965955	0.999886	NA
ENSMUSG00000037266	-0.17549	7.67083	3.14837	0.0966262	0.999886	D4Wsu53e
ENSMUSG00000090467	-0.803968	1.00263	3.14821	0.096634	0.999886	Gm4613
ENSMUSG00000089785	0.734571	-1.02597	3.14717	0.0966842	0.999886	Gm8429
ENSMUSG00000009876	0.410843	0.222713	3.14611	0.0967353	0.999886	Cox4i2
ENSMUSG00000000326	0.0876302	5.6152	3.14443	0.0968163	0.999886	Comt
ENSMUSG00000083240	0.122666	4.02	3.14368	0.0968525	0.999886	Gm13453
ENSMUSG00000079414	0.152124	3.35207	3.14209	0.0969296	0.999886	Gm11110
ENSMUSG00000032182	0.149938	3.45	3.14209	0.0969297	0.999886	Yipf2
ENSMUSG00000004996	-0.0831861	5.74706	3.14158	0.0969541	0.999886	Mri1
ENSMUSG00000029591	0.0867512	4.97746	3.14157	0.0969545	0.999886	Ung
ENSMUSG00000109206	-0.758938	0.0724411	3.13979	0.0970409	0.999886	NA
ENSMUSG00000002885	-0.0751245	5.90901	3.13556	0.0972462	0.999886	Cd97
ENSMUSG00000107362	-0.989694	-0.717219	3.13286	0.0973771	0.999886	NA
ENSMUSG00000109096	-0.374041	1.87752	3.13118	0.0974589	0.999886	NA
ENSMUSG00000045896	0.10452	6.48766	3.12919	0.0975556	0.999886	Paip2b
ENSMUSG00000050954	-0.144998	3.47016	3.12909	0.0975604	0.999886	Zfp169
ENSMUSG00000020641	0.491612	0.706608	3.12726	0.0976498	0.999886	Rsad2
ENSMUSG00000092072	-0.114823	5.04868	3.12554	0.0977337	0.999886	Gm4540
ENSMUSG00000110949	-0.556418	-0.709877	3.12531	0.0977451	0.999886	NA
ENSMUSG00000110170	-0.383666	1.43841	3.12478	0.0977709	0.999886	NA
ENSMUSG00000073207	-0.468078	-0.200177	3.68897	0.0978409	0.999886	Ccdc160
ENSMUSG00000040591	0.166987	2.90588	3.12074	0.0979684	0.999886	1110051M20Rik
ENSMUSG00000050608	-0.0817575	6.13136	3.11965	0.0980221	0.999886	Minos1
ENSMUSG00000089992	0.420452	0.0506948	3.11676	0.0981636	0.999886	G6pd2
ENSMUSG00000024785	0.0791376	5.64163	3.11608	0.0981971	0.999886	Rcl1
ENSMUSG00000040022	-0.106249	4.37206	3.1159	0.0982059	0.999886	Rab11fip2
ENSMUSG00000055480	-0.268943	1.70389	3.1146	0.0982701	0.999886	Zfp458
ENSMUSG00000050052	0.393913	0.729973	3.11107	0.0984435	0.999886	Tdrp
ENSMUSG00000048967	-0.399399	0.11757	3.3124	0.0984452	0.999886	Yjefn3
ENSMUSG00000098374	-0.335412	1.36904	3.10691	0.0986488	0.999886	RNF8
ENSMUSG00000020677	0.07057	6.57437	3.10253	0.0988657	0.999886	Ddx52
ENSMUSG00000093402	0.126703	4.04663	3.10148	0.0989176	0.999886	Gm18588
ENSMUSG00000078919	-0.216851	2.97942	3.09914	0.0990335	0.999886	Dpm1
ENSMUSG00000083798	0.151659	3.19526	3.09877	0.0990517	0.999886	Gm14584
ENSMUSG00000024160	0.0921417	4.95615	3.0939	0.0992941	0.999886	Spsb3
ENSMUSG00000087652	0.464569	-0.261268	3.09309	0.0993344	0.999886	Gm15918
ENSMUSG00000044906	-0.109226	5.82527	3.09082	0.0994473	0.999886	4930503L19Rik
ENSMUSG00000090030	-0.445103	0.256659	3.08981	0.0994979	0.999886	A430072P03Rik
ENSMUSG00000019998	0.0693861	5.92598	3.08777	0.0995999	0.999886	Stx7
ENSMUSG00000079138	-0.629174	0.412647	3.21098	0.099609	0.999886	Gm8818
ENSMUSG00000084104	-0.159835	2.81637	3.08558	0.0997091	0.999886	Gm13578
ENSMUSG00000037362	0.0885974	6.1176	3.08313	0.099832	0.999886	Nov
ENSMUSG00000024830	-0.115538	4.63308	3.08122	0.0999277	0.999886	Rps6kb2
ENSMUSG00000006732	-0.0958909	4.89081	3.07987	0.0999951	0.999886	Mettl1
ENSMUSG00000064427	-0.515387	0.552257	3.07964	0.100007	0.999886	Gm22748
ENSMUSG00000042851	-0.145916	3.8582	3.07876	0.100051	0.999886	Zc3h6
ENSMUSG00000038663	0.272521	1.02847	3.16331	0.100154	0.999886	Fsd2
ENSMUSG00000090164	-0.100652	4.83302	3.07098	0.100443	0.999886	BC035044
ENSMUSG00000034164	0.246454	2.03427	3.07038	0.100473	0.999886	Emid1
ENSMUSG00000093178	-0.603807	-1.19971	3.06912	0.100537	0.999886	Snord87
ENSMUSG00000048965	0.17886	2.65465	3.0674	0.100624	0.999886	Mrgpre
ENSMUSG00000056004	-0.581	-0.729539	3.05905	0.101047	0.999886	9330182L06Rik
ENSMUSG00000059776	0.237264	2.8719	3.056	0.101202	0.999886	Gm10071
ENSMUSG00000022136	0.063101	7.51943	3.05423	0.101293	0.999886	Dnajc3
ENSMUSG00000111243	-0.466892	-0.366815	3.05358	0.101326	0.999886	NA
ENSMUSG00000085995	-0.419857	-0.0543598	3.25848	0.101528	0.999886	Gm2788
ENSMUSG00000050229	-0.0896913	6.27576	3.04867	0.101577	0.999886	Pigm
ENSMUSG00000083645	-0.564834	0.253	3.04788	0.101617	0.999886	Gm14086
ENSMUSG00000032875	0.45274	-0.208562	3.04771	0.101626	0.999886	Arhgef17
ENSMUSG00000037364	-0.0556622	8.0133	3.04759	0.101632	0.999886	Srrt
ENSMUSG00000010362	0.116261	4.30317	3.04734	0.101645	0.999886	Rdm1
ENSMUSG00000019082	-0.120707	5.15879	3.04712	0.101656	0.999886	Slc25a22
ENSMUSG00000062190	0.0839734	4.90349	3.04553	0.101737	0.999886	Lancl2
ENSMUSG00000041560	0.0751472	7.8959	3.04402	0.101815	0.999886	Gltscr2
ENSMUSG00000004054	0.0988421	5.69513	3.04139	0.10195	0.999886	Map3k11
ENSMUSG00000079043	-0.209686	2.84496	3.04049	0.101996	0.999886	Fastkd5
ENSMUSG00000026932	-0.488799	-0.440753	3.03627	0.102213	0.999886	Nacc2
ENSMUSG00000031813	0.120743	5.70811	3.0359	0.102232	0.999886	Mvb12a
ENSMUSG00000028414	0.12923	3.56417	3.03554	0.102251	0.999886	Fktn
ENSMUSG00000049232	0.0911534	5.43853	3.03489	0.102285	0.999886	Tigd2
ENSMUSG00000093885	0.332284	1.53826	3.03366	0.102348	0.999886	Rpl35a-ps5
ENSMUSG00000021076	0.070218	6.92739	3.03289	0.102388	0.999886	Actr10
ENSMUSG00000022350	0.0703446	6.51537	3.02803	0.102639	0.999886	E430025E21Rik
ENSMUSG00000093606	-0.435565	-0.0751062	3.02797	0.102642	0.999886	B130034C11Rik
ENSMUSG00000103439	0.237332	2.29932	3.0265	0.102718	0.999886	NA
ENSMUSG00000022858	-0.0651275	7.53344	3.02581	0.102754	0.999886	Tra2b
ENSMUSG00000070737	0.219318	2.49124	3.02567	0.102761	0.999886	Gm12942
ENSMUSG00000015451	-0.418233	0.525256	3.02289	0.102906	0.999886	C4a
ENSMUSG00000104388	-1.27305	0.0732568	3.0227	0.102916	0.999886	NA
ENSMUSG00000031516	-0.0697521	5.67578	3.02185	0.10296	0.999886	Dctn6
ENSMUSG00000051627	0.238112	1.38257	3.32235	0.103051	0.999886	Hist1h1e
ENSMUSG00000006641	0.15798	2.84724	3.01996	0.103058	0.999886	Slc5a6
ENSMUSG00000091952	0.101286	5.53171	3.01988	0.103062	0.999886	Gm17709
ENSMUSG00000031393	0.0836189	6.03877	3.01898	0.103109	0.999886	Mecp2
ENSMUSG00000023952	-0.0608229	7.0184	3.01731	0.103196	0.999886	Gtpbp2
ENSMUSG00000108555	-0.484396	0.582598	3.01476	0.103329	0.999886	NA
ENSMUSG00000042870	-0.402048	0.236599	3.01214	0.103466	0.999886	Tom1
ENSMUSG00000111086	-0.555413	-0.65128	3.01122	0.103514	0.999886	NA
ENSMUSG00000103378	-0.615971	-0.969558	3.00737	0.103716	0.999886	NA
ENSMUSG00000031262	0.100227	5.51451	3.00544	0.103818	0.999886	Cenpi
ENSMUSG00000077394	-0.317889	1.44341	3.0046	0.103861	0.999886	Gm24339
ENSMUSG00000031066	-0.0897036	4.98558	3.0043	0.103877	0.999886	Usp11
ENSMUSG00000007610	0.118728	4.18217	3.00386	0.103901	0.999886	Gtpbp3
ENSMUSG00000071267	-0.122184	4.82191	3.0035	0.103919	0.999886	Zfp942
ENSMUSG00000029175	-0.166646	3.51069	3.00317	0.103937	0.999886	Slc35f6
ENSMUSG00000073421	0.070253	6.2962	3.00153	0.104023	0.999886	H2-Ab1
ENSMUSG00000095762	-0.178195	3.0269	2.99883	0.104165	0.999886	Gm16378
ENSMUSG00000080777	0.58607	-0.923059	3.30688	0.104323	0.999886	Gm15365
ENSMUSG00000028034	-0.0652616	8.19507	2.99386	0.104428	0.999886	Fubp1
ENSMUSG00000106757	-0.635236	-0.490342	2.99246	0.104502	0.999886	NA
ENSMUSG00000071281	0.155813	3.883	2.99101	0.104579	0.999886	Zfp71-rs1
ENSMUSG00000110635	-0.786942	0.0418217	2.99099	0.10458	0.999886	NA
ENSMUSG00000034121	0.108356	3.83263	2.98854	0.10471	0.999886	Mks1
ENSMUSG00000022471	0.0684572	5.79776	2.98832	0.104721	0.999886	Xrcc6
ENSMUSG00000014791	-0.274131	2.18331	2.98607	0.104841	0.999886	Elmo3
ENSMUSG00000030345	-0.49971	-0.723989	3.24366	0.104843	0.999886	Dyrk4
ENSMUSG00000025888	-0.110145	4.33991	2.98275	0.105018	0.999886	Casp1
ENSMUSG00000006678	0.0664859	7.18193	2.98164	0.105077	0.999886	Pola1
ENSMUSG00000023353	0.10965	5.7664	2.98156	0.105081	0.999886	Agap3
ENSMUSG00000001435	-0.215127	2.24698	2.98125	0.105098	0.999886	Col18a1
ENSMUSG00000015337	0.142075	3.41132	2.97812	0.105264	0.999886	Endog
ENSMUSG00000020738	-0.194941	2.63512	2.97241	0.10557	0.999886	Sumo2
ENSMUSG00000025464	0.125797	3.67326	2.96704	0.105858	0.999886	Paox
ENSMUSG00000092021	-0.177521	4.75976	2.96614	0.105907	0.999886	Gbp11
ENSMUSG00000051498	0.124043	3.76296	2.96522	0.105956	0.999886	Tlr6
ENSMUSG00000043192	0.0793032	8.74902	2.96488	0.105975	0.999886	Gm1840
ENSMUSG00000006362	0.454961	-0.31587	2.96452	0.105994	0.999886	Cbfa2t3
ENSMUSG00000022428	0.149738	3.62561	2.96302	0.106075	0.999886	Cby1
ENSMUSG00000010021	0.439369	-0.199705	2.96133	0.106166	0.999886	Kif19a
ENSMUSG00000067424	0.276696	1.41697	2.96105	0.106181	0.999886	Zfp563
ENSMUSG00000028029	0.0627798	6.18847	2.9602	0.106227	0.999886	Aimp1
ENSMUSG00000029191	0.0620289	7.62153	2.95811	0.106339	0.999886	Rfc1
ENSMUSG00000024121	-0.120971	4.30854	2.95586	0.106461	0.999886	Atp6v0c
ENSMUSG00000032262	0.473512	-0.0761732	2.95408	0.106558	0.999886	Elovl4
ENSMUSG00000079492	0.414087	0.0621965	3.92494	0.107031	0.999886	Gm11127
ENSMUSG00000003452	-0.403994	0.867405	2.94536	0.107032	0.999886	Bicd1
ENSMUSG00000029452	-0.701682	-0.771113	2.945	0.107051	0.999886	Tmem116
ENSMUSG00000078994	-0.137317	3.22048	2.94493	0.107055	0.999886	Zfp429
ENSMUSG00000016921	-0.0786464	8.78377	2.94399	0.107107	0.999886	Srsf6
ENSMUSG00000056763	-0.178634	4.83085	2.94381	0.107116	0.999886	Cspp1
ENSMUSG00000027605	0.114342	6.00438	2.9437	0.107122	0.999886	Acss2
ENSMUSG00000106067	-0.436046	-0.0967091	2.94252	0.107186	0.999886	NA
ENSMUSG00000074826	-0.441893	-0.177238	2.94225	0.107201	0.999886	Gm10767
ENSMUSG00000107756	-0.502192	2.06243	2.94107	0.107266	0.999886	NA
ENSMUSG00000063129	-0.612668	-0.566526	2.93965	0.107343	0.999886	Aldoart2
ENSMUSG00000033705	-0.28206	1.69586	2.93869	0.107396	0.999886	Stard9
ENSMUSG00000085347	-0.347491	0.656902	2.93831	0.107417	0.999886	2210417K05Rik
ENSMUSG00000032040	0.0635405	6.56252	2.93811	0.107427	0.999886	Dcps
ENSMUSG00000002031	0.101942	4.88995	2.93775	0.107447	0.999886	Ift46
ENSMUSG00000081544	0.435407	0.547914	2.93705	0.107486	0.999886	Gm13077
ENSMUSG00000079173	-0.307122	1.24442	2.9367	0.107505	0.999886	Zan
ENSMUSG00000023272	0.0658703	5.88532	2.93475	0.107611	0.999886	Creld2
ENSMUSG00000109713	0.29547	1.27336	2.92811	0.107977	0.999886	NA
ENSMUSG00000052566	0.137764	4.2258	2.92427	0.108188	0.999886	Hook2
ENSMUSG00000107020	0.455952	-0.194438	2.92346	0.108233	0.999886	NA
ENSMUSG00000112148	-0.245149	6.58197	2.92058	0.108392	0.999886	NA
ENSMUSG00000106820	0.291968	0.897366	2.93098	0.108406	0.999886	NA
ENSMUSG00000063875	-0.21937	2.32972	2.91812	0.108529	0.999886	Rps6-ps1
ENSMUSG00000091876	-0.680051	0.024381	2.91774	0.10855	0.999886	Gm3851
ENSMUSG00000111758	-0.556884	2.07042	2.9141	0.108751	0.999886	NA
ENSMUSG00000028820	-0.0884565	9.18388	2.91381	0.108768	0.999886	Sfpq
ENSMUSG00000066107	0.78273	-1.13641	2.91127	0.108909	0.999886	Gm12666
ENSMUSG00000040957	0.101011	4.44034	2.91062	0.108945	0.999886	Cables1
ENSMUSG00000025512	0.0913173	4.92996	2.90979	0.108991	0.999886	Chid1
ENSMUSG00000041453	-0.116841	4.47325	2.90469	0.109276	0.999886	Rpl21
ENSMUSG00000031880	0.236364	3.06743	2.90398	0.109315	0.999886	Rrad
ENSMUSG00000030329	0.463236	-0.236795	2.90087	0.10949	0.999886	Pianp
ENSMUSG00000087368	-0.37509	0.578741	2.89988	0.109545	0.999886	BC065397
ENSMUSG00000049305	0.0991582	5.35474	2.89745	0.109681	0.999886	Ccdc71
ENSMUSG00000027505	-0.380583	0.483768	2.89615	0.109754	0.999886	Fam209
ENSMUSG00000075269	0.367784	1.03551	2.8959	0.109768	0.999886	Bex6
ENSMUSG00000045694	-0.395443	0.656931	2.89412	0.109868	0.999886	Gm4997
ENSMUSG00000057722	0.671231	-0.969071	2.89376	0.109889	0.999886	Lepr
ENSMUSG00000105139	0.458674	-0.0130286	2.89261	0.109954	0.999886	NA
ENSMUSG00000040414	-0.104052	4.49797	2.89139	0.110022	0.999886	Slc25a28
ENSMUSG00000024007	0.0712819	6.25968	2.89061	0.110066	0.999886	Ppil1
ENSMUSG00000009894	0.0785085	5.09603	2.88969	0.110118	0.999886	Snap47
ENSMUSG00000046794	0.134049	6.46535	2.88194	0.110556	0.999886	Ppp1r3b
ENSMUSG00000031534	0.161458	3.2107	2.88184	0.110562	0.999886	Smim19
ENSMUSG00000056413	0.0743795	6.28366	2.87564	0.110914	0.999886	Adap1
ENSMUSG00000029056	-0.1115	5.23702	2.87442	0.110983	0.999886	Pank4
ENSMUSG00000090564	-0.404776	0.34312	2.90426	0.110986	0.999886	A430057M04Rik
ENSMUSG00000113637	0.212045	2.05171	2.87382	0.111017	0.999886	NA
ENSMUSG00000061143	0.0847068	5.65748	2.87007	0.111231	0.999886	Maml3
ENSMUSG00000087452	-0.614361	-0.930826	3.06748	0.111245	0.999886	Gm11998
ENSMUSG00000044055	-0.25448	2.35892	2.86551	0.111492	0.999886	Otos
ENSMUSG00000013646	0.122443	4.84216	2.86483	0.111531	0.999886	Sh3bp5l
ENSMUSG00000112895	-0.300995	1.86581	2.86477	0.111534	0.999886	NA
ENSMUSG00000001999	0.0851784	4.94864	2.86189	0.111699	0.999886	Blvra
ENSMUSG00000094955	0.176284	2.6281	2.85972	0.111824	0.999886	Gm3699
ENSMUSG00000005417	0.0644642	7.00884	2.85781	0.111934	0.999886	Mprip
ENSMUSG00000030246	0.15915	3.10845	2.85721	0.111968	0.999886	Ldhb
ENSMUSG00000014856	0.0920559	4.62606	2.85663	0.112001	0.999886	Tmem208
ENSMUSG00000039983	0.111934	3.88167	2.85546	0.112069	0.999886	Ccdc32
ENSMUSG00000113769	-0.317478	1.23411	2.85459	0.112119	0.999886	NA
ENSMUSG00000020634	0.0723667	6.00591	2.85456	0.112121	0.999886	Ubxn2a
ENSMUSG00000062006	-0.126786	4.63752	2.85398	0.112155	0.999886	Rpl34
ENSMUSG00000109398	0.545019	-0.757112	2.85238	0.112247	0.999886	NA
ENSMUSG00000041120	0.402169	0.310032	2.85203	0.112267	0.999886	Nbl1
ENSMUSG00000038312	0.0612204	7.12458	2.85089	0.112332	0.999886	Edem2
ENSMUSG00000097885	-0.262063	1.39375	2.84836	0.112479	0.999886	5031434O11Rik
ENSMUSG00000114551	-0.258922	3.50726	2.84831	0.112482	0.999886	NA
ENSMUSG00000064367	0.255816	9.36978	2.84762	0.112522	0.999886	mt-Nd5
ENSMUSG00000026814	0.0738821	5.45013	2.8475	0.112529	0.999886	Eng
ENSMUSG00000043592	-0.180405	2.94387	2.84603	0.112614	0.999886	Unc5cl
ENSMUSG00000091363	0.310521	0.96918	2.84418	0.112721	0.999886	Gm7701
ENSMUSG00000016942	-0.443324	0.430105	2.84246	0.112821	0.999886	Tmprss6
ENSMUSG00000069729	0.0787255	6.55667	2.84228	0.112831	0.999886	Arid1b
ENSMUSG00000081833	0.683183	0.0370808	2.83973	0.112979	0.999886	Gm13669
ENSMUSG00000102602	-0.346162	4.45554	2.83956	0.11299	0.999886	NA
ENSMUSG00000025371	0.10336	5.24732	2.83836	0.113059	0.999886	Chmp6
ENSMUSG00000014426	0.108874	5.90045	2.83804	0.113078	0.999886	Map3k4
ENSMUSG00000003644	0.0913921	7.91368	2.8372	0.113127	0.999886	Rps6ka1
ENSMUSG00000024163	-0.0834534	6.89234	2.83718	0.113128	0.999886	Mapk8ip3
ENSMUSG00000077990	-0.745695	-0.813448	2.83717	0.113129	0.999886	Gm23134
ENSMUSG00000082272	-0.229949	2.18825	2.83712	0.113131	0.999886	Gm11675
ENSMUSG00000092074	-0.193089	2.20565	2.83555	0.113223	0.999886	Dynlt1a
ENSMUSG00000114255	0.33033	0.606107	2.83423	0.1133	0.999886	NA
ENSMUSG00000102496	-0.523797	0.920872	2.83184	0.11344	0.999886	NA
ENSMUSG00000040254	0.316561	1.51348	2.83135	0.113468	0.999886	Sema3d
ENSMUSG00000061991	0.572346	-0.227581	2.83092	0.113493	0.999886	Hist1h2af
ENSMUSG00000035164	0.307815	1.63489	2.83075	0.113504	0.999886	Zc3h12c
ENSMUSG00000096732	-0.156111	3.8319	2.83071	0.113506	0.999886	Gm8897
ENSMUSG00000037243	-0.110609	4.67411	2.83013	0.113539	0.999886	Zfp692
ENSMUSG00000050270	-0.461319	-0.251496	3.04574	0.113565	0.999886	Tmem220
ENSMUSG00000035585	0.14602	3.25876	2.82963	0.113569	0.999886	Tsen34
ENSMUSG00000043639	-0.568963	-0.961674	3.35171	0.113571	0.999886	Rbm20
ENSMUSG00000060671	0.0646769	7.92652	2.82702	0.113722	0.999886	Atp8b2
ENSMUSG00000043154	0.0866629	4.6818	2.82259	0.113982	0.999886	Ppp2r3a
ENSMUSG00000070692	-0.380821	1.14574	2.82245	0.11399	0.999886	Rps12-ps10
ENSMUSG00000050737	0.755968	-1.03413	2.82116	0.114066	0.999886	Ptges
ENSMUSG00000033434	-0.110611	4.40228	2.81846	0.114225	0.999886	Gtpbp6
ENSMUSG00000037363	-0.231014	2.20886	2.81795	0.114255	0.999886	Letm2
ENSMUSG00000074405	-0.153864	5.56635	2.8175	0.114282	0.999886	Zfp865
ENSMUSG00000112806	0.435602	0.0993936	2.81686	0.114319	0.999886	NA
ENSMUSG00000024409	-0.431243	0.315595	2.81592	0.114375	0.999886	Psors1c2
ENSMUSG00000032086	-0.440795	0.0340635	3.12353	0.114432	0.999886	Bace1
ENSMUSG00000026816	-0.0826801	5.5056	2.81483	0.11444	0.999886	Gtf3c5
ENSMUSG00000032567	-0.138157	3.9169	2.813	0.114548	0.999886	Aste1
ENSMUSG00000021615	0.13675	3.68296	2.81249	0.114578	0.999886	Xrcc4
ENSMUSG00000035606	1.09313	-1.42028	2.81112	0.114659	0.999886	Ky
ENSMUSG00000036067	-0.465789	0.130444	2.81099	0.114667	0.999886	Slc2a6
ENSMUSG00000112254	-0.541147	-0.371965	2.80813	0.114836	0.999886	NA
ENSMUSG00000030231	-0.0738954	5.83906	2.80645	0.114936	0.999886	Plekha5
ENSMUSG00000058351	-0.199271	2.6852	2.80422	0.115068	0.999886	Smim4
ENSMUSG00000039483	-0.0862492	5.68279	2.80374	0.115097	0.999886	Asb6
ENSMUSG00000028330	-0.058522	7.33659	2.80325	0.115126	0.999886	Ncbp1
ENSMUSG00000003545	-0.285777	5.03743	2.80181	0.115212	0.999886	Fosb
ENSMUSG00000006471	-0.123073	4.15081	2.79826	0.115424	0.999886	Ndor1
ENSMUSG00000047371	0.26887	2.49244	2.79578	0.115572	0.999886	Zfp768
ENSMUSG00000026489	0.183259	2.51581	2.94239	0.115651	0.999886	Adck3
ENSMUSG00000046330	-0.211674	4.11839	2.79424	0.115664	0.999886	Rpl37a
ENSMUSG00000034379	-0.22631	2.21696	2.79332	0.115719	0.999886	Wdr5b
ENSMUSG00000114349	0.455591	-0.419086	3.01563	0.115839	0.999886	NA
ENSMUSG00000057156	0.171244	2.74852	2.79127	0.115842	0.999886	Homez
ENSMUSG00000080968	0.0904981	4.75791	2.78956	0.115944	0.999886	Gm1862
ENSMUSG00000002668	-0.0941819	6.31693	2.78829	0.116021	0.999886	Dennd1c
ENSMUSG00000049687	-0.293951	1.44054	2.78728	0.116081	0.999886	Fam109b
ENSMUSG00000103821	-0.51771	0.286194	2.78336	0.116317	0.999886	NA
ENSMUSG00000033318	0.0958425	4.76197	2.7818	0.116411	0.999886	Gstt2
ENSMUSG00000060739	0.0597846	6.33018	2.78103	0.116458	0.999886	Nsa2
ENSMUSG00000019303	0.144134	3.57844	2.78061	0.116484	0.999886	Psmc3ip
ENSMUSG00000003199	0.122109	5.81796	2.77836	0.116619	0.999886	Mpnd
ENSMUSG00000046169	-0.106421	5.35901	2.77447	0.116855	0.999886	Adamts6
ENSMUSG00000104101	-0.198706	2.71828	2.77358	0.116909	0.999886	NA
ENSMUSG00000074796	-0.225152	2.21695	3.43967	0.116942	0.999886	Slc4a11
ENSMUSG00000025986	0.0788728	5.90165	2.77292	0.116949	0.999886	Slc39a10
ENSMUSG00000097245	0.125429	4.4443	2.77158	0.11703	0.999886	Gm5421
ENSMUSG00000106662	-0.686178	-0.962037	2.86074	0.11714	0.999886	NA
ENSMUSG00000022779	-0.0683174	6.03057	2.7695	0.117156	0.999886	Top3b
ENSMUSG00000069305	0.545803	-0.993773	4.01986	0.11745	0.999886	Hist1h4n
ENSMUSG00000059108	0.580659	-0.783471	2.76158	0.117639	0.999886	Ifitm6
ENSMUSG00000021806	0.138811	2.81846	2.75895	0.1178	0.999886	Nid2
ENSMUSG00000026170	0.504802	-0.834061	3.41269	0.117857	0.999886	Cyp27a1
ENSMUSG00000019302	-0.0961444	4.56272	2.75651	0.117949	0.999886	Atp6v0a1
ENSMUSG00000055116	-0.141682	3.14861	2.75315	0.118155	0.999886	Arntl
ENSMUSG00000042328	0.109401	4.28488	2.75102	0.118286	0.999886	Hps4
ENSMUSG00000090093	0.317411	0.795241	2.74888	0.118418	0.999886	Gm14399
ENSMUSG00000107788	-0.551123	-0.750769	2.74689	0.118541	0.999886	NA
ENSMUSG00000005803	0.359253	0.952101	2.74585	0.118605	0.999886	Sqrdl
ENSMUSG00000029328	-0.066713	8.23202	2.74078	0.118918	0.999886	Hnrnpdl
ENSMUSG00000002608	-0.0952269	5.50085	2.73765	0.119112	0.999886	Ccdc97
ENSMUSG00000044345	0.10728	4.63091	2.73619	0.119203	0.999886	Marveld1
ENSMUSG00000033991	0.0705394	6.4943	2.73575	0.11923	0.999886	Ttc37
ENSMUSG00000049130	0.489182	-0.0931848	2.73486	0.119285	0.999886	C5ar1
ENSMUSG00000094649	0.400639	0.586112	2.73361	0.119363	0.999886	Gm7102
ENSMUSG00000022109	0.081394	5.33497	2.73343	0.119374	0.999886	Med4
ENSMUSG00000002489	0.116786	4.79224	2.73325	0.119386	0.999886	Tiam1
ENSMUSG00000100280	-0.317696	0.732947	2.7328	0.119414	0.999886	NA
ENSMUSG00000028412	0.105905	3.8994	2.73218	0.119452	0.999886	Slc44a1
ENSMUSG00000025494	0.0666334	6.4723	2.73024	0.119573	0.999886	Sigirr
ENSMUSG00000020070	-0.114091	4.81765	2.729	0.11965	0.999886	Rufy2
ENSMUSG00000045744	-0.779387	-1.21826	2.72877	0.119665	0.999886	Bricd5
ENSMUSG00000026456	-0.0908424	5.36594	2.72728	0.119758	0.999886	Cyb5r1
ENSMUSG00000013593	0.0588385	7.12289	2.72725	0.119759	0.999886	Ndufs2
ENSMUSG00000078773	-0.135079	4.47368	2.72696	0.119777	0.999886	Rad54b
ENSMUSG00000025006	0.133154	3.30942	2.72594	0.119841	0.999886	Sorbs1
ENSMUSG00000108551	-0.503832	-0.0812122	2.72557	0.119864	0.999886	NA
ENSMUSG00000083688	0.328442	0.601737	2.72425	0.119947	0.999886	Gm13743
ENSMUSG00000082769	-0.30353	2.57126	2.72417	0.119952	0.999886	Gm15793
ENSMUSG00000015120	-0.116596	6.51663	2.72268	0.120045	0.999886	Ube2i
ENSMUSG00000016528	0.0742936	8.58038	2.72045	0.120185	0.999886	Mapkapk2
ENSMUSG00000030815	-0.0841553	5.88742	2.71793	0.120343	0.999886	Phkg2
ENSMUSG00000028524	-0.452472	-0.485064	2.71587	0.120473	0.999886	Sgip1
ENSMUSG00000038291	0.0906768	6.23077	2.71562	0.120488	0.999886	Snx25
ENSMUSG00000102719	-0.504914	1.686	2.7146	0.120552	0.999886	NA
ENSMUSG00000029674	0.0782836	5.52081	2.71311	0.120646	0.999886	Limk1
ENSMUSG00000083378	0.251601	1.35466	2.7127	0.120672	0.999886	Gm13196
ENSMUSG00000079491	0.0726266	7.73812	2.71177	0.120731	0.999886	H2-T10
ENSMUSG00000040714	0.124602	3.43697	2.71009	0.120837	0.999886	Klc3
ENSMUSG00000027936	-0.0733726	6.05233	2.70895	0.120908	0.999886	Crtc2
ENSMUSG00000005447	0.105575	4.97894	2.70866	0.120927	0.999886	Pafah1b3
ENSMUSG00000041954	0.0826308	7.15007	2.70773	0.120986	0.999886	Tnfrsf18
ENSMUSG00000031292	0.208471	2.713	2.70567	0.121116	0.999886	Cdkl5
ENSMUSG00000037326	-0.0979466	4.78955	2.70528	0.121141	0.999886	Capn15
ENSMUSG00000027381	-0.0873577	5.69813	2.7009	0.121418	0.999886	Bcl2l11
ENSMUSG00000040690	0.514037	-0.339791	2.70048	0.121445	0.999886	Col16a1
ENSMUSG00000015812	-0.484436	0.533175	2.69965	0.121498	0.999886	Gnrh1
ENSMUSG00000048827	-0.128205	3.95308	2.69843	0.121575	0.999886	Pkd1l3
ENSMUSG00000055912	-0.292052	0.700004	2.88426	0.121794	0.999886	Tmem150a
ENSMUSG00000031298	-0.664845	-1.10141	2.69376	0.121873	0.999886	Gpr64
ENSMUSG00000034088	0.066747	8.91026	2.69185	0.121995	0.999886	Hdlbp
ENSMUSG00000097987	1.05467	-1.40899	2.69063	0.122072	0.999886	Gm17786
ENSMUSG00000001983	0.113173	3.62728	2.69055	0.122078	0.999886	Taco1
ENSMUSG00000097465	-0.389127	0.509416	2.68976	0.122128	0.999886	Gm16619
ENSMUSG00000049353	0.420513	0.560104	2.68934	0.122155	0.999886	Rd3
ENSMUSG00000027984	0.0770088	6.22741	2.68559	0.122395	0.999886	Hadh
ENSMUSG00000097193	-0.498432	-0.820058	2.95242	0.122614	0.999886	Gm26664
ENSMUSG00000029030	0.074272	5.91103	2.68067	0.122711	0.999886	Tprgl
ENSMUSG00000105199	-0.618353	-0.00499246	2.68065	0.122712	0.999886	NA
ENSMUSG00000079942	-0.272154	3.67527	2.68003	0.122753	0.999886	Rpl28-ps3
ENSMUSG00000036309	0.0675804	6.73996	2.68	0.122754	0.999886	Skp1a
ENSMUSG00000042063	-0.0892775	5.50363	2.67863	0.122842	0.999886	Zfp386
ENSMUSG00000102850	-0.780157	0.201739	2.67696	0.12295	0.999886	NA
ENSMUSG00000111671	0.412075	1.3031	2.67669	0.122968	0.999886	NA
ENSMUSG00000101122	-0.889552	-0.758301	2.67614	0.123003	0.999886	NA
ENSMUSG00000054855	0.286727	1.03867	2.67251	0.123238	0.999886	Rnd1
ENSMUSG00000049299	0.0837276	5.28502	2.67177	0.123285	0.999886	Trappc1
ENSMUSG00000026200	-0.144958	3.3011	2.67106	0.123331	0.999886	Glb1l
ENSMUSG00000105775	0.481132	0.140878	2.67016	0.123389	0.999886	NA
ENSMUSG00000072889	-0.0964518	4.77282	2.66886	0.123474	0.999886	Nfxl1
ENSMUSG00000028927	0.0648756	8.22468	2.6681	0.123523	0.999886	Padi2
ENSMUSG00000026307	0.0788274	5.5054	2.66716	0.123584	0.999886	Scly
ENSMUSG00000004633	0.340453	1.33858	2.66667	0.123616	0.999886	Chn2
ENSMUSG00000031065	-0.0713878	6.068	2.66592	0.123665	0.999886	Cdk16
ENSMUSG00000022558	0.115658	5.52655	2.66532	0.123703	0.999886	Mroh1
ENSMUSG00000000037	-0.375508	0.672735	2.66489	0.123731	0.999886	Scml2
ENSMUSG00000049892	-0.364158	0.581866	2.66348	0.123823	0.999886	Rasd1
ENSMUSG00000098240	-0.416516	0.983723	2.66153	0.12395	0.999886	Gm4575
ENSMUSG00000098404	0.129771	4.52405	2.65676	0.124261	0.999886	RP24-84K14.11
ENSMUSG00000086316	0.157198	2.52141	2.65664	0.124269	0.999886	2210013O21Rik
ENSMUSG00000040785	0.0966789	6.2882	2.65453	0.124407	0.999886	Ttc3
ENSMUSG00000035901	0.0622277	6.94414	2.6529	0.124513	0.999886	Dennd5a
ENSMUSG00000031662	0.101804	4.98881	2.65289	0.124514	0.999886	Snx20
ENSMUSG00000045248	-0.107341	4.5982	2.65117	0.124627	0.999886	Med26
ENSMUSG00000046761	-0.271404	1.02896	2.64868	0.12479	0.999886	Fam83h
ENSMUSG00000071172	-0.0641156	8.14277	2.64627	0.124948	0.999886	Srsf3
ENSMUSG00000028221	0.0806137	4.98037	2.64564	0.12499	0.999886	Tmem55a
ENSMUSG00000031333	0.0593294	6.47299	2.64532	0.125011	0.999886	Abcb7
ENSMUSG00000082905	0.255312	1.288	3.22318	0.125022	0.999886	Gm7823
ENSMUSG00000038848	0.0720862	6.99603	2.64277	0.125178	0.999886	Ythdf1
ENSMUSG00000100319	0.313334	0.748486	2.64132	0.125274	0.999886	NA
ENSMUSG00000059714	0.0761145	6.32381	2.63927	0.12541	0.999886	Flot1
ENSMUSG00000097194	-0.128341	4.53398	2.63858	0.125455	0.999886	9330175E14Rik
ENSMUSG00000105970	-0.661807	0.0732865	2.63702	0.125558	0.999886	NA
ENSMUSG00000040850	0.0750522	7.5565	2.63624	0.12561	0.999886	Psme4
ENSMUSG00000055795	-0.367759	2.89675	2.63584	0.125636	0.999886	Gm5160
ENSMUSG00000107741	-0.24362	1.16304	2.63363	0.125782	0.999886	NA
ENSMUSG00000001482	0.0917858	5.18733	2.63266	0.125847	0.999886	Def8
ENSMUSG00000030681	0.0894788	5.34367	2.63246	0.12586	0.999886	Mvp
ENSMUSG00000082279	0.13921	3.35563	2.63215	0.125881	0.999886	Gm12870
ENSMUSG00000081221	0.352767	1.13105	2.62931	0.12607	0.999886	Gm14760
ENSMUSG00000002190	0.559074	-0.976749	2.62805	0.126153	0.999886	Clgn
ENSMUSG00000074039	-0.180772	2.59924	2.62784	0.126167	0.999886	4930520O04Rik
ENSMUSG00000033439	-0.163054	3.91163	2.62698	0.126224	0.999886	Trmt13
ENSMUSG00000033060	0.547708	-0.608719	3.86663	0.126229	0.999886	Lmo7
ENSMUSG00000085787	-0.0754532	5.65537	2.62685	0.126233	0.999886	Gm13092
ENSMUSG00000031631	0.0731122	5.41143	2.62317	0.126478	0.999886	4933411K20Rik
ENSMUSG00000036875	-0.0909862	5.59675	2.62209	0.12655	0.999886	Dna2
ENSMUSG00000044982	-0.152765	3.05541	2.62186	0.126566	0.999886	Sft2d3
ENSMUSG00000018362	-0.0827262	5.98002	2.62013	0.126681	0.999886	Kpna2
ENSMUSG00000020747	0.0850869	5.97859	2.61986	0.126699	0.999886	2310067B10Rik
ENSMUSG00000040183	-0.317823	0.954222	2.61727	0.126873	0.999886	Ankrd6
ENSMUSG00000015027	0.0798774	6.13763	2.61653	0.126922	0.999886	Galns
ENSMUSG00000090157	-0.57923	-1.02498	2.61566	0.126981	0.999886	Gm16534
ENSMUSG00000057982	-0.125938	5.3248	2.6145	0.127058	0.999886	Zfp809
ENSMUSG00000082292	0.0874581	6.46041	2.61285	0.127169	0.999886	Gm12250
ENSMUSG00000025950	0.0913091	4.72218	2.61279	0.127174	0.999886	Idh1
ENSMUSG00000108120	-0.611495	-0.703596	2.61188	0.127234	0.999886	NA
ENSMUSG00000074780	0.142852	2.85111	3.26553	0.127414	0.999886	Anapc15-ps
ENSMUSG00000086468	-0.67573	-0.90817	2.60849	0.127462	0.999886	2900053O20Rik
ENSMUSG00000027086	-0.139673	3.27964	2.60725	0.127546	0.999886	Fastkd1
ENSMUSG00000055305	0.234122	1.63759	2.60532	0.127676	0.999886	Zfp93
ENSMUSG00000040652	0.0847179	4.83431	2.60489	0.127706	0.999886	Oaz2
ENSMUSG00000038836	0.277763	0.791305	2.60477	0.127714	0.999886	Agbl3
ENSMUSG00000050174	-0.195059	2.2186	2.60298	0.127834	0.999886	Nudt6
ENSMUSG00000025340	-0.0893476	5.14216	2.59991	0.128042	0.999886	Rabgef1
ENSMUSG00000104496	0.066812	5.85644	2.59724	0.128223	0.999886	NA
ENSMUSG00000058715	0.136767	3.33545	2.59394	0.128447	0.999886	Fcer1g
ENSMUSG00000110617	0.109259	3.88029	2.59265	0.128535	0.999886	NA
ENSMUSG00000024426	-0.251414	2.22587	2.59172	0.128598	0.999886	Atat1
ENSMUSG00000054934	-0.304536	0.797111	2.5889	0.128791	0.999886	Kcnmb4
ENSMUSG00000024472	0.06891	7.07405	2.58838	0.128826	0.999886	Dcp2
ENSMUSG00000053091	-0.093269	4.54857	2.58838	0.128826	0.999886	Lins
ENSMUSG00000084910	-0.420003	-0.0545612	2.58785	0.128863	0.999886	C630043F03Rik
ENSMUSG00000072978	0.164123	2.53491	2.58316	0.129183	0.999886	Gm5830
ENSMUSG00000063849	-0.0764775	5.57131	2.5829	0.129201	0.999886	Ppcdc
ENSMUSG00000054737	-0.188778	3.76402	2.58239	0.129236	0.999886	Zfp182
ENSMUSG00000097431	-0.191368	2.33424	2.58108	0.129326	0.999886	Gm26782
ENSMUSG00000076757	-0.0801422	6.38443	2.58077	0.129347	0.999886	Tcrg-C4
ENSMUSG00000006763	0.085514	5.14039	2.57905	0.129465	0.999886	Saal1
ENSMUSG00000105272	-0.378904	1.15355	2.57884	0.129479	0.999886	NA
ENSMUSG00000108618	-0.750769	-0.689915	2.57648	0.129642	0.999886	NA
ENSMUSG00000097674	-0.498097	-0.87056	3.1291	0.129655	0.999886	Gm26610
ENSMUSG00000022552	-0.0783151	5.651	2.57601	0.129674	0.999886	Sharpin
ENSMUSG00000045282	-0.117667	3.80548	2.57429	0.129792	0.999886	Tmem86b
ENSMUSG00000051537	0.253163	1.17888	2.57344	0.129851	0.999886	Gm5124
ENSMUSG00000070056	0.0789298	5.20335	2.57114	0.130009	0.999886	Mfhas1
ENSMUSG00000020258	0.174152	2.77013	2.57069	0.130041	0.999886	Glyctk
ENSMUSG00000030342	0.113386	4.2055	2.56899	0.130158	0.999886	Cd9
ENSMUSG00000068579	0.392636	0.129178	2.56564	0.13039	0.999886	Rpl7a-ps3
ENSMUSG00000054381	0.140891	3.62064	2.56542	0.130405	0.999886	Zfp747
ENSMUSG00000024654	0.0630308	5.51023	2.5652	0.13042	0.999886	Asrgl1
ENSMUSG00000034664	-0.351945	0.863545	2.5623	0.130621	0.999886	Itga2b
ENSMUSG00000079179	-0.107012	4.70979	2.56186	0.130652	0.999886	1700012B15Rik
ENSMUSG00000040699	0.081688	7.22359	2.56152	0.130676	0.999886	Limd2
ENSMUSG00000030614	-0.15656	3.80545	2.55755	0.130952	0.999886	Tmem126b
ENSMUSG00000050213	0.0807399	5.75606	2.55725	0.130973	0.999886	Snip1
ENSMUSG00000062038	-0.150892	3.2936	2.55672	0.131009	0.999886	Gm10108
ENSMUSG00000029033	-0.0693328	5.63157	2.55661	0.131017	0.999886	Acap3
ENSMUSG00000097304	-0.844297	0.118509	2.5561	0.131053	0.999886	Rpl31-ps15
ENSMUSG00000043411	-0.0751624	7.28041	2.55563	0.131085	0.999886	Usp48
ENSMUSG00000100813	-0.472207	-0.677714	3.00889	0.131188	0.999886	NA
ENSMUSG00000037563	-0.161694	5.18816	2.55234	0.131315	0.999886	Rps16
ENSMUSG00000025410	0.0561476	6.96149	2.55204	0.131336	0.999886	Dctn2
ENSMUSG00000043998	0.0675008	7.23189	2.55194	0.131343	0.999886	Mgat2
ENSMUSG00000023055	0.123901	3.76484	2.55145	0.131377	0.999886	Calcoco1
ENSMUSG00000084826	-0.265139	1.84951	2.55145	0.131377	0.999886	AI847159
ENSMUSG00000085129	0.543871	-0.730365	2.54954	0.131511	0.999886	5031425F14Rik
ENSMUSG00000040283	-0.37623	-0.0341126	2.63984	0.131528	0.999886	Btnl9
ENSMUSG00000058297	0.124829	3.68951	2.54884	0.13156	0.999886	Spock2
ENSMUSG00000032020	0.100324	4.39054	2.54872	0.131568	0.999886	Ubash3b
ENSMUSG00000089791	0.142639	3.2586	2.54744	0.131658	0.999886	Gm3555
ENSMUSG00000110344	-0.147998	3.10234	2.54519	0.131816	0.999886	NA
ENSMUSG00000082480	0.308951	0.860116	2.54487	0.131838	0.999886	Gm11687
ENSMUSG00000021607	0.0895748	5.22268	2.54482	0.131842	0.999886	Mrpl36
ENSMUSG00000037204	0.117076	3.91289	2.54409	0.131893	0.999886	9430023L20Rik
ENSMUSG00000044583	-0.765431	-0.870402	2.54351	0.131933	0.999886	Tlr7
ENSMUSG00000031729	-0.0871103	6.88046	2.54095	0.132113	0.999886	Ist1
ENSMUSG00000038375	0.145585	3.53406	2.53401	0.132603	0.999886	Trp53inp2
ENSMUSG00000039048	-0.0811002	5.1925	2.53285	0.132685	0.999886	Foxred1
ENSMUSG00000033356	0.123801	4.23624	2.53232	0.132722	0.999886	Pus7l
ENSMUSG00000082588	0.361188	0.640629	2.52995	0.13289	0.999886	Gm15443
ENSMUSG00000075053	0.063423	6.20504	2.52896	0.132961	0.999886	Vdac3-ps1
ENSMUSG00000024414	0.0968088	4.17181	2.52853	0.132991	0.999886	Mrpl27
ENSMUSG00000031842	-0.195462	2.75179	2.52831	0.133007	0.999886	Pde4c
ENSMUSG00000113611	0.680914	-1.28538	2.52707	0.133095	0.999886	NA
ENSMUSG00000055446	0.281222	1.81711	2.52551	0.133206	0.999886	A630091E08Rik
ENSMUSG00000031671	-0.128105	4.16877	2.52535	0.133217	0.999886	Setd6
ENSMUSG00000105830	-0.172894	2.577	2.52515	0.133231	0.999886	NA
ENSMUSG00000027677	-0.0996535	6.88519	2.52298	0.133386	0.999886	Ttc14
ENSMUSG00000089999	-0.102205	5.34548	2.52108	0.133521	0.999886	Gm6485
ENSMUSG00000097246	-0.476824	-0.123004	2.51952	0.133632	0.999886	Gm26890
ENSMUSG00000085241	-0.154194	4.31384	2.51896	0.133672	0.999886	Snhg3
ENSMUSG00000086938	-0.450005	0.0143241	2.51851	0.133704	0.999886	4930481A15Rik
ENSMUSG00000030846	-0.0783848	6.64074	2.51819	0.133727	0.999886	Tial1
ENSMUSG00000039952	0.0730549	5.74127	2.51729	0.133792	0.999886	Dag1
ENSMUSG00000062931	-0.155166	2.93532	2.51674	0.133831	0.999886	Zfp938
ENSMUSG00000100210	0.638415	-0.341359	2.51656	0.133844	0.999886	NA
ENSMUSG00000060510	-0.0995439	5.74908	2.51609	0.133878	0.999886	Zfp266
ENSMUSG00000061207	-0.0835909	4.91847	2.51553	0.133918	0.999886	Stk19
ENSMUSG00000071103	-0.488025	-0.82706	2.70815	0.134258	0.999886	1700029J07Rik
ENSMUSG00000111690	-0.844706	-0.828015	2.5093	0.134364	0.999886	NA
ENSMUSG00000115624	-0.266089	2.73856	2.50813	0.134449	0.999886	NA
ENSMUSG00000080708	0.488898	-0.304798	2.50766	0.134483	0.999886	Ccnd3-ps
ENSMUSG00000039648	0.208831	2.17106	2.50433	0.134722	0.999886	Ccbl1
ENSMUSG00000004096	0.0606812	6.97813	2.50241	0.13486	0.999886	Cwc15
ENSMUSG00000028850	0.159396	3.41161	2.5006	0.134991	0.999886	Gpatch3
ENSMUSG00000072680	0.656911	-0.744172	2.50014	0.135024	0.999886	Tmem254c
ENSMUSG00000039628	-0.624768	-1.54218	3.30342	0.135083	0.999886	Hs3st6
ENSMUSG00000062995	-0.270067	0.853125	2.6353	0.135201	0.999886	Ica1
ENSMUSG00000002010	0.0685071	6.83188	2.49716	0.13524	0.999886	Idh3g
ENSMUSG00000037275	0.0800757	6.58586	2.49442	0.135439	0.999886	Gemin5
ENSMUSG00000052736	-0.168726	2.69569	2.49383	0.135482	0.999886	Klrc2
ENSMUSG00000046314	-0.581321	-1.32517	2.65283	0.13559	0.999886	Stxbp6
ENSMUSG00000024132	0.111977	4.36102	2.49213	0.135605	0.999886	Eci1
ENSMUSG00000083443	0.133763	4.06922	2.48749	0.135943	0.999886	Gm15519
ENSMUSG00000098369	0.291298	1.10678	2.4871	0.135971	0.999886	RP23-100J17.7
ENSMUSG00000090957	0.166846	2.96069	2.48396	0.1362	0.999886	Gm7535
ENSMUSG00000055991	0.120106	3.57265	2.48101	0.136416	0.999886	Zkscan5
ENSMUSG00000020272	0.0615459	7.48777	2.481	0.136417	0.999886	Stk10
ENSMUSG00000035011	0.0717149	6.46021	2.48088	0.136426	0.999886	Zbtb7a
ENSMUSG00000028411	-0.107828	4.43326	2.48021	0.136475	0.999886	Aptx
ENSMUSG00000104761	-0.48906	-0.513883	2.47902	0.136562	0.999886	NA
ENSMUSG00000021939	0.0660763	7.70923	2.4785	0.1366	0.999886	Ctsb
ENSMUSG00000022526	0.114657	4.47682	2.47739	0.136681	0.999886	Zfp251
ENSMUSG00000024966	0.0532269	8.05391	2.47376	0.136948	0.999886	Stip1
ENSMUSG00000056656	-0.60891	0.990235	2.47365	0.136956	0.999886	Apol8
ENSMUSG00000024781	0.0796819	5.31295	2.47337	0.136977	0.999886	Lipa
ENSMUSG00000011832	0.122959	4.18709	2.47302	0.137002	0.999886	Evi5l
ENSMUSG00000108294	0.433628	-0.0221266	2.99801	0.137103	0.999886	NA
ENSMUSG00000050503	-0.354545	1.22416	2.4693	0.137277	0.999886	Fbxl22
ENSMUSG00000034157	0.105749	4.60474	2.46892	0.137305	0.999886	2310044G17Rik
ENSMUSG00000111264	-0.412803	2.19647	2.46784	0.137385	0.999886	NA
ENSMUSG00000029178	0.183683	2.49029	2.46773	0.137392	0.999886	Klf3
ENSMUSG00000028517	-0.796855	-0.893133	2.4661	0.137513	0.999886	Ppap2b
ENSMUSG00000026623	0.067193	6.88165	2.46563	0.137547	0.999886	Lpgat1
ENSMUSG00000031860	-0.167136	2.84027	2.46477	0.137611	0.999886	Pbx4
ENSMUSG00000004665	0.094532	8.02913	2.46423	0.137651	0.999886	Cnn2
ENSMUSG00000046805	-0.734426	-0.827568	2.46328	0.137722	0.999886	Mpeg1
ENSMUSG00000038079	0.107684	4.55086	2.46226	0.137797	0.999886	Tmem237
ENSMUSG00000111795	-0.581405	-0.93804	2.46143	0.137859	0.999886	NA
ENSMUSG00000094437	0.112404	3.50334	2.46049	0.137929	0.999886	Gm9830
ENSMUSG00000054181	0.304015	0.972388	2.45727	0.138168	0.999886	A930012O16Rik
ENSMUSG00000068740	0.211367	2.2258	2.45708	0.138182	0.999886	Celsr2
ENSMUSG00000020716	-0.159507	5.08809	2.45632	0.138238	0.999886	Nf1
ENSMUSG00000019889	-0.103636	4.48659	2.45489	0.138345	0.999886	Ptprk
ENSMUSG00000026791	0.128176	3.70417	2.45379	0.138426	0.999886	Slc2a8
ENSMUSG00000038002	-0.088152	6.45139	2.45321	0.13847	0.999886	Cramp1l
ENSMUSG00000061787	-0.0844146	5.98507	2.45283	0.138498	0.999886	Rps17
ENSMUSG00000032128	-0.386023	1.02593	2.45263	0.138513	0.999886	Robo3
ENSMUSG00000068141	0.0685338	6.43691	2.45234	0.138535	0.999886	Gm10232
ENSMUSG00000024136	0.329885	0.218882	3.09416	0.138537	0.999886	Dnase1l2
ENSMUSG00000030283	0.0752885	6.10565	2.44876	0.138802	0.999886	St8sia1
ENSMUSG00000022330	1.5239	-1.44196	2.44869	0.138807	0.999886	Osr2
ENSMUSG00000051977	-0.155272	2.80754	2.44692	0.13894	0.999886	Prdm9
ENSMUSG00000064128	-0.0827162	5.81894	2.44637	0.138981	0.999886	Cenpj
ENSMUSG00000022364	-0.0669206	5.9985	2.44341	0.139203	0.999886	Tbc1d31
ENSMUSG00000018858	0.0994291	4.71018	2.44302	0.139232	0.999886	Ict1
ENSMUSG00000047880	-0.642337	-0.763955	2.44227	0.139289	0.999886	Cxcr5
ENSMUSG00000029319	-0.0697297	5.62873	2.44179	0.139324	0.999886	Coq2
ENSMUSG00000021327	-0.110463	5.3528	2.4415	0.139346	0.999886	Zkscan3
ENSMUSG00000043870	0.143719	3.88713	2.44136	0.139357	0.999886	Gm5809
ENSMUSG00000003299	0.0768907	5.68313	2.44013	0.139449	0.999886	Mrpl4
ENSMUSG00000035293	-0.0891471	6.15028	2.43905	0.139531	0.999886	G2e3
ENSMUSG00000030629	-0.0593138	6.79769	2.43808	0.139603	0.999886	Zfand6
ENSMUSG00000105382	-0.525028	0.475078	2.438	0.139609	0.999886	NA
ENSMUSG00000115584	0.149985	2.63927	2.4377	0.139632	0.999886	NA
ENSMUSG00000038351	0.100314	3.67635	2.43588	0.13977	0.999886	Sgsm2
ENSMUSG00000035352	1.38691	-1.31607	2.43564	0.139787	0.999886	Ccl12
ENSMUSG00000061313	-0.100506	5.66632	2.43205	0.140059	0.999886	Ddhd2
ENSMUSG00000041236	0.0693071	6.41053	2.43105	0.140135	0.999886	Vps41
ENSMUSG00000051234	0.0699527	5.82772	2.43097	0.14014	0.999886	Rnf7
ENSMUSG00000022160	0.0887215	4.91094	2.42979	0.14023	0.999886	Mettl3
ENSMUSG00000086859	-0.228124	3.00337	2.42723	0.140424	0.999886	2810008D09Rik
ENSMUSG00000028687	-0.105223	3.66987	2.4266	0.140472	0.999886	Mutyh
ENSMUSG00000052241	-0.51323	-0.664622	2.42628	0.140496	0.999886	A930035D04Rik
ENSMUSG00000110545	0.135011	3.58062	2.4259	0.140525	0.999886	NA
ENSMUSG00000099375	-0.40896	2.16012	2.42444	0.140636	0.999886	NA
ENSMUSG00000039159	0.0704612	6.05006	2.42089	0.140905	0.999886	Ube2h
ENSMUSG00000046658	0.221885	1.94183	2.41987	0.140984	0.999886	Zfp316
ENSMUSG00000099757	-0.219246	2.60491	2.41982	0.140987	0.999886	NA
ENSMUSG00000105892	-0.213005	2.09015	2.41928	0.141028	0.999886	NA
ENSMUSG00000036023	-0.0646666	6.15422	2.41889	0.141058	0.999886	Parp2
ENSMUSG00000032366	-0.0721486	5.18186	2.4185	0.141088	0.999886	Tpm1
ENSMUSG00000096910	-0.124524	3.31957	2.41537	0.141327	0.999886	Zfp955b
ENSMUSG00000041035	0.101494	4.47139	2.41332	0.141484	0.999886	Dpcd
ENSMUSG00000022533	0.078263	9.04185	2.41319	0.141494	0.999886	Atp13a3
ENSMUSG00000097772	-0.194046	4.76963	2.41259	0.14154	0.999886	5430416N02Rik
ENSMUSG00000000184	0.0603074	9.16149	2.41138	0.141632	0.999886	Ccnd2
ENSMUSG00000049588	0.141941	4.19285	2.41067	0.141687	0.999886	Ccdc69
ENSMUSG00000042446	0.0894877	5.96505	2.4078	0.141907	0.999886	Zmym4
ENSMUSG00000032377	-0.273926	1.1321	2.40468	0.142147	0.999886	Plscr4
ENSMUSG00000004843	0.0847455	5.28648	2.40419	0.142185	0.999886	Chmp2b
ENSMUSG00000038179	0.0639046	7.75323	2.40386	0.14221	0.999886	Slamf7
ENSMUSG00000094551	-0.521705	-0.43024	2.40373	0.14222	0.999886	Gm22392
ENSMUSG00000061613	-0.13687	4.24368	2.40309	0.142269	0.999886	U2af1
ENSMUSG00000102070	0.195244	5.93005	2.40178	0.142371	0.999886	NA
ENSMUSG00000050439	0.223669	1.38913	2.48461	0.142601	0.999886	Enthd1
ENSMUSG00000108090	-0.400012	-0.289977	2.81129	0.14263	0.999886	NA
ENSMUSG00000114023	-0.175762	4.17033	2.39613	0.142808	0.999886	NA
ENSMUSG00000022123	0.324053	0.466838	2.39521	0.142878	0.999886	Scel
ENSMUSG00000104724	-0.505169	0.530579	2.39489	0.142903	0.999886	NA
ENSMUSG00000024677	0.0811701	6.46496	2.3939	0.14298	0.999886	Ms4a6b
ENSMUSG00000055900	0.108121	3.93047	2.39149	0.143167	0.999886	Tmem69
ENSMUSG00000049504	-0.0852884	6.03268	2.39101	0.143205	0.999886	Proser1
ENSMUSG00000046605	-0.136412	3.60652	2.39098	0.143207	0.999886	B3gntl1
ENSMUSG00000020383	0.578455	1.00395	2.3906	0.143236	0.999886	Il13
ENSMUSG00000039747	-0.0656837	5.45566	2.38749	0.143479	0.999886	Orai2
ENSMUSG00000049624	-0.156608	2.53322	2.38569	0.143619	0.999886	Slc17a5
ENSMUSG00000079019	-0.219884	1.86076	2.38556	0.143629	0.999886	Insl3
ENSMUSG00000029638	-0.535313	-0.799262	2.42152	0.143638	0.999886	Glcci1
ENSMUSG00000090737	-0.571493	-0.305039	2.38504	0.143669	0.999886	Gm6788
ENSMUSG00000025409	-0.0727934	5.98494	2.38477	0.143691	0.999886	Mbd6
ENSMUSG00000056116	0.0760572	7.46249	2.3831	0.143821	0.999886	H2-T22
ENSMUSG00000031232	0.0483586	7.3555	2.38216	0.143894	0.999886	Magt1
ENSMUSG00000021820	-0.0702345	6.6354	2.38174	0.143927	0.999886	Camk2g
ENSMUSG00000025779	0.448243	0.356069	2.38096	0.143988	0.999886	Ly96
ENSMUSG00000022721	-0.0704788	6.12981	2.37807	0.144214	0.999886	Trmt2a
ENSMUSG00000100215	-0.548694	-0.805765	2.37753	0.144257	0.999886	NA
ENSMUSG00000083907	-0.313391	0.623436	2.37748	0.144261	0.999886	Plk-ps1
ENSMUSG00000096296	-0.805163	-1.05915	2.37686	0.144309	0.999886	Snord88c
ENSMUSG00000097601	-0.371014	-0.127321	2.68563	0.144513	0.999886	Gm26660
ENSMUSG00000040697	0.0758788	5.01079	2.37376	0.144553	0.999886	Dnajc16
ENSMUSG00000020241	0.148906	3.158	2.37284	0.144625	0.999886	Col6a2
ENSMUSG00000029501	-0.0606481	6.30391	2.37277	0.144631	0.999886	Ankle2
ENSMUSG00000105124	0.119883	3.31124	2.37199	0.144692	0.999886	NA
ENSMUSG00000040483	-0.16943	3.81356	2.36912	0.144918	0.999886	Xaf1
ENSMUSG00000022377	0.0816326	5.33651	2.36899	0.144928	0.999886	Asap1
ENSMUSG00000032340	0.293379	0.989135	2.36671	0.145108	0.999886	Neo1
ENSMUSG00000041096	-0.104162	4.83544	2.36326	0.145381	0.999886	Tspyl2
ENSMUSG00000027955	0.527978	-1.00071	2.37389	0.145382	0.999886	Fam198b
ENSMUSG00000040929	-0.127945	4.14408	2.36079	0.145577	0.999886	Rfx3
ENSMUSG00000031438	0.146551	3.6233	2.36073	0.145581	0.999886	Rnf128
ENSMUSG00000028809	-0.0520038	8.64027	2.3591	0.145711	0.999886	Srrm1
ENSMUSG00000051256	0.125887	4.72562	2.35743	0.145844	0.999886	Jagn1
ENSMUSG00000020937	0.687305	-1.06688	2.35606	0.145952	0.999886	Plcd3
ENSMUSG00000007589	-0.0726012	5.73022	2.35496	0.14604	0.999886	Tinf2
ENSMUSG00000064080	0.606147	-0.870279	2.35468	0.146063	0.999886	Fbln2
ENSMUSG00000019432	-0.0533215	8.49756	2.35443	0.146082	0.999886	Ddx39b
ENSMUSG00000099662	-0.144501	3.20088	2.35377	0.146135	0.999886	NA
ENSMUSG00000091575	-0.197221	4.44197	2.35308	0.14619	0.999886	2010016I18Rik
ENSMUSG00000043740	-0.212548	2.77226	2.35192	0.146283	0.999886	B430306N03Rik
ENSMUSG00000001127	-0.0681187	6.61526	2.34987	0.146446	0.999886	Araf
ENSMUSG00000048534	0.0927995	5.49623	2.34808	0.146589	0.999886	Amica1
ENSMUSG00000082192	-0.128008	3.66326	2.34702	0.146674	0.999886	Gm14719
ENSMUSG00000059461	-0.179411	4.3356	2.34525	0.146816	0.999886	Gm7331
ENSMUSG00000097679	0.354782	0.445498	2.34366	0.146943	0.999886	Rps19-ps5
ENSMUSG00000030769	-0.326427	0.687181	2.34099	0.147157	0.999886	Slc5a11
ENSMUSG00000064357	0.122415	6.45678	2.34021	0.14722	0.999886	mt-Atp6
ENSMUSG00000039427	-0.0918474	4.51032	2.33878	0.147336	0.999886	Alg1
ENSMUSG00000039218	-0.098174	10.213	2.33845	0.147361	0.999886	Srrm2
ENSMUSG00000018042	0.0606543	6.07474	2.33731	0.147454	0.999886	Cyb5r3
ENSMUSG00000049562	0.19804	3.56205	2.33667	0.147505	0.999886	Ap5b1
ENSMUSG00000062960	0.420556	0.137369	2.33662	0.147509	0.999886	Kdr
ENSMUSG00000028636	0.138301	3.27701	2.33423	0.147702	0.999886	Ppcs
ENSMUSG00000020432	-0.106318	4.03495	2.33299	0.147802	0.999886	Tcn2
ENSMUSG00000056666	0.132797	3.134	2.33152	0.147921	0.999886	Retsat
ENSMUSG00000060470	-0.0983734	5.03126	2.33122	0.147945	0.999886	Gpr97
ENSMUSG00000064984	-0.448198	-0.0923173	2.32994	0.148048	0.999886	Snord73a
ENSMUSG00000020668	0.138926	4.39364	2.32909	0.148118	0.999886	Kif3c
ENSMUSG00000021495	-0.089784	5.97424	2.32899	0.148126	0.999886	Fam193b
ENSMUSG00000107320	-0.396861	0.63835	2.32865	0.148154	0.999886	NA
ENSMUSG00000030970	-0.271141	1.25352	2.32593	0.148374	0.999886	Ctbp2
ENSMUSG00000014776	-0.601238	-0.457087	2.32566	0.148396	0.999886	Nol3
ENSMUSG00000052428	0.074236	6.14712	2.3242	0.148514	0.999886	Tmco1
ENSMUSG00000012114	-0.0543201	6.8475	2.32411	0.148521	0.999886	Med15
ENSMUSG00000030987	0.0549443	6.43646	2.3224	0.148661	0.999886	Stim1
ENSMUSG00000081729	0.46982	0.479868	2.32067	0.148801	0.999886	Hspa9-ps1
ENSMUSG00000015745	0.108981	3.45038	2.32021	0.148839	0.999886	Plekho1
ENSMUSG00000034484	0.059595	6.39914	2.31789	0.149028	0.999886	Snx2
ENSMUSG00000006717	0.100875	3.90919	2.31694	0.149106	0.999886	Acot13
ENSMUSG00000083262	0.205482	1.59055	2.3169	0.149109	0.999886	Gm14470
ENSMUSG00000027360	-0.54298	-0.85616	2.69022	0.149183	0.999886	Hdc
ENSMUSG00000064030	0.097376	5.65147	2.31463	0.149295	0.999886	Wibg
ENSMUSG00000031954	0.0672859	6.54241	2.31414	0.149335	0.999886	Cfdp1
ENSMUSG00000087679	0.126633	3.7161	2.31294	0.149433	0.999886	C330006A16Rik
ENSMUSG00000039264	-0.0488547	8.74194	2.31293	0.149434	0.999886	Gimap3
ENSMUSG00000083049	0.51029	-0.914928	3.03246	0.149436	0.999886	Gm14822
ENSMUSG00000052926	0.0712377	5.32689	2.3108	0.149609	0.999886	Rnaseh2a
ENSMUSG00000112300	-0.566793	-0.938947	2.41909	0.149651	0.999886	NA
ENSMUSG00000033751	0.0735373	5.5135	2.31014	0.149662	0.999886	Gadd45gip1
ENSMUSG00000010051	-0.633763	-0.946323	2.30853	0.149795	0.999886	Hyal1
ENSMUSG00000028086	0.0892633	5.59819	2.30776	0.149858	0.999886	Fbxw7
ENSMUSG00000071532	-0.1083	3.81285	2.30746	0.149883	0.999886	Gm10335
ENSMUSG00000075227	0.135325	3.51532	2.30727	0.149898	0.999886	Znhit2
ENSMUSG00000052707	-0.0865029	7.17049	2.30621	0.149985	0.999886	Tnrc6a
ENSMUSG00000044442	-0.140479	4.34666	2.3048	0.150102	0.999886	N6amt1
ENSMUSG00000018286	0.0630769	6.74898	2.30407	0.150161	0.999886	Psmb6
ENSMUSG00000089670	-0.17915	3.37471	2.30317	0.150236	0.999886	Gm16581
ENSMUSG00000027714	0.0731756	6.01279	2.30304	0.150247	0.999886	Exosc9
ENSMUSG00000028189	0.101095	4.02278	2.30227	0.15031	0.999886	Ctbs
ENSMUSG00000025290	-0.0619111	8.11175	2.29989	0.150507	0.999886	Rps24
ENSMUSG00000015092	0.0768974	6.21693	2.29969	0.150523	0.999886	Edf1
ENSMUSG00000114184	0.261737	1.75506	2.2994	0.150547	0.999886	NA
ENSMUSG00000111345	-0.544025	0.00215778	2.29923	0.150562	0.999886	NA
ENSMUSG00000101316	-0.208358	1.77383	2.59353	0.150609	0.999886	NA
ENSMUSG00000082741	0.318459	0.758412	2.298	0.150663	0.999886	Gm9703
ENSMUSG00000069539	0.0592886	6.61235	2.2978	0.15068	0.999886	Scyl2
ENSMUSG00000032551	-0.0903503	4.2828	2.29637	0.150798	0.999886	1110059G10Rik
ENSMUSG00000027555	-0.260894	1.29511	2.29501	0.150911	0.999886	Car13
ENSMUSG00000068250	-0.178705	3.25625	2.29459	0.150945	0.999886	Amn1
ENSMUSG00000048271	-0.0941805	7.32088	2.29445	0.150957	0.999886	Rbm33
ENSMUSG00000079557	0.0775869	5.38347	2.29405	0.15099	0.999886	2002-03-01
ENSMUSG00000029073	0.125171	3.6862	2.29389	0.151003	0.999886	Gltpd1
ENSMUSG00000029763	0.0574536	7.088	2.292	0.15116	0.999886	Exoc4
ENSMUSG00000039908	-0.18245	2.82372	2.29097	0.151246	0.999886	Slc26a11
ENSMUSG00000032840	0.0992386	3.95642	2.28935	0.15138	0.999886	2410131K14Rik
ENSMUSG00000004032	0.145734	2.75243	2.28586	0.151671	0.999886	Gstm5
ENSMUSG00000104983	-0.703575	-0.877801	2.28585	0.151672	0.999886	NA
ENSMUSG00000032482	0.341335	0.176482	2.28461	0.151776	0.999886	Cspg5
ENSMUSG00000027332	0.0824493	4.83483	2.28269	0.151936	0.999886	Ivd
ENSMUSG00000000740	-0.118257	5.12439	2.28249	0.151953	0.999886	Rpl13
ENSMUSG00000033478	-0.0696395	5.62923	2.28059	0.152112	0.999886	Fam160b1
ENSMUSG00000101892	0.142471	3.22349	2.28055	0.152115	0.999886	NA
ENSMUSG00000031145	-0.144347	3.4488	2.27935	0.152216	0.999886	Prickle3
ENSMUSG00000090083	-0.202842	2.1729	2.27859	0.152279	0.999886	Rnf8
ENSMUSG00000014769	0.0679769	7.40481	2.27668	0.15244	0.999886	Psmb1
ENSMUSG00000102352	-1.02063	-0.565848	2.27454	0.152619	0.999886	NA
ENSMUSG00000024527	0.0636677	7.88832	2.27347	0.15271	0.999886	Afg3l2
ENSMUSG00000020128	-0.0644928	6.82014	2.27187	0.152844	0.999886	Vps54
ENSMUSG00000049517	-0.130054	4.63584	2.27161	0.152866	0.999886	Rps23
ENSMUSG00000042202	-0.0998813	5.27519	2.27108	0.152911	0.999886	Slc35e2
ENSMUSG00000020346	0.0597682	6.6967	2.27069	0.152943	0.999886	Mgat1
ENSMUSG00000026482	0.253928	1.43092	2.27024	0.152982	0.999886	Rgl1
ENSMUSG00000085438	0.0687111	7.37554	2.26846	0.153132	0.999886	1700020I14Rik
ENSMUSG00000024516	-0.0558637	6.56302	2.26832	0.153143	0.999886	Sec11c
ENSMUSG00000084941	-0.433814	0.564919	2.26716	0.153241	0.999886	Gm11944
ENSMUSG00000029298	-0.100567	5.7103	2.26543	0.153388	0.999886	Gbp9
ENSMUSG00000023284	-0.134575	3.31374	2.26495	0.153428	0.999886	Zfp605
ENSMUSG00000021959	0.226629	2.5767	2.26455	0.153462	0.999886	Lats2
ENSMUSG00000110679	-0.164945	3.44262	2.26404	0.153505	0.999886	NA
ENSMUSG00000113660	0.178314	2.58059	2.26363	0.15354	0.999886	NA
ENSMUSG00000026771	-0.139848	4.62744	2.26355	0.153547	0.999886	Spopl
ENSMUSG00000029279	0.210343	1.7963	2.26278	0.153612	0.999886	Brdt
ENSMUSG00000055067	-0.0720431	5.09202	2.26083	0.153777	0.999886	Smyd3
ENSMUSG00000032462	0.15238	3.03593	2.26071	0.153788	0.999886	Pik3cb
ENSMUSG00000056476	-0.15456	3.81228	2.25879	0.153951	0.999886	Med12l
ENSMUSG00000108042	-0.459505	0.467822	2.25746	0.154064	0.999886	NA
ENSMUSG00000000085	0.0977083	4.40174	2.25627	0.154165	0.999886	Scmh1
ENSMUSG00000031865	0.0669814	7.00437	2.25437	0.154327	0.999886	Dctn1
ENSMUSG00000053137	0.0977615	4.2384	2.254	0.154358	0.999886	Mapk11
ENSMUSG00000026632	-0.143818	2.75851	2.25251	0.154485	0.999886	Tatdn3
ENSMUSG00000028223	0.0790557	4.50129	2.2523	0.154504	0.999886	Decr1
ENSMUSG00000067370	0.213935	1.96553	2.25153	0.15457	0.999886	B3galt4
ENSMUSG00000003812	0.143987	3.16743	2.25147	0.154574	0.999886	Dnase2a
ENSMUSG00000080875	0.0729832	5.60685	2.25145	0.154576	0.999886	Gm7332
ENSMUSG00000058655	0.0481592	9.61916	2.25066	0.154644	0.999886	Eif4b
ENSMUSG00000034006	0.0935326	3.91935	2.25035	0.15467	0.999886	Pqlc1
ENSMUSG00000076485	-0.12773	3.48142	2.25034	0.154671	0.999886	Trbj1-3
ENSMUSG00000022358	0.208565	2.75689	2.24926	0.154763	0.999886	Fbxo32
ENSMUSG00000074129	0.0676132	5.47595	2.2489	0.154794	0.999886	Rpl13a
ENSMUSG00000027405	-0.102062	8.18811	2.24878	0.154804	0.999886	Nop56
ENSMUSG00000022635	-0.0680893	5.71721	2.24857	0.154822	0.999886	Zcrb1
ENSMUSG00000066647	0.168908	2.13221	3.0762	0.154952	0.999886	Gm5113
ENSMUSG00000101013	-0.169791	2.68942	2.24691	0.154964	0.999886	NA
ENSMUSG00000026407	0.416366	-0.386676	2.24675	0.154978	0.999886	Cacna1s
ENSMUSG00000051786	0.0658753	5.8482	2.24654	0.154996	0.999886	Tubgcp6
ENSMUSG00000051469	0.075497	5.71824	2.24642	0.155007	0.999886	Zfp191
ENSMUSG00000071398	0.271939	0.676305	2.24524	0.155107	0.999886	2410004P03Rik
ENSMUSG00000061111	0.0841521	5.0443	2.24458	0.155164	0.999886	Fam195b
ENSMUSG00000024019	-0.134389	3.41206	2.24427	0.155191	0.999886	Cmtr1
ENSMUSG00000070814	-0.191984	2.4744	2.24425	0.155193	0.999886	6330408A02Rik
ENSMUSG00000094242	0.128743	2.96705	2.30425	0.155318	0.999886	Gm5456
ENSMUSG00000029089	-0.111211	3.80575	2.2403	0.155532	0.999886	Pacrgl
ENSMUSG00000084350	-0.144362	3.49364	2.24028	0.155533	0.999886	Znf41-ps
ENSMUSG00000025876	0.203416	1.63156	2.24025	0.155536	0.999886	Unc5a
ENSMUSG00000014763	0.090116	5.43297	2.23815	0.155717	0.999886	Fam120b
ENSMUSG00000042460	0.0521588	7.02966	2.23683	0.155831	0.999886	C1galt1
ENSMUSG00000016194	0.0816744	4.88822	2.2359	0.155911	0.999886	Hsd11b1
ENSMUSG00000030672	0.149927	2.42767	2.23058	0.156371	0.999886	Mylpf
ENSMUSG00000058905	-0.181107	2.82083	2.22977	0.156442	0.999886	Gm10051
ENSMUSG00000024369	0.0700677	5.93489	2.229	0.156508	0.999886	Nelfe
ENSMUSG00000008348	-0.108142	7.27377	2.22739	0.156648	0.999886	Ubc
ENSMUSG00000106166	-0.941894	-0.737264	2.22086	0.157216	0.999886	NA
ENSMUSG00000085912	0.186613	1.92186	2.90674	0.157219	0.999886	Trp53cor1
ENSMUSG00000095123	-0.225998	3.18845	2.21968	0.157319	0.999886	Gm21781
ENSMUSG00000058443	-0.140104	3.84478	2.2192	0.157361	0.999886	Rpl10-ps3
ENSMUSG00000022339	0.0720848	4.66529	2.21858	0.157415	0.999886	Ebag9
ENSMUSG00000101133	-0.328708	0.451478	2.21776	0.157487	0.999886	NA
ENSMUSG00000025089	-0.464531	-0.518325	2.21756	0.157505	0.999886	Gfra1
ENSMUSG00000033987	-0.36907	0.13046	2.21675	0.157575	0.999886	Dnah17
ENSMUSG00000047866	0.0585021	6.28137	2.21598	0.157642	0.999886	Lonp2
ENSMUSG00000033032	0.592569	-1.17226	2.21589	0.15765	0.999886	Afap1l1
ENSMUSG00000030110	0.737175	-1.11042	2.21518	0.157713	0.999886	Ret
ENSMUSG00000050079	0.0740215	5.63759	2.21515	0.157715	0.999886	Rspry1
ENSMUSG00000031939	-0.106306	7.02126	2.21439	0.157782	0.999886	Taf1d
ENSMUSG00000037190	0.0945186	4.43408	2.21373	0.157839	0.999886	Cyb561d2
ENSMUSG00000042105	-0.0814008	4.38394	2.21355	0.157855	0.999886	Inpp5f
ENSMUSG00000022848	0.166304	2.35098	2.21346	0.157863	0.999886	Dirc2
ENSMUSG00000097392	-0.146792	3.00871	2.21296	0.157907	0.999886	D930016D06Rik
ENSMUSG00000037010	0.129495	4.20329	2.2119	0.158	0.999886	Apln
ENSMUSG00000041633	-0.412916	-0.118117	2.21114	0.158067	0.999886	Kctd12b
ENSMUSG00000024949	-0.0603271	8.93453	2.21042	0.15813	0.999886	Sf1
ENSMUSG00000068663	0.108444	5.54569	2.21027	0.158144	0.999886	Clec16a
ENSMUSG00000113617	0.313269	0.409182	2.2086	0.15829	0.999886	NA
ENSMUSG00000026035	0.0877409	4.58036	2.20746	0.158391	0.999886	Ppil3
ENSMUSG00000030337	-0.100231	4.22141	2.20692	0.158438	0.999886	Vamp1
ENSMUSG00000100009	-0.444055	0.118642	2.20681	0.158448	0.999886	NA
ENSMUSG00000027620	-0.106203	8.80405	2.20672	0.158456	0.999886	Rbm39
ENSMUSG00000071866	-0.109661	6.19901	2.2067	0.158458	0.999886	Ppia
ENSMUSG00000047260	0.0792282	5.68261	2.2065	0.158475	0.999886	Emc6
ENSMUSG00000051359	0.21885	2.35711	2.20631	0.158492	0.999886	Ncald
ENSMUSG00000113625	-0.216866	3.2772	2.20573	0.158542	0.999886	NA
ENSMUSG00000067713	-0.0707352	6.22922	2.20526	0.158584	0.999886	Prkag1
ENSMUSG00000006289	0.0937848	4.51326	2.20379	0.158714	0.999886	Osgep
ENSMUSG00000036748	0.0772566	5.84492	2.20371	0.158721	0.999886	Cuedc2
ENSMUSG00000026975	0.0735736	4.58225	2.2034	0.158748	0.999886	Dph7
ENSMUSG00000003438	0.0849947	6.00717	2.20154	0.158913	0.999886	Timm50
ENSMUSG00000106133	0.0876587	4.58572	2.20102	0.158958	0.999886	NA
ENSMUSG00000032892	-0.228421	1.51709	2.20058	0.158997	0.999886	Rangrf
ENSMUSG00000024875	0.100106	4.98712	2.20013	0.159038	0.999886	Yif1a
ENSMUSG00000026504	0.0860687	4.45753	2.19952	0.159091	0.999886	Sdccag8
ENSMUSG00000091509	-0.159532	2.90558	2.19926	0.159114	0.999886	Gm17066
ENSMUSG00000001211	0.0709542	7.40968	2.19901	0.159137	0.999886	Agpat3
ENSMUSG00000024958	0.109701	3.62746	2.19879	0.159156	0.999886	Gpr137
ENSMUSG00000029283	-0.113971	5.86376	2.19407	0.159574	0.999886	Cdc7
ENSMUSG00000029535	-0.0975539	4.61516	2.19315	0.159656	0.999886	Triap1
ENSMUSG00000050545	-0.24336	1.00218	2.59759	0.159671	0.999886	Fam228b
ENSMUSG00000017897	0.0658561	5.61373	2.19219	0.159742	0.999886	Eya2
ENSMUSG00000101450	-0.432103	-0.310035	2.19162	0.159793	0.999886	NA
ENSMUSG00000002324	-0.299926	0.344998	2.19145	0.159807	0.999886	Rec8
ENSMUSG00000072825	0.0855582	6.02488	2.19046	0.159896	0.999886	Cep170b
ENSMUSG00000029559	0.116649	4.36436	2.19014	0.159924	0.999886	2210016L21Rik
ENSMUSG00000021236	0.0538232	6.72849	2.18992	0.159944	0.999886	Entpd5
ENSMUSG00000113668	0.381359	-0.223324	2.1897	0.159963	0.999886	NA
ENSMUSG00000104891	-0.690041	-0.621805	2.18926	0.160002	0.999886	NA
ENSMUSG00000031897	0.0650305	6.56261	2.1889	0.160035	0.999886	Psmb10
ENSMUSG00000009731	-0.409806	0.624482	2.18879	0.160045	0.999886	Kcnd1
ENSMUSG00000052776	-0.438043	0.00704527	2.18797	0.160118	0.999886	Oas1a
ENSMUSG00000091105	0.437951	-0.218343	2.24145	0.160164	0.999886	Gm5633
ENSMUSG00000023966	0.336764	0.979627	2.18717	0.160189	0.999886	Rsph9
ENSMUSG00000090115	-0.155258	3.29863	2.18689	0.160215	0.999886	Usp49
ENSMUSG00000044948	0.103046	5.78549	2.18687	0.160216	0.999886	Wdr96
ENSMUSG00000072893	-0.181747	2.9877	2.18636	0.160261	0.999886	4933439C10Rik
ENSMUSG00000033213	0.0620033	6.74531	2.18607	0.160287	0.999886	AA467197
ENSMUSG00000028567	0.0777563	5.71314	2.18539	0.160349	0.999886	Txndc12
ENSMUSG00000051323	-0.671611	-1.32523	2.8187	0.160356	0.999886	Pcdh19
ENSMUSG00000097180	-0.183245	3.29184	2.18498	0.160385	0.999886	2700038G22Rik
ENSMUSG00000075312	0.188908	1.95046	2.18353	0.160515	0.999886	Gm13597
ENSMUSG00000039164	0.16658	3.17201	2.1824	0.160616	0.999886	Naif1
ENSMUSG00000092417	-0.12302	4.03756	2.18207	0.160645	0.999886	Gpank1
ENSMUSG00000034587	0.178852	1.80673	2.29838	0.161023	0.999886	8430429K09Rik
ENSMUSG00000048592	0.452437	-0.408683	2.17658	0.161138	0.999886	Gm5946
ENSMUSG00000083101	0.728226	-1.09289	2.17425	0.161348	0.999886	Gm13430
ENSMUSG00000038717	-0.221108	3.54071	2.17383	0.161386	0.999886	Atp5l
ENSMUSG00000015165	-0.0542103	8.88077	2.17326	0.161437	0.999886	Hnrnpl
ENSMUSG00000025154	0.0598977	7.19216	2.17297	0.161463	0.999886	Arhgap19
ENSMUSG00000021009	-0.128191	3.13319	2.17296	0.161464	0.999886	Ptpn21
ENSMUSG00000046440	-0.432543	-0.195485	2.17279	0.16148	0.999886	Gm5564
ENSMUSG00000106827	0.668047	-1.0266	2.17186	0.161564	0.999886	NA
ENSMUSG00000024660	-0.0744435	7.99362	2.17183	0.161566	0.999886	Incenp
ENSMUSG00000090334	-0.305284	0.570728	2.81259	0.161599	0.999886	Gm17149
ENSMUSG00000050390	-0.454963	-0.413844	2.16995	0.161736	0.999886	C77080
ENSMUSG00000095427	0.234946	3.59149	2.16853	0.161864	0.999886	Rps2-ps6
ENSMUSG00000051811	-0.229792	1.79663	2.16745	0.161962	0.999886	Cox6b2
ENSMUSG00000040794	-0.477987	-0.855873	2.16673	0.162027	0.999886	C1qtnf4
ENSMUSG00000107215	-0.278599	2.07444	2.16666	0.162033	0.999886	NA
ENSMUSG00000022386	-0.108268	3.45406	2.16596	0.162097	0.999886	Trmu
ENSMUSG00000032528	0.452563	-0.408137	2.16594	0.162099	0.999886	Vipr1
ENSMUSG00000101111	0.141435	6.55476	2.16549	0.162139	0.999886	NA
ENSMUSG00000065725	-0.547349	-0.892522	2.16533	0.162154	0.999886	Gm26165
ENSMUSG00000078887	-0.335991	0.132995	2.36087	0.162179	0.999886	Gm6710
ENSMUSG00000024273	-0.146731	3.64026	2.16416	0.16226	0.999886	2700062C07Rik
ENSMUSG00000047084	-0.0878365	4.12276	2.16402	0.162272	0.999886	Ngrn
ENSMUSG00000108314	-0.251666	1.07135	2.16119	0.16253	0.999886	NA
ENSMUSG00000066592	0.209581	2.39883	2.1611	0.162538	0.999886	Gm7589
ENSMUSG00000026172	0.108499	3.60884	2.16066	0.162578	0.999886	Bcs1l
ENSMUSG00000005682	-0.102239	5.72687	2.15886	0.162742	0.999886	Pan2
ENSMUSG00000085711	0.0880375	5.08142	2.15874	0.162753	0.999886	Gm15163
ENSMUSG00000017421	-0.0583407	8.22824	2.15868	0.162758	0.999886	Zfp207
ENSMUSG00000032705	-0.0824828	4.76089	2.15846	0.162778	0.999886	Exd2
ENSMUSG00000032593	-0.207568	2.4116	2.15798	0.162822	0.999886	Amigo3
ENSMUSG00000026883	0.130765	3.69413	2.15608	0.162995	0.999886	Dab2ip
ENSMUSG00000038010	0.146465	2.59335	2.15454	0.163136	0.999886	Ccdc138
ENSMUSG00000095432	-0.117399	4.05909	2.15436	0.163152	0.999886	Zfp748
ENSMUSG00000027185	-0.0579932	6.89955	2.15434	0.163154	0.999886	Nat10
ENSMUSG00000055897	-0.159932	4.24156	2.15414	0.163172	0.999886	Ppp4r1l-ps
ENSMUSG00000075415	-0.0435324	9.3798	2.15322	0.163256	0.999886	Fnbp1
ENSMUSG00000034997	-0.45767	-0.413242	2.5301	0.163277	0.999886	Htr2a
ENSMUSG00000108878	0.42964	-0.246029	2.15298	0.163278	0.999886	NA
ENSMUSG00000021235	0.0984555	4.2699	2.15274	0.1633	0.999886	Coq6
ENSMUSG00000074629	-0.393082	-0.0922678	2.15177	0.163389	0.999886	4930518I15Rik
ENSMUSG00000030960	0.0810638	4.64229	2.15008	0.163543	0.999886	Mettl10
ENSMUSG00000084862	0.543983	-0.463354	2.15003	0.163548	0.999886	Gm16278
ENSMUSG00000034226	0.236485	2.20226	2.14968	0.16358	0.999886	Rhov
ENSMUSG00000037572	-0.0768827	6.6216	2.14848	0.16369	0.999886	Wdhd1
ENSMUSG00000042632	-0.0927597	4.45872	2.14755	0.163775	0.999886	Pla2g6
ENSMUSG00000047635	0.154637	2.90686	2.14586	0.163931	0.999886	2810006K23Rik
ENSMUSG00000098113	-0.637064	-0.899645	2.1445	0.164056	0.999886	Gm2445
ENSMUSG00000030754	0.0451744	7.81252	2.14447	0.164058	0.999886	Copb1
ENSMUSG00000069520	0.0727071	4.79912	2.14438	0.164067	0.999886	Tmem19
ENSMUSG00000027341	-0.143341	4.56539	2.1437	0.164129	0.999886	Tmem230
ENSMUSG00000040877	0.15235	2.86268	2.14014	0.164457	0.999886	Wdr25
ENSMUSG00000084329	0.0837898	4.3457	2.1382	0.164636	0.999886	Gm6733
ENSMUSG00000106258	-0.248738	1.81251	2.13735	0.164715	0.999886	NA
ENSMUSG00000093577	-0.437724	-0.39778	2.50659	0.164793	0.999886	Gm20632
ENSMUSG00000025538	0.0850384	4.68961	2.13595	0.164844	0.999886	Sumf2
ENSMUSG00000110458	-0.338123	0.027359	2.47019	0.164964	0.999886	NA
ENSMUSG00000041891	0.047657	7.21948	2.13407	0.165018	0.999886	Lman1
ENSMUSG00000106870	-0.244778	1.23045	2.13391	0.165033	0.999886	NA
ENSMUSG00000013495	0.0781301	4.59829	2.13386	0.165038	0.999886	Tmem175
ENSMUSG00000042474	-0.185035	2.61907	2.13373	0.16505	0.999886	Faim3
ENSMUSG00000113650	-0.602995	-0.242341	2.13164	0.165244	0.999886	NA
ENSMUSG00000080829	0.458516	-0.255332	2.1313	0.165275	0.999886	Gm8545
ENSMUSG00000062743	-0.0988515	3.36505	2.13695	0.165293	0.999886	Zfp677
ENSMUSG00000052825	0.0639167	7.25759	2.13083	0.165319	0.999886	Gm9892
ENSMUSG00000104316	-0.609875	-1.14618	2.1307	0.165331	0.999886	NA
ENSMUSG00000103621	-0.470714	0.207207	2.12846	0.165539	0.999886	NA
ENSMUSG00000069114	-0.434916	-0.27025	2.12833	0.165551	0.999886	Zbtb10
ENSMUSG00000042444	0.0792941	7.30646	2.12795	0.165586	0.999886	Fam63b
ENSMUSG00000068036	0.0876709	6.01408	2.1252	0.165842	0.999886	Mllt4
ENSMUSG00000062380	0.531334	-1.11002	2.82579	0.165958	0.999886	Tubb3
ENSMUSG00000043923	-0.141343	3.40847	2.12364	0.165989	0.999886	Ccdc84
ENSMUSG00000084799	-0.324504	0.488452	2.12357	0.165995	0.999886	Gm11602
ENSMUSG00000076840	0.270746	0.921974	2.12165	0.166174	0.999886	Trav14-1
ENSMUSG00000037709	0.418496	-0.485016	2.12162	0.166177	0.999886	Fam13a
ENSMUSG00000025207	0.209513	1.68357	2.11893	0.166428	0.999886	Sema4g
ENSMUSG00000028334	0.071181	6.91354	2.11804	0.166512	0.999886	Nans
ENSMUSG00000031156	-0.117754	5.06451	2.11694	0.166614	0.999886	Slc35a2
ENSMUSG00000021185	0.0703906	5.62923	2.11681	0.166627	0.999886	9030617O03Rik
ENSMUSG00000029720	-0.249602	0.872937	2.1166	0.166646	0.999886	Gm20605
ENSMUSG00000030177	-0.0937969	4.45227	2.11645	0.16666	0.999886	Ccdc77
ENSMUSG00000113428	-0.223881	1.74054	2.11593	0.16671	0.999886	NA
ENSMUSG00000073755	0.406159	0.56227	2.11501	0.166796	0.999886	5730409E04Rik
ENSMUSG00000095668	-0.190196	2.93882	2.1144	0.166853	0.999886	Trbd1
ENSMUSG00000071552	0.0747795	4.84686	2.11431	0.166861	0.999886	Tigit
ENSMUSG00000107997	-0.389562	-0.335962	2.30587	0.167006	0.999886	NA
ENSMUSG00000042408	-0.115337	3.79512	2.11256	0.167026	0.999886	Zmym6
ENSMUSG00000064341	0.215016	9.74427	2.11254	0.167028	0.999886	mt-Nd1
ENSMUSG00000016526	0.100531	4.5762	2.11244	0.167038	0.999886	Dyrk3
ENSMUSG00000024331	0.513545	-0.777965	2.27085	0.167286	0.999886	Dsc2
ENSMUSG00000037697	-0.115115	4.98939	2.10935	0.167328	0.999886	Ddhd1
ENSMUSG00000018537	-0.12786	4.15369	2.10919	0.167344	0.999886	Pcgf2
ENSMUSG00000050212	0.10689	4.29408	2.10749	0.167504	0.999886	Eva1b
ENSMUSG00000096056	-0.406423	-0.393126	2.25052	0.167662	0.999886	Gm21986
ENSMUSG00000059256	0.0918909	5.59144	2.10544	0.167697	0.999886	Gzmd
ENSMUSG00000024948	-0.0469655	7.74214	2.10538	0.167703	0.999886	Map4k2
ENSMUSG00000039851	0.181796	2.18673	2.24225	0.167776	0.999886	4932438H23Rik
ENSMUSG00000022570	0.0865588	5.45652	2.10409	0.167825	0.999886	Tsta3
ENSMUSG00000020520	0.0923536	3.94616	2.10404	0.16783	0.999886	Galnt10
ENSMUSG00000024399	0.0926188	6.82956	2.10376	0.167856	0.999886	Ltb
ENSMUSG00000057375	0.0718717	5.50144	2.1034	0.16789	0.999886	Yipf1
ENSMUSG00000020936	0.0502623	7.17673	2.09839	0.168366	0.999886	Nmt1
ENSMUSG00000037344	-0.112255	3.27522	2.09795	0.168408	0.999886	Slc12a9
ENSMUSG00000020949	-0.052445	7.20311	2.09716	0.168482	0.999886	Fkbp3
ENSMUSG00000041679	-0.191384	1.97854	2.09639	0.168555	0.999886	Lrrc29
ENSMUSG00000078942	0.431986	-0.222516	2.09552	0.168638	0.999886	Naip6
ENSMUSG00000029147	0.0525545	8.03653	2.09499	0.168689	0.999886	Ppm1g
ENSMUSG00000069744	-0.0772659	5.97504	2.0945	0.168736	0.999886	Psmb3
ENSMUSG00000005514	0.0645463	6.43955	2.09389	0.168794	0.999886	Por
ENSMUSG00000081214	0.212748	2.20116	2.09328	0.168851	0.999886	Rpl35a-ps2
ENSMUSG00000074384	0.573818	-1.067	2.0927	0.168908	0.999886	AI429214
ENSMUSG00000061898	-0.156433	3.91432	2.09174	0.168999	0.999886	Rbak
ENSMUSG00000105175	-0.483283	-0.640064	2.09141	0.16903	0.999886	NA
ENSMUSG00000038845	0.0645353	5.59527	2.09071	0.169097	0.999886	Phb
ENSMUSG00000097559	-0.397946	-0.418265	2.08789	0.169366	0.999886	D430018E03Rik
ENSMUSG00000022538	-0.0693014	6.38321	2.08751	0.169403	0.999886	Lsg1
ENSMUSG00000084790	-0.295543	0.797065	2.0875	0.169404	0.999886	Gm15879
ENSMUSG00000060090	0.0757007	5.38739	2.08689	0.169463	0.999886	Rp2h
ENSMUSG00000059866	-0.106223	4.23868	2.08614	0.169535	0.999886	Tnip2
ENSMUSG00000029066	0.0707342	5.8948	2.08504	0.16964	0.999886	Mrpl20
ENSMUSG00000046687	0.0691746	7.14117	2.08466	0.169677	0.999886	Gm5424
ENSMUSG00000035478	0.0718454	6.71123	2.08448	0.169693	0.999886	Mbd3
ENSMUSG00000083545	-0.503649	-0.519281	2.58792	0.169731	0.999886	Gm13320
ENSMUSG00000029053	-0.174474	1.82176	2.08292	0.169844	0.999886	Prkcz
ENSMUSG00000081622	0.414673	0.0804202	2.08254	0.16988	0.999886	Gm5937
ENSMUSG00000108414	-0.107107	6.48449	2.0809	0.170037	0.999886	NA
[truncated: 13,001 more rows]

## Sheet: 20m v 0m
Gene	logFC	logCPM	F	PValue	FDR	Symbol
ENSMUSG00000024401	1.42999	8.57426	44.7447	7.86162e-06	0.0344545	Tnf
ENSMUSG00000038418	1.47516	9.57457	44.1905	8.43489e-06	0.0344545	Egr1
ENSMUSG00000037868	2.20252	7.82555	44.1336	8.49628e-06	0.0344545	Egr2
ENSMUSG00000092981	-0.750753	2.38942	43.5242	9.18787e-06	0.0344545	Mir5125
ENSMUSG00000074604	-0.292506	5.82412	40.4819	1.3757e-05	0.041271	Mgst2
ENSMUSG00000101970	-0.457463	5.02043	36.804	2.31314e-05	0.0578286	NA
ENSMUSG00000046295	-0.411332	4.03904	34.7372	3.15074e-05	0.0675158	Ankle1
ENSMUSG00000090862	-0.491698	3.67866	33.4135	3.86766e-05	0.0714935	Rps13
ENSMUSG00000014786	-0.306002	5.64841	32.1924	4.69735e-05	0.0714935	Slc9a5
ENSMUSG00000053560	0.596756	7.25498	31.8391	4.97396e-05	0.0714935	Ier2
ENSMUSG00000000078	0.229992	8.64535	31.0658	5.6464e-05	0.0714935	Klf6
ENSMUSG00000028060	-0.362793	6.361	30.9881	5.71948e-05	0.0714935	2810403A07Rik
ENSMUSG00000036948	-0.284154	5.46715	29.7927	6.9915e-05	0.0806712	BC037034
ENSMUSG00000047215	-0.373966	4.42656	28.5774	8.62506e-05	0.0920928	Rpl9
ENSMUSG00000033730	1.85788	8.70139	28.2052	9.20928e-05	0.0920928	Egr3
ENSMUSG00000064390	-1.14606	0.633335	27.6635	0.000101418	0.0950792	Rnu73b
ENSMUSG00000034163	-0.29566	6.45998	26.9442	0.000115506	0.0968442	Zfc3h1
ENSMUSG00000090389	0.246601	5.15953	26.9107	0.000116213	0.0968442	Gm7236
ENSMUSG00000017778	-0.339141	3.71934	26.123	0.000134384	0.106093	Cox7c
ENSMUSG00000034160	-0.359213	7.97339	25.1638	0.000161036	0.118241	Ogt
ENSMUSG00000076489	-0.694597	2.24859	25.0197	0.000165537	0.118241	Trbj1-7
ENSMUSG00000021250	1.31849	6.53442	24.4994	0.000183028	0.124792	Fos
ENSMUSG00000092384	-1.25334	-0.051826	24.1003	0.000197876	0.125788	Gm4189
ENSMUSG00000030157	-0.349652	4.34008	24.014	0.000201261	0.125788	Clec2d
ENSMUSG00000078517	-0.212344	6.52142	23.3331	0.000230428	0.128154	Emc1
ENSMUSG00000039396	-0.278572	5.67497	23.051	0.000243902	0.128154	Neil3
ENSMUSG00000037326	-0.292666	4.78955	22.8617	0.000253443	0.128154	Capn15
ENSMUSG00000025507	-0.238186	5.6982	22.8127	0.000255986	0.128154	Lrdd
ENSMUSG00000110206	-0.312262	5.66165	22.4055	0.000278241	0.128154	NA
ENSMUSG00000035545	-0.353763	7.0905	22.3483	0.000281541	0.128154	Leng8
ENSMUSG00000021495	-0.281808	5.97424	22.2382	0.000288014	0.128154	Fam193b
ENSMUSG00000072653	-0.278676	4.36293	22.1835	0.000291295	0.128154	Zfp783
ENSMUSG00000064337	0.733302	7.82039	21.8609	0.000311532	0.128154	mt-Rnr1
ENSMUSG00000008690	0.151787	7.97688	21.6877	0.000323055	0.128154	Ncaph2
ENSMUSG00000104383	-1.33414	-0.566658	21.6133	0.000328155	0.128154	NA
ENSMUSG00000035293	-0.268824	6.15028	21.561	0.000331794	0.128154	G2e3
ENSMUSG00000026349	-0.313926	6.25903	21.4777	0.000337679	0.128154	Ccnt2
ENSMUSG00000028248	-0.231057	6.71355	21.4599	0.000338953	0.128154	Sfrs18
ENSMUSG00000047909	-0.346893	5.06803	21.4317	0.000340983	0.128154	Ankrd16
ENSMUSG00000023045	-0.241594	5.39747	21.4142	0.000342248	0.128154	Soat2
ENSMUSG00000004561	-0.25676	4.423	21.3048	0.000350288	0.128154	Mettl17
ENSMUSG00000057554	-0.224939	5.65381	21.1623	0.000361088	0.12896	Lgals8
ENSMUSG00000068917	-0.315346	5.80414	21.0028	0.000373621	0.130333	Clk2
ENSMUSG00000064358	0.402776	6.44322	20.558	0.000411284	0.134625	mt-Co3
ENSMUSG00000022974	-0.278892	6.67888	20.449	0.000421163	0.134625	Paxbp1
ENSMUSG00000034156	-0.414473	6.59373	20.4451	0.000421519	0.134625	Bzrap1
ENSMUSG00000105406	1.46195	-0.65167	20.4418	0.000421825	0.134625	NA
ENSMUSG00000024462	-0.331644	5.82707	20.1875	0.000445972	0.135204	Gabbr1
ENSMUSG00000036916	-0.22674	5.7656	20.1022	0.000454428	0.135204	Zfp280c
ENSMUSG00000113853	-1.22184	0.429839	20.087	0.00045595	0.135204	NA
ENSMUSG00000064918	-0.862829	0.849074	20.05	0.000459693	0.135204	Gm22571
ENSMUSG00000106636	-1.74741	-0.330164	19.9584	0.000469088	0.135314	NA
ENSMUSG00000090086	-0.546394	3.60055	19.8184	0.000483884	0.136948	AI480526
ENSMUSG00000030337	-0.30714	4.22141	19.4062	0.000530632	0.146399	Vamp1
ENSMUSG00000112229	-1.04542	0.505586	19.2057	0.000555217	0.146399	NA
ENSMUSG00000014686	-0.476081	3.13721	19.1575	0.000561312	0.146399	Ceacam16
ENSMUSG00000023393	-0.200304	5.66099	19.097	0.000569082	0.146399	Slc17a9
ENSMUSG00000016637	0.251938	4.15589	19.0157	0.000579715	0.146399	Ift27
ENSMUSG00000078651	-0.434773	4.2806	18.8374	0.000603829	0.146399	Aoc2
ENSMUSG00000094344	-0.518842	3.56649	18.8186	0.000606438	0.146399	Gm11942
ENSMUSG00000015291	-0.216268	6.57452	18.795	0.000609727	0.146399	Gdi1
ENSMUSG00000052125	-0.384705	5.03321	18.7549	0.00061537	0.146399	F730043M19Rik
ENSMUSG00000039199	-0.383223	2.90727	18.5779	0.000640991	0.146399	Zdhhc1
ENSMUSG00000074733	-0.418461	4.24411	18.5569	0.000644121	0.146399	5830428H23Rik
ENSMUSG00000050954	-0.367664	3.47016	18.5511	0.000644975	0.146399	Zfp169
ENSMUSG00000108394	-1.88398	-0.247255	18.4999	0.000652677	0.146399	NA
ENSMUSG00000064339	0.992478	8.18592	18.4917	0.000653915	0.146399	mt-Rnr2
ENSMUSG00000096780	-0.470143	3.59578	18.4232	0.000664394	0.146558	Tmem181b-ps
ENSMUSG00000090544	-1.15061	1.89999	18.3218	0.000680258	0.147882	Gm6576
ENSMUSG00000061983	-0.345099	4.43247	18.1759	0.000703835	0.150822	Rps12
ENSMUSG00000083411	-0.623847	2.52451	18.0871	0.000718653	0.151828	Rpl30-ps10
ENSMUSG00000037243	-0.286121	4.67411	18.0063	0.000732434	0.15259	Zfp692
ENSMUSG00000097589	-0.453625	4.36138	17.8108	0.000767061	0.157615	Dleu2
ENSMUSG00000041935	-0.234729	5.68348	17.7503	0.000778136	0.15773	AW549877
ENSMUSG00000042408	-0.344141	3.79512	17.4331	0.000839345	0.167869	Zmym6
ENSMUSG00000024163	-0.207191	6.89234	17.2252	0.000882445	0.174167	Mapk8ip3
ENSMUSG00000107118	-1.40977	0.337002	17.1064	0.00090821	0.176924	NA
ENSMUSG00000062661	0.336646	3.32829	16.9287	0.00094834	0.182373	Ncs1
ENSMUSG00000078937	-1.48751	-0.717577	16.866	0.000962987	0.182846	Cpt1b
ENSMUSG00000020420	-0.418983	2.94822	16.6958	0.00100405	0.188259	Zfp607
ENSMUSG00000036061	-0.423373	3.30549	16.6279	0.00102099	0.189072	Smug1
ENSMUSG00000038271	-0.33064	3.75722	16.5391	0.00104363	0.190907	Iffo1
ENSMUSG00000078485	-0.26038	5.1886	16.3023	0.00110686	0.191659	Plekhn1
ENSMUSG00000097392	-0.417777	3.00871	16.253	0.00112057	0.191659	D930016D06Rik
ENSMUSG00000045730	0.625523	2.96861	16.2324	0.00112636	0.191659	Adrb2
ENSMUSG00000107320	-1.19101	0.63835	16.2188	0.00113018	0.191659	NA
ENSMUSG00000079071	-0.364728	3.15928	16.1796	0.00114133	0.191659	Gm14085
ENSMUSG00000020070	-0.284621	4.81765	16.1626	0.00114621	0.191659	Rufy2
ENSMUSG00000003545	0.637849	5.03743	16.1096	0.00116155	0.191659	Fosb
ENSMUSG00000038342	-0.19956	7.22128	16.0992	0.0011646	0.191659	Mlxip
ENSMUSG00000006307	-0.242932	7.42255	16.0946	0.00116595	0.191659	Kmt2b
ENSMUSG00000068706	0.162989	6.28063	16.0621	0.00117551	0.191659	Gm10250
ENSMUSG00000105655	-0.785265	2.45046	15.9192	0.00121864	0.193815	NA
ENSMUSG00000040459	-0.291342	6.85451	15.9035	0.00122349	0.193815	Arglu1
ENSMUSG00000037278	0.199121	6.35195	15.8549	0.00123863	0.193815	Tmem97
ENSMUSG00000001829	0.198558	4.95609	15.8492	0.00124042	0.193815	Clpb
ENSMUSG00000034438	-0.355611	6.02248	15.777	0.00126335	0.195309	Gbp8
ENSMUSG00000091575	-0.530009	4.44197	15.7378	0.00127602	0.195309	2010016I18Rik
ENSMUSG00000028483	-0.289147	4.53067	15.6867	0.00129272	0.195475	Snapc3
ENSMUSG00000031065	-0.175081	6.068	15.6552	0.00130317	0.195475	Cdk16
ENSMUSG00000075289	-0.387147	4.35392	15.5687	0.0013323	0.196476	Carns1
ENSMUSG00000041841	-0.196347	4.91096	15.5577	0.00133604	0.196476	Rpl37
ENSMUSG00000035067	-0.301284	4.55503	15.4432	0.00137588	0.199465	Xkr6
ENSMUSG00000054387	-0.231482	8.22119	15.4233	0.00138295	0.199465	Mdm4
ENSMUSG00000109005	-0.661111	3.30331	15.329	0.001417	0.199834	NA
ENSMUSG00000040663	-0.393359	3.53191	15.2833	0.00143384	0.199834	Clcf1
ENSMUSG00000106825	-0.929869	0.453584	15.2652	0.00144057	0.199834	NA
ENSMUSG00000031166	-0.188933	5.41568	15.264	0.001441	0.199834	Wdr13
ENSMUSG00000022234	0.157935	9.01914	15.2094	0.00146153	0.199834	Cct5
ENSMUSG00000097415	-0.277063	7.82778	15.1255	0.00149372	0.199834	AU020206
ENSMUSG00000036046	0.233219	4.55441	15.0457	0.0015251	0.199834	5031439G07Rik
ENSMUSG00000036882	-0.26568	5.10747	15.0336	0.00152994	0.199834	Arhgap33
ENSMUSG00000030924	-0.239486	7.18383	15.0223	0.00153445	0.199834	2610020H08Rik
ENSMUSG00000044786	0.490745	7.99868	15.0082	0.0015401	0.199834	Zfp36
ENSMUSG00000086688	0.195987	5.73506	15.0052	0.00154132	0.199834	Gm11560
ENSMUSG00000097636	-0.466494	3.87122	14.9932	0.00154617	0.199834	5830416P10Rik
ENSMUSG00000097178	-0.830701	0.0388274	14.9623	0.00155871	0.199834	2310002F09Rik
ENSMUSG00000064360	0.83401	2.57406	14.8937	0.00158697	0.201179	mt-Nd3
ENSMUSG00000042138	-0.413896	3.64147	14.8045	0.00162463	0.201179	Msantd2
ENSMUSG00000000823	-0.217398	5.7449	14.7794	0.00163541	0.201179	Znf512b
ENSMUSG00000040102	-0.319044	4.32989	14.7791	0.00163552	0.201179	Klhl42
ENSMUSG00000027522	-0.158691	6.48532	14.7712	0.00163893	0.201179	Stx16
ENSMUSG00000023952	-0.135251	7.0184	14.7465	0.00164967	0.201179	Gtpbp2
ENSMUSG00000053332	-0.290046	6.77227	14.715	0.00166343	0.201222	Gas5
ENSMUSG00000106262	-0.601021	1.52273	14.668	0.00168423	0.202108	NA
ENSMUSG00000038884	-0.308087	4.81858	14.6016	0.00171412	0.202755	A230050P20Rik
ENSMUSG00000111229	-0.326433	5.38058	14.5721	0.00172758	0.202755	NA
ENSMUSG00000045251	-0.323419	3.19736	14.5665	0.00173018	0.202755	Zfp688
ENSMUSG00000066892	-0.288158	4.37886	14.4978	0.00176207	0.204178	Fbxl12
ENSMUSG00000024186	-0.322253	5.62576	14.4819	0.00176954	0.204178	Rgs11
ENSMUSG00000044465	-0.185459	5.36195	14.4029	0.00180722	0.205	Fam160a2
ENSMUSG00000063800	0.153279	6.28777	14.4005	0.00180839	0.205	Prpf38a
ENSMUSG00000043541	-1.57449	-0.65295	14.3814	0.00181767	0.205	Casc1
ENSMUSG00000086503	-0.405049	10.5447	14.3298	0.00184294	0.206299	Xist
ENSMUSG00000007035	-0.411117	3.06481	14.2887	0.00186336	0.20704	Msh5
ENSMUSG00000102550	0.518984	2.8577	14.1164	0.00195182	0.213647	NA
ENSMUSG00000106734	-0.333819	5.24874	14.0818	0.00197018	0.213647	NA
ENSMUSG00000107610	-1.32739	-1.00985	14.0494	0.00198756	0.213647	NA
ENSMUSG00000097195	-0.299578	5.43461	14.0312	0.00199736	0.213647	Snhg5
ENSMUSG00000087373	-1.19506	-0.165075	14.0289	0.00199862	0.213647	Gm15892
ENSMUSG00000096647	0.239589	4.08417	14.0111	0.00200828	0.213647	Gm6223
ENSMUSG00000098090	-0.338125	3.93119	13.9588	0.002037	0.21413	2700099C18Rik
ENSMUSG00000029068	-0.283366	7.51999	13.9325	0.00205159	0.21413	Ccnl2
ENSMUSG00000098178	0.245842	10.3236	13.9111	0.00206359	0.21413	Gm26924
ENSMUSG00000042349	-0.164333	5.51672	13.8759	0.00208348	0.21413	Ikbke
ENSMUSG00000034248	-0.228336	5.93626	13.8746	0.0020842	0.21413	Slc25a37
ENSMUSG00000024778	-0.409229	2.36893	13.8288	0.00211044	0.215351	Fas
ENSMUSG00000002486	-0.220535	3.89556	13.796	0.00212946	0.215824	Tchp
ENSMUSG00000042625	-0.233858	6.70918	13.7409	0.00216182	0.216968	Safb2
ENSMUSG00000053768	0.183796	6.24576	13.7276	0.00216968	0.216968	Chchd3
ENSMUSG00000020331	0.49161	1.79094	13.6512	0.00221569	0.217834	Hcn2
ENSMUSG00000032515	0.370031	7.63585	13.6138	0.00223861	0.217834	Csrnp1
ENSMUSG00000104101	-0.462487	2.71828	13.6107	0.00224055	0.217834	NA
ENSMUSG00000102780	-0.811495	2.10646	13.6001	0.0022471	0.217834	NA
ENSMUSG00000038388	0.151823	6.92241	13.5718	0.0022647	0.217834	Mpp6
ENSMUSG00000029823	-0.268121	8.46125	13.5198	0.00229745	0.217834	Luc7l2
ENSMUSG00000003541	0.346448	6.72042	13.5153	0.00230035	0.217834	Ier3
ENSMUSG00000022515	-0.252719	4.32409	13.5055	0.00230659	0.217834	Anks3
ENSMUSG00000112008	-0.729197	1.30099	13.5016	0.00230904	0.217834	NA
ENSMUSG00000046169	-0.238417	5.35901	13.4158	0.00236462	0.221204	Adamts6
ENSMUSG00000085396	-0.27663	6.32668	13.4011	0.00237426	0.221204	6720401G13Rik
ENSMUSG00000025500	-0.440813	2.8324	13.3093	0.00243569	0.22252	1600016N20Rik
ENSMUSG00000020455	-0.250435	5.51108	13.274	0.00245983	0.22252	Trim11
ENSMUSG00000028256	-0.221343	4.8255	13.2505	0.00247602	0.22252	Odf2l
ENSMUSG00000111877	0.184026	6.23816	13.2235	0.00249475	0.22252	NA
ENSMUSG00000066278	0.248554	6.74552	13.2123	0.00250261	0.22252	Vps37b
ENSMUSG00000073468	-0.290177	3.81425	13.2092	0.00250475	0.22252	Sft2d1
ENSMUSG00000022489	-0.318177	4.35867	13.201	0.00251054	0.22252	Pde1b
ENSMUSG00000029016	-0.16724	5.53643	13.1908	0.00251768	0.22252	Clcn6
ENSMUSG00000089706	-1.42474	-0.435358	13.1848	0.00252194	0.22252	B230216N24Rik
ENSMUSG00000015377	-0.301485	3.84596	13.1527	0.00254472	0.22252	Dennd6b
ENSMUSG00000081857	0.611694	0.872247	13.1432	0.00255156	0.22252	Gm13624
ENSMUSG00000021910	-0.173614	7.75661	13.0993	0.00258316	0.223974	Nisch
ENSMUSG00000016529	0.289135	7.66471	13.035	0.00263034	0.226753	Il10
ENSMUSG00000043090	-0.264128	4.45919	13.0073	0.002651	0.227229	Zfp866
ENSMUSG00000074039	-0.418415	2.59924	12.9152	0.0027209	0.230785	4930520O04Rik
ENSMUSG00000086477	-1.04596	-0.62713	12.9121	0.00272327	0.230785	Gm15506
ENSMUSG00000037316	0.167259	5.49984	12.8807	0.00274763	0.231541	Bag4
ENSMUSG00000022617	-0.218364	5.40022	12.7784	0.00282863	0.236542	Chkb
ENSMUSG00000052837	0.284251	7.80645	12.7616	0.00284224	0.236542	Junb
ENSMUSG00000036478	0.180334	7.78197	12.7468	0.00285427	0.236542	Btg1
ENSMUSG00000103527	-0.645569	2.51643	12.6981	0.00289421	0.23748	NA
ENSMUSG00000084792	-1.45536	0.0997367	12.6816	0.00290788	0.23748	1700056N10Rik
ENSMUSG00000062929	-0.331303	3.68661	12.6753	0.00291309	0.23748	Cfl2
ENSMUSG00000037965	-0.211411	7.36674	12.5411	0.00302734	0.241215	Zc3h7a
ENSMUSG00000025104	0.147881	5.82553	12.5061	0.00305801	0.241215	Hdgfrp3
ENSMUSG00000029714	-0.209329	5.42871	12.4963	0.00306669	0.241215	Gigyf1
ENSMUSG00000059195	0.171481	9.26579	12.4799	0.0030812	0.241215	Gm12715
ENSMUSG00000100967	-0.890588	0.843137	12.4643	0.00309509	0.241215	NA
ENSMUSG00000055862	-0.307268	3.75134	12.4531	0.00310512	0.241215	Izumo4
ENSMUSG00000091831	-1.13204	-0.276642	12.4514	0.00310658	0.241215	Gm4707
ENSMUSG00000027810	0.128343	7.17068	12.4506	0.00310736	0.241215	Eif2a
ENSMUSG00000039738	-0.204902	5.99791	12.4436	0.00311363	0.241215	Slx4
ENSMUSG00000029033	-0.15504	5.63157	12.4279	0.00312778	0.241215	Acap3
ENSMUSG00000020740	-0.198291	5.79162	12.4119	0.00314227	0.241215	Gga3
ENSMUSG00000041560	0.151913	7.8959	12.4013	0.00315188	0.241215	Gltscr2
ENSMUSG00000020770	-0.156679	5.26494	12.3367	0.00321146	0.241804	Unk
ENSMUSG00000004565	-0.25313	4.97575	12.3006	0.00324521	0.241804	Pnpla6
ENSMUSG00000024780	-0.218191	5.48057	12.3006	0.00324525	0.241804	Cdc37l1
ENSMUSG00000037266	-0.348822	7.67083	12.2834	0.00326144	0.241804	D4Wsu53e
ENSMUSG00000038205	-0.274922	4.05646	12.281	0.00326374	0.241804	Prkab2
ENSMUSG00000064984	-1.16779	-0.0923173	12.2765	0.00326803	0.241804	Snord73a
ENSMUSG00000041459	-0.131155	8.57688	12.2643	0.00327959	0.241804	Tardbp
ENSMUSG00000111637	-1.53055	-0.266178	12.255	0.00328853	0.241804	NA
ENSMUSG00000105196	-0.581895	2.08681	12.2302	0.00331234	0.242366	NA
ENSMUSG00000067928	-0.370893	3.14752	12.1715	0.00336951	0.245353	Zfp760
ENSMUSG00000067995	0.145786	5.61138	12.1086	0.00343211	0.248199	Gtf2f2
ENSMUSG00000032235	-0.215145	4.37851	12.099	0.0034417	0.248199	Narg2
ENSMUSG00000056185	-0.546394	1.67644	12.0537	0.00348769	0.24894	Snx32
ENSMUSG00000043192	0.159688	8.74902	12.0019	0.00354123	0.24894	Gm1840
ENSMUSG00000062198	-0.305013	3.25064	11.9896	0.00355397	0.24894	2700097O09Rik
ENSMUSG00000029472	0.107203	8.74594	11.987	0.00355675	0.24894	Anapc5
ENSMUSG00000084838	0.166786	5.3946	11.9831	0.00356078	0.24894	Gm10241
ENSMUSG00000025487	0.128642	7.19989	11.9604	0.00358473	0.24894	Psmd13
ENSMUSG00000094242	0.294275	2.96705	11.9514	0.00359422	0.24894	Gm5456
ENSMUSG00000105167	-0.748785	0.597451	11.9387	0.00360765	0.24894	NA
ENSMUSG00000057886	0.173392	5.73218	11.9366	0.00360997	0.24894	Gm6984
ENSMUSG00000072915	-0.53255	1.93725	11.9291	0.00361793	0.24894	Gm12258
ENSMUSG00000036054	-0.209322	5.86567	11.9047	0.00364405	0.249283	Sugp2
ENSMUSG00000055762	0.141345	7.3974	11.8819	0.00366869	0.249283	Eef1d
ENSMUSG00000103711	-0.68984	0.376191	11.8626	0.00368967	0.249283	NA
ENSMUSG00000022336	0.121753	8.0714	11.8396	0.00371487	0.249283	Eif3e
ENSMUSG00000024190	0.420583	5.21339	11.8328	0.00372237	0.249283	Dusp1
ENSMUSG00000084796	-0.451449	4.75498	11.8184	0.0037383	0.249283	A430104N18Rik
ENSMUSG00000028188	-0.637562	1.36584	11.8129	0.00374441	0.249283	Spata1
ENSMUSG00000042404	-0.184809	6.11884	11.798	0.00376092	0.249283	Dennd4b
ENSMUSG00000084106	0.151692	8.22526	11.7877	0.00377248	0.249283	Gm6136
ENSMUSG00000079297	0.121917	8.13429	11.77	0.00379231	0.249494	Gm2223
ENSMUSG00000007850	-0.140433	8.81611	11.7248	0.00384357	0.251762	Hnrnph1
ENSMUSG00000070697	0.11951	6.69055	11.7071	0.0038639	0.251993	Utp3
ENSMUSG00000060143	0.279898	6.08031	11.627	0.00395737	0.255145	Gm10076
ENSMUSG00000030276	-0.427935	3.7076	11.6166	0.00396962	0.255145	Ttll3
ENSMUSG00000076490	-0.155946	7.12494	11.5763	0.00401775	0.255145	Trbc1
ENSMUSG00000033417	0.120817	6.679	11.5557	0.00404267	0.255145	Cacul1
ENSMUSG00000009145	-0.378584	2.46301	11.526	0.00407876	0.255145	Dqx1
ENSMUSG00000042992	0.253803	3.36957	11.5231	0.00408233	0.255145	Loh12cr1
ENSMUSG00000049871	-0.183842	7.65308	11.5191	0.00408724	0.255145	Nlrc3
ENSMUSG00000021327	-0.244254	5.3528	11.5097	0.00409885	0.255145	Zkscan3
ENSMUSG00000005299	0.16162	5.86109	11.5082	0.00410061	0.255145	Letm1
ENSMUSG00000048677	-0.300614	3.96233	11.5044	0.00410534	0.255145	Tpcn2
ENSMUSG00000032199	0.153876	7.19573	11.4795	0.00413621	0.255145	Polr2m
ENSMUSG00000099757	-0.502089	2.60491	11.4674	0.00415123	0.255145	NA
ENSMUSG00000081715	0.901369	-0.371666	11.461	0.00415928	0.255145	Rps11-ps3
ENSMUSG00000102918	0.216332	4.15385	11.452	0.00417051	0.255145	NA
ENSMUSG00000080316	-0.715315	0.979538	11.4311	0.00419687	0.255145	4930546H06Rik
ENSMUSG00000032046	0.177963	5.25695	11.4302	0.004198	0.255145	Abhd12
ENSMUSG00000042632	-0.219143	4.45872	11.4275	0.00420139	0.255145	Pla2g6
ENSMUSG00000007207	-0.289791	3.23419	11.3883	0.00425143	0.255372	Stx1a
ENSMUSG00000060147	0.160664	6.66896	11.3868	0.00425327	0.255372	Serpinb6a
ENSMUSG00000068114	-0.224285	4.816	11.3828	0.00425838	0.255372	Ccdc134
ENSMUSG00000096160	0.260878	4.64613	11.3713	0.00427322	0.255372	Gm3436
ENSMUSG00000066647	0.330819	2.13221	11.7045	0.00432332	0.255599	Gm5113
ENSMUSG00000114277	0.159989	5.94966	11.3324	0.00432381	0.255599	NA
ENSMUSG00000037204	0.248494	3.91289	11.3256	0.00433275	0.255599	9430023L20Rik
ENSMUSG00000052736	-0.375633	2.69569	11.3098	0.00435352	0.255599	Klrc2
ENSMUSG00000046879	0.149871	7.2146	11.3032	0.00436222	0.255599	Irgm1
ENSMUSG00000027071	-0.506411	1.62219	11.2808	0.00439189	0.256336	P2rx3
ENSMUSG00000083899	0.121746	8.7767	11.2468	0.00443745	0.25794	Gm12346
ENSMUSG00000080935	0.16275	6.57556	11.2347	0.00445377	0.25794	Got2-ps1
ENSMUSG00000021807	0.149218	6.09269	11.2213	0.004472	0.258	2700060E02Rik
ENSMUSG00000021065	0.136965	7.38203	11.1927	0.00451101	0.25862	Fut8
ENSMUSG00000030086	0.330347	3.19631	11.1786	0.00453047	0.25862	Chchd6
ENSMUSG00000064357	0.268047	6.45678	11.1757	0.00453448	0.25862	mt-Atp6
ENSMUSG00000025912	-0.284903	3.99559	11.1505	0.0045694	0.259625	Mybl1
ENSMUSG00000043889	0.156922	7.80701	11.105	0.00463338	0.262267	Gm8399
ENSMUSG00000023764	-0.232761	3.87729	11.0672	0.0046873	0.262559	Sfi1
ENSMUSG00000090626	-0.258221	4.71761	11.0155	0.00476203	0.262559	Tex9
ENSMUSG00000037348	0.216532	4.93282	11.0135	0.00476506	0.262559	Paqr7
ENSMUSG00000025393	0.113508	10.118	11.0128	0.00476598	0.262559	Atp5b
ENSMUSG00000055897	-0.373741	4.24156	10.9988	0.00478653	0.262559	Ppp4r1l-ps
ENSMUSG00000024096	0.115927	7.12885	10.9783	0.00481683	0.262559	Ralbp1
ENSMUSG00000025742	0.133988	6.87637	10.9386	0.00487599	0.262559	Prps2
ENSMUSG00000027677	-0.209168	6.88519	10.9346	0.00488196	0.262559	Ttc14
ENSMUSG00000077192	-0.6817	0.286517	10.9324	0.00488526	0.262559	Snora17
ENSMUSG00000107035	0.20703	5.15376	10.9079	0.00492236	0.262559	NA
ENSMUSG00000027597	0.135755	6.33715	10.9069	0.00492389	0.262559	Ahcy
ENSMUSG00000086873	-1.01578	-0.757908	10.9042	0.00492792	0.262559	Gm15672
ENSMUSG00000023460	-0.207823	4.42097	10.9012	0.00493256	0.262559	Rab12
ENSMUSG00000034462	-0.391484	3.19793	10.9011	0.00493267	0.262559	Pkd2
ENSMUSG00000021514	-0.284314	4.41868	10.9001	0.00493417	0.262559	Zfp369
ENSMUSG00000099481	-0.430312	2.8446	10.899	0.0049358	0.262559	NA
ENSMUSG00000094595	-0.511595	1.31025	10.8898	0.00494993	0.262559	Fsbp
ENSMUSG00000106959	-1.21568	-0.736668	10.8873	0.00495361	0.262559	NA
ENSMUSG00000043411	-0.155687	7.28041	10.8459	0.00501743	0.265005	Usp48
ENSMUSG00000021057	-1.21759	-0.785936	10.808	0.0050766	0.267075	Akap5
ENSMUSG00000108447	-1.29639	-0.584612	10.7821	0.00511756	0.267075	NA
ENSMUSG00000038651	-1.08439	-0.678366	12.1889	0.00514492	0.267075	Sycp2l
ENSMUSG00000020766	0.194973	7.15164	10.7635	0.00514719	0.267075	Galk1
ENSMUSG00000022199	-0.786393	-0.131162	10.7557	0.00515962	0.267075	Slc22a17
ENSMUSG00000020715	-0.24241	4.72169	10.7505	0.005168	0.267075	Ern1
ENSMUSG00000110815	-1.09101	1.80432	10.7422	0.00518126	0.267075	NA
ENSMUSG00000015452	-0.711432	1.06846	10.6932	0.00526077	0.269054	Ager
ENSMUSG00000028212	0.147411	5.76127	10.6914	0.00526382	0.269054	Ccne2
ENSMUSG00000108954	-0.94579	-0.484848	10.6855	0.00527346	0.269054	NA
ENSMUSG00000048807	0.389159	2.33709	10.6698	0.0052992	0.269451	Slc35e4
ENSMUSG00000090602	0.281395	4.10536	10.6448	0.00534076	0.27058	Gm5611
ENSMUSG00000029524	-0.369945	2.51351	10.6068	0.00540447	0.27058	Sirt4
ENSMUSG00000026289	-0.203082	5.94306	10.6047	0.00540808	0.27058	Atg16l1
ENSMUSG00000042810	-0.304054	3.22549	10.588	0.0054363	0.27058	Krba1
ENSMUSG00000065258	-1.01509	-0.275661	10.5821	0.00544639	0.27058	Gm23969
ENSMUSG00000015451	-0.850256	0.525256	10.5716	0.0054643	0.27058	C4a
ENSMUSG00000048087	0.148669	7.07472	10.5667	0.00547265	0.27058	Gm4737
ENSMUSG00000016493	-0.693084	0.176604	10.5624	0.00548	0.27058	Cd46
ENSMUSG00000064341	0.480851	9.74427	10.555	0.00549276	0.27058	mt-Nd1
ENSMUSG00000038963	-0.184079	6.80659	10.5458	0.00550861	0.27058	Slco4a1
ENSMUSG00000081494	0.950861	-0.246465	10.5393	0.00551984	0.27058	Gm14130
ENSMUSG00000030720	-0.195887	5.12058	10.5172	0.00555826	0.270716	Cln3
ENSMUSG00000062825	0.130797	8.97377	10.5126	0.00556625	0.270716	Actg1
ENSMUSG00000000916	-0.203293	4.35817	10.5066	0.00557675	0.270716	Nsun5
ENSMUSG00000030007	0.112614	8.9451	10.4823	0.00561956	0.270769	Cct7
ENSMUSG00000020821	0.152855	6.79347	10.4784	0.00562641	0.270769	Kif1c
ENSMUSG00000032621	-0.224963	6.44461	10.4643	0.00565135	0.270769	Srek1
ENSMUSG00000076488	-0.420673	3.03045	10.4624	0.00565478	0.270769	Trbj1-6
ENSMUSG00000100801	0.14849	9.94154	10.4413	0.00569235	0.270769	NA
ENSMUSG00000016495	-0.165299	5.25264	10.4092	0.0057503	0.270769	Plgrkt
ENSMUSG00000062743	-0.224894	3.36505	10.4013	0.00576469	0.270769	Zfp677
ENSMUSG00000027722	0.158906	6.40554	10.388	0.00578894	0.270769	Spata5
ENSMUSG00000036552	-0.291166	3.09427	10.3823	0.0057993	0.270769	Ermard
ENSMUSG00000001098	0.106914	7.05365	10.378	0.00580726	0.270769	Kctd10
ENSMUSG00000021226	0.312147	2.57566	10.3708	0.00582046	0.270769	Acot2
ENSMUSG00000040950	-1.26836	-1.22782	10.3701	0.00582167	0.270769	Mgl2
ENSMUSG00000072770	-0.802348	0.878327	10.3695	0.00582288	0.270769	Acrbp
ENSMUSG00000039264	-0.103558	8.74194	10.3542	0.00585097	0.270769	Gimap3
ENSMUSG00000106864	-0.157025	5.9268	10.3504	0.00585814	0.270769	NA
ENSMUSG00000030823	0.320552	2.32868	10.3458	0.00586666	0.270769	9130019O22Rik
ENSMUSG00000043467	-0.337012	4.76833	10.2989	0.0059543	0.273971	Zbtb37
ENSMUSG00000109096	-0.71903	1.87752	10.2732	0.00600303	0.275079	NA
ENSMUSG00000031546	0.14076	5.4902	10.2669	0.00601507	0.275079	Gins4
ENSMUSG00000050473	-0.456992	1.86679	10.2486	0.00605009	0.27584	Slc35d3
ENSMUSG00000022012	1.0414	-0.131386	10.2346	0.00607716	0.276235	Enox1
ENSMUSG00000064367	0.484	9.36978	10.1819	0.00617988	0.278257	mt-Nd5
ENSMUSG00000014418	-0.154413	5.69715	10.1789	0.00618567	0.278257	Hps5
ENSMUSG00000073968	-0.261819	3.78459	10.1758	0.00619185	0.278257	Trim68
ENSMUSG00000038900	-0.18297	5.30916	10.1738	0.00619586	0.278257	Rpl12
ENSMUSG00000025237	-0.211746	4.60764	10.162	0.00621927	0.278475	Parp6
ENSMUSG00000000869	-1.46372	-1.04236	10.1515	0.0062401	0.278576	Il4
ENSMUSG00000008450	-0.539285	1.86674	10.1209	0.00630137	0.279661	Nutf2
ENSMUSG00000021631	0.222041	3.4737	10.1178	0.00630762	0.279661	Mrps36-ps1
ENSMUSG00000016526	0.221352	4.5762	10.1115	0.00632034	0.279661	Dyrk3
ENSMUSG00000067547	0.13386	6.74995	10.0897	0.00636444	0.280784	Gm7666
ENSMUSG00000101249	-0.161433	6.52439	10.0805	0.00638324	0.280787	NA
ENSMUSG00000036309	0.131414	6.73996	10.0508	0.00644421	0.282641	Skp1a
ENSMUSG00000054469	0.172208	4.86068	10.0354	0.00647624	0.283218	Lclat1
ENSMUSG00000073405	0.131988	6.0959	10.0232	0.00650155	0.283498	C920025E04Rik
ENSMUSG00000043154	0.164428	4.6818	9.9924	0.00656623	0.285488	Ppp2r3a
ENSMUSG00000021218	0.133177	8.72514	9.97078	0.00661206	0.285547	Gdi2
ENSMUSG00000101013	-0.373047	2.68942	9.95332	0.00664933	0.285547	NA
ENSMUSG00000046761	-0.558053	1.02896	9.94203	0.00667354	0.285547	Fam83h
ENSMUSG00000097993	-0.242146	4.48786	9.92986	0.00669977	0.285547	Ptprv
ENSMUSG00000036371	0.106026	9.56033	9.88689	0.00679333	0.285547	Serbp1
ENSMUSG00000091952	0.18443	5.53171	9.87985	0.00680881	0.285547	Gm17709
ENSMUSG00000029147	0.114333	8.03653	9.87364	0.0068225	0.285547	Ppm1g
ENSMUSG00000054099	-0.147239	5.19461	9.86552	0.00684041	0.285547	Slc25a40
ENSMUSG00000042962	0.19695	4.38904	9.86523	0.00684106	0.285547	Gm5436
ENSMUSG00000080746	0.215478	4.59365	9.84486	0.0068863	0.285547	Rpsa-ps12
ENSMUSG00000020474	-0.168174	5.10967	9.84344	0.00688945	0.285547	Polm
ENSMUSG00000038954	0.202591	4.22655	9.83246	0.006914	0.285547	Supt3
ENSMUSG00000062115	-0.187866	7.11542	9.83098	0.00691731	0.285547	Rai1
ENSMUSG00000061207	-0.168462	4.91847	9.83052	0.00691836	0.285547	Stk19
ENSMUSG00000030978	0.0984433	8.95917	9.82295	0.00693533	0.285547	Rrm1
ENSMUSG00000034088	0.127559	8.91026	9.81137	0.00696142	0.285547	Hdlbp
ENSMUSG00000022364	-0.135441	5.9985	9.79985	0.00698747	0.285547	Tbc1d31
ENSMUSG00000027198	0.129323	6.5133	9.79374	0.00700133	0.285547	Ext2
ENSMUSG00000108465	-0.888343	0.312615	9.78936	0.00701129	0.285547	NA
ENSMUSG00000030400	-0.139406	5.94975	9.77544	0.00704304	0.285547	Ercc2
ENSMUSG00000031333	0.114613	6.47299	9.77388	0.00704662	0.285547	Abcb7
ENSMUSG00000024976	0.128513	6.6122	9.76512	0.00706671	0.285547	Shoc2
ENSMUSG00000064147	-0.582633	1.15141	9.76288	0.00707185	0.285547	Rab44
ENSMUSG00000115584	0.301446	2.63927	9.75172	0.00709754	0.285547	NA
ENSMUSG00000036181	0.31197	4.0283	9.74433	0.00711462	0.285547	Hist1h1c
ENSMUSG00000091105	0.879403	-0.218343	9.73991	0.00712486	0.285547	Gm5633
ENSMUSG00000026754	-0.243916	4.36961	9.7359	0.00713415	0.285547	Golga1
ENSMUSG00000052712	0.129459	6.4297	9.73426	0.00713797	0.285547	BC004004
ENSMUSG00000026941	-0.455003	1.50678	9.73304	0.0071408	0.285547	Mamdc4
ENSMUSG00000041362	-0.890847	-0.387486	9.7245	0.00716067	0.285547	4930506M07Rik
ENSMUSG00000021256	0.19927	4.78623	9.72178	0.00716703	0.285547	Vash1
ENSMUSG00000101431	0.15704	7.49637	9.71542	0.00718188	0.285547	NA
ENSMUSG00000026274	-0.171002	5.19083	9.70948	0.00719579	0.285547	Pask
ENSMUSG00000059316	0.200478	4.46624	9.68636	0.00725022	0.285692	Slc27a4
ENSMUSG00000100078	0.278516	4.5273	9.67332	0.00728113	0.285692	NA
ENSMUSG00000085334	-0.399662	4.26945	9.6726	0.00728285	0.285692	Gm12940
ENSMUSG00000055413	-0.18699	6.02145	9.66804	0.00729369	0.285692	H2-Q5
ENSMUSG00000030225	0.17105	5.34725	9.65933	0.00731447	0.285692	Dera
ENSMUSG00000044950	-0.243735	5.01823	9.64705	0.00734386	0.285692	Pwwp2a
ENSMUSG00000103378	-1.26411	-0.969558	9.64176	0.00735656	0.285692	NA
ENSMUSG00000062270	-0.306175	4.53864	9.63835	0.00736477	0.285692	Morf4l1
ENSMUSG00000056851	0.129132	8.92521	9.62592	0.00739478	0.285692	Pcbp2
ENSMUSG00000001248	-0.142335	7.97886	9.62524	0.00739643	0.285692	Gramd1a
ENSMUSG00000101599	-0.613931	2.05514	9.62007	0.00740894	0.285692	NA
ENSMUSG00000081357	-0.402504	1.93511	9.60238	0.00745197	0.286158	Xlr4e-ps
ENSMUSG00000106678	-1.22047	-0.0100912	9.58728	0.00748891	0.286158	NA
ENSMUSG00000027615	-0.19546	5.16215	9.57251	0.00752526	0.286158	Hps3
ENSMUSG00000062822	-0.228009	5.80403	9.56834	0.00753557	0.286158	4833420G17Rik
ENSMUSG00000027751	-0.145209	6.74072	9.55134	0.00757773	0.286158	Supt20
ENSMUSG00000029177	-0.126176	7.6202	9.54193	0.00760117	0.286158	Cenpa
ENSMUSG00000089542	-0.478546	1.55408	9.53765	0.00761185	0.286158	Gm25835
ENSMUSG00000002565	0.129605	5.5832	9.52783	0.00763647	0.286158	Scin
ENSMUSG00000101462	-0.947775	-0.213789	9.5216	0.00765211	0.286158	NA
ENSMUSG00000027263	-0.115443	6.15859	9.51323	0.00767321	0.286158	Tubgcp4
ENSMUSG00000025241	-0.246687	5.35867	9.49552	0.00771804	0.286158	Fyco1
ENSMUSG00000081094	0.145575	8.46747	9.49432	0.00772108	0.286158	Rpl19-ps11
ENSMUSG00000104814	-0.718296	1.79938	9.47243	0.00777696	0.286158	NA
ENSMUSG00000026687	0.115922	7.03053	9.47046	0.007782	0.286158	Aldh9a1
ENSMUSG00000006378	0.19208	6.14332	9.4673	0.00779012	0.286158	Gcat
ENSMUSG00000040943	-0.304601	6.98323	9.4451	0.00784734	0.286158	Tet2
ENSMUSG00000101111	0.295717	6.55476	9.44119	0.00785749	0.286158	NA
ENSMUSG00000077734	-0.685948	0.843453	9.43766	0.00786664	0.286158	Snord83b
ENSMUSG00000110355	-0.492571	1.02432	9.43387	0.00787649	0.286158	NA
ENSMUSG00000111913	1.89545	4.80464	9.42877	0.00788978	0.286158	NA
ENSMUSG00000047030	0.145891	5.87969	9.42035	0.00791175	0.286158	Spata2
ENSMUSG00000031425	-0.719756	0.026248	9.41914	0.0079149	0.286158	Plp1
ENSMUSG00000021704	-0.289056	4.60356	9.41595	0.00792324	0.286158	Mtx3
ENSMUSG00000112546	-0.446172	2.24492	9.40866	0.00794236	0.286158	NA
ENSMUSG00000109784	-1.0795	0.0687734	9.40804	0.00794398	0.286158	NA
ENSMUSG00000029635	-0.153173	6.14619	9.40452	0.00795324	0.286158	Cdk8
ENSMUSG00000027387	-0.253018	3.53652	9.39273	0.00798432	0.286158	Zc3h8
ENSMUSG00000054708	-0.377778	2.59723	9.38909	0.00799393	0.286158	Ankrd24
ENSMUSG00000038225	-0.152854	5.55971	9.38754	0.00799804	0.286158	Ccdc111
ENSMUSG00000026864	0.0993322	9.88382	9.3794	0.0080196	0.286158	Hspa5
ENSMUSG00000022474	0.153061	4.87288	9.37239	0.00803824	0.286158	Pmm1
ENSMUSG00000026771	-0.291939	4.62744	9.37062	0.00804297	0.286158	Spopl
ENSMUSG00000048538	0.15857	5.51827	9.36776	0.00805057	0.286158	Gm9826
ENSMUSG00000052296	0.13438	8.77265	9.35034	0.00809717	0.286462	Ppp6r1
ENSMUSG00000061477	-0.200592	4.54526	9.35028	0.00809734	0.286462	Rps7
ENSMUSG00000036109	0.166943	5.69112	9.33307	0.00814369	0.286786	Mbnl3
ENSMUSG00000037466	-0.187837	5.29583	9.33045	0.00815077	0.286786	4930427A07Rik
ENSMUSG00000079037	0.11967	6.19801	9.29045	0.00825978	0.286786	Prnp
ENSMUSG00000045409	-0.251367	5.511	9.27981	0.00828904	0.286786	Trim39
ENSMUSG00000064970	-1.2044	-0.953973	9.27743	0.0082956	0.286786	Gm23690
ENSMUSG00000075276	-1.12834	-0.938049	9.2567	0.00835306	0.286786	Gm13653
ENSMUSG00000022884	-0.225143	8.17936	9.25266	0.0083643	0.286786	Eif4a2
ENSMUSG00000027823	0.119007	7.53138	9.25053	0.00837022	0.286786	Gmps
ENSMUSG00000030062	0.123537	8.42758	9.25023	0.00837107	0.286786	Rpn1
ENSMUSG00000020471	0.160122	6.32265	9.24809	0.00837705	0.286786	Pold2
ENSMUSG00000067235	-0.130543	6.38793	9.24555	0.00838413	0.286786	H2-Q10
ENSMUSG00000107120	-0.890683	-0.490693	9.24488	0.008386	0.286786	NA
ENSMUSG00000069682	0.134085	8.94073	9.24399	0.00838849	0.286786	Gm10275
ENSMUSG00000063015	0.182036	7.68816	9.23697	0.00840814	0.286786	Ccni
ENSMUSG00000032373	-0.152971	6.1639	9.23564	0.00841186	0.286786	Car12
ENSMUSG00000111758	-1.08076	2.07042	9.23053	0.00842621	0.286786	NA
ENSMUSG00000025066	0.110384	7.12776	9.22697	0.00843623	0.286786	Sfr1
ENSMUSG00000062353	0.137375	8.08754	9.22185	0.00845064	0.286786	Gm15772
ENSMUSG00000097042	-0.399837	2.03029	9.19092	0.00853835	0.288151	Gm17491
ENSMUSG00000086502	-0.323329	2.36528	9.1824	0.00856267	0.288151	B130055M24Rik
ENSMUSG00000024661	0.130017	9.07019	9.17778	0.00857592	0.288151	Fth1
ENSMUSG00000032306	0.220145	3.54709	9.17654	0.00857949	0.288151	Mpi
ENSMUSG00000068039	0.113571	9.20858	9.17395	0.00858691	0.288151	Tcp1
ENSMUSG00000028687	-0.209851	3.66987	9.14426	0.00867264	0.290379	Mutyh
ENSMUSG00000101188	0.118531	9.81781	9.13187	0.00870872	0.290937	NA
ENSMUSG00000038160	0.146437	5.62049	9.12451	0.00873022	0.291002	Atg5
ENSMUSG00000014767	-0.142267	5.3519	9.11597	0.00875524	0.291002	Tbp
ENSMUSG00000083327	0.0918173	8.591	9.10102	0.00879927	0.291002	Vcp-rs
ENSMUSG00000005506	-0.141916	7.79536	9.10089	0.00879964	0.291002	Celf1
ENSMUSG00000060739	0.108655	6.33018	9.08435	0.00884864	0.291002	Nsa2
ENSMUSG00000111291	-0.505517	1.98221	9.07622	0.00887284	0.291002	NA
ENSMUSG00000015812	-0.972749	0.533175	9.07258	0.0088837	0.291002	Gnrh1
ENSMUSG00000023007	-0.33762	2.57989	9.0692	0.00889381	0.291002	Prpf40b
ENSMUSG00000030245	0.116445	6.22983	9.05483	0.00893688	0.291002	Golt1b
ENSMUSG00000082319	0.124018	7.82864	9.05302	0.00894231	0.291002	Gm8822
ENSMUSG00000044937	-0.373833	2.58623	9.04787	0.00895783	0.291002	BC030307
ENSMUSG00000053714	-0.800952	-0.172067	9.04413	0.0089691	0.291002	4732471J01Rik
ENSMUSG00000052310	0.162344	5.43381	9.03818	0.00898708	0.291002	Slc39a1
ENSMUSG00000028029	0.110376	6.18847	9.03632	0.00899271	0.291002	Aimp1
ENSMUSG00000027170	0.135969	6.75844	9.02525	0.0090263	0.291002	Eif3m
ENSMUSG00000034994	0.159616	11.632	9.02407	0.00902988	0.291002	Eef2
ENSMUSG00000009995	-0.197776	4.83817	9.01633	0.00905347	0.291002	Taz
ENSMUSG00000009741	-0.167913	7.03014	9.01423	0.00905987	0.291002	Ubp1
ENSMUSG00000016181	-0.171868	5.09109	9.00073	0.00910121	0.291535	Diexf
ENSMUSG00000106895	0.240977	2.95315	8.99325	0.00912421	0.291535	NA
ENSMUSG00000067161	0.15613	5.76743	8.98982	0.00913475	0.291535	Gm5560
ENSMUSG00000030604	-0.248398	4.16349	8.9687	0.00920013	0.292998	Zfp626
ENSMUSG00000091020	0.269493	3.08538	8.95257	0.00925042	0.293975	Gm5828
ENSMUSG00000061028	-0.139128	5.5568	8.94132	0.00928568	0.294472	Clasrp
ENSMUSG00000059336	-0.217565	3.27557	8.90552	0.0093989	0.295949	Slc14a1
ENSMUSG00000037916	0.131167	6.41983	8.90252	0.00940846	0.295949	Ndufv1
ENSMUSG00000030683	-0.809362	0.118508	8.89851	0.00942128	0.295949	Sez6l2
ENSMUSG00000079177	-0.585308	1.2638	8.89724	0.00942534	0.295949	Fam228a
ENSMUSG00000086370	-0.371173	3.18503	8.8955	0.00943089	0.295949	Ftx
ENSMUSG00000104761	-1.03055	-0.513883	8.85867	0.0095495	0.298037	NA
ENSMUSG00000035234	-0.200892	4.5619	8.85107	0.00957419	0.298037	Fam175a
ENSMUSG00000071041	0.124549	8.28617	8.85041	0.00957634	0.298037	Gm15210
ENSMUSG00000102555	-0.872097	0.372605	8.8491	0.00958059	0.298037	NA
ENSMUSG00000086682	-1.0388	-0.491017	8.8423	0.00960276	0.298037	Gm16023
ENSMUSG00000025510	-0.306421	2.65256	8.83145	0.00963825	0.298037	Cd151
ENSMUSG00000001128	-0.395743	2.18792	8.82404	0.0096626	0.298037	Cfp
ENSMUSG00000030279	-0.141189	6.63778	8.82039	0.00967461	0.298037	C2cd5
ENSMUSG00000012076	-0.199528	4.07612	8.80635	0.00972093	0.298037	Brms1l
ENSMUSG00000076873	-1.29372	-1.3153	10.1976	0.00973044	0.298037	Trdv5
ENSMUSG00000050945	0.378725	1.86897	8.80221	0.00973467	0.298037	Zfp438
ENSMUSG00000019082	-0.209028	5.15879	8.79793	0.00974887	0.298037	Slc25a22
ENSMUSG00000022283	0.141272	10.2731	8.79586	0.00975575	0.298037	Pabpc1
ENSMUSG00000068606	0.67606	0.517496	8.78464	0.00979313	0.298571	Gm4841
ENSMUSG00000093505	-0.409784	1.38937	8.76386	0.00986281	0.299083	Gm20691
ENSMUSG00000032497	0.196497	4.73293	8.76287	0.00986612	0.299083	Lrrfip2
ENSMUSG00000050714	-0.395574	3.4039	8.75904	0.00987903	0.299083	Zbtb26
ENSMUSG00000018858	0.189597	4.71018	8.75058	0.0099076	0.299083	Ict1
ENSMUSG00000001127	-0.132455	6.61526	8.74701	0.00991969	0.299083	Araf
ENSMUSG00000064345	0.403074	9.12785	8.74411	0.00992954	0.299083	mt-Nd2
ENSMUSG00000008200	-0.147185	7.71351	8.71341	0.0100343	0.301632	Fnbp4
ENSMUSG00000024276	-0.174705	5.4908	8.70377	0.0100675	0.302024	Zfp397
ENSMUSG00000063229	0.147807	10.7337	8.69791	0.0100877	0.302027	Ldha
ENSMUSG00000002329	-0.131801	5.07958	8.68553	0.0101306	0.302336	Mdp1
ENSMUSG00000097354	-0.305079	2.88847	8.67593	0.010164	0.302336	2310001H17Rik
ENSMUSG00000021504	-0.151496	5.19673	8.6713	0.0101801	0.302336	B4galt7
ENSMUSG00000015027	0.146085	6.13763	8.66706	0.0101949	0.302336	Galns
ENSMUSG00000033257	-0.173704	6.84987	8.65576	0.0102345	0.302336	Ttll4
ENSMUSG00000082458	0.476732	1.66698	8.64896	0.0102584	0.302336	Gm9430
ENSMUSG00000020122	-1.12405	-1.11881	8.64753	0.0102635	0.302336	Egfr
ENSMUSG00000026778	0.10521	8.01138	8.63916	0.010293	0.302336	Prkcq
ENSMUSG00000040652	0.155548	4.83431	8.6335	0.010313	0.302336	Oaz2
ENSMUSG00000080848	0.135937	7.76451	8.62991	0.0103258	0.302336	Gm9385
ENSMUSG00000026728	0.149008	10.9927	8.628	0.0103325	0.302336	Vim
ENSMUSG00000113601	-1.19806	-1.02535	8.62103	0.0103573	0.302336	NA
ENSMUSG00000038685	-0.113769	6.66427	8.62027	0.01036	0.302336	Rtel1
ENSMUSG00000051451	-0.124277	6.01106	8.59318	0.0104571	0.304032	Crebzf
ENSMUSG00000110635	-1.529	0.0418217	8.58849	0.0104739	0.304032	NA
ENSMUSG00000055305	0.425493	1.63759	8.5871	0.010479	0.304032	Zfp93
ENSMUSG00000073600	-0.713378	-0.199931	8.56659	0.0105533	0.304586	Prob1
ENSMUSG00000005883	-0.547124	0.755781	8.55722	0.0105874	0.304586	Spo11
ENSMUSG00000035929	-0.121492	7.94243	8.54403	0.0106357	0.304586	H2-Q4
ENSMUSG00000021236	0.106677	6.72849	8.53834	0.0106566	0.304586	Entpd5
ENSMUSG00000036989	-0.208463	3.32672	8.53182	0.0106806	0.304586	Trim3
ENSMUSG00000114533	-0.323932	2.36157	8.53093	0.010684	0.304586	NA
ENSMUSG00000094090	0.160739	5.08813	8.53091	0.010684	0.304586	Gm8494
ENSMUSG00000025377	-0.183027	4.0941	8.52792	0.0106951	0.304586	Enthd2
ENSMUSG00000033863	0.324852	4.91523	8.52634	0.0107009	0.304586	Klf9
ENSMUSG00000024429	0.116816	6.21987	8.52628	0.0107011	0.304586	Gnl1
ENSMUSG00000000600	-0.214791	6.19538	8.50729	0.0107716	0.305951	Krit1
ENSMUSG00000028745	0.116807	8.7116	8.50239	0.0107899	0.305951	Capzb
ENSMUSG00000105677	-0.499883	2.16908	8.48812	0.0108433	0.305996	NA
ENSMUSG00000081228	0.180744	3.99202	8.48701	0.0108474	0.305996	Gm16089
ENSMUSG00000054874	-0.130081	6.7544	8.47671	0.0108862	0.305996	Pcnxl3
ENSMUSG00000034833	-0.203307	5.68659	8.46503	0.0109303	0.305996	Tespa1
ENSMUSG00000113450	-0.39738	1.57978	8.46418	0.0109336	0.305996	NA
ENSMUSG00000032458	0.103494	8.05405	8.46341	0.0109365	0.305996	Copb2
ENSMUSG00000036748	0.152185	5.84492	8.45484	0.010969	0.305996	Cuedc2
ENSMUSG00000014867	0.111205	8.40433	8.45344	0.0109743	0.305996	Surf4
ENSMUSG00000079065	-0.255777	3.63556	8.44246	0.0110162	0.305996	BC005561
ENSMUSG00000028639	0.13851	8.80595	8.44091	0.0110221	0.305996	Ybx1
ENSMUSG00000034024	0.107969	9.17015	8.43124	0.0110592	0.305996	Cct2
ENSMUSG00000051184	0.361424	1.72194	8.43091	0.0110605	0.305996	Zfp524
ENSMUSG00000023084	-0.495229	0.920249	8.42189	0.0110952	0.305996	Lrrc71
ENSMUSG00000027030	0.102719	7.93315	8.41547	0.0111199	0.305996	Stk39
ENSMUSG00000028798	0.11655	7.68098	8.41212	0.0111329	0.305996	Eif3i
ENSMUSG00000109940	-0.754561	-0.15879	8.40209	0.0111718	0.305996	NA
ENSMUSG00000020840	0.105032	6.74055	8.39977	0.0111808	0.305996	Blmh
ENSMUSG00000022657	0.10637	7.5004	8.38755	0.0112284	0.305996	Cd96
ENSMUSG00000050545	-0.467522	1.00218	8.64368	0.011252	0.305996	Fam228b
ENSMUSG00000028788	0.0911205	8.49098	8.38123	0.0112531	0.305996	Ptp4a2
ENSMUSG00000022779	-0.120004	6.03057	8.36397	0.011321	0.305996	Top3b
ENSMUSG00000039218	-0.185754	10.213	8.35727	0.0113475	0.305996	Srrm2
ENSMUSG00000051339	0.204284	4.76091	8.35462	0.0113579	0.305996	2900026A02Rik
ENSMUSG00000015605	0.118777	6.82799	8.35443	0.0113587	0.305996	Srf
ENSMUSG00000033047	0.138537	7.95208	8.35409	0.01136	0.305996	Eif3l
ENSMUSG00000058809	0.100917	7.62431	8.35045	0.0113745	0.305996	Gm12141
ENSMUSG00000027715	0.101158	8.53857	8.34587	0.0113926	0.305996	Ccna2
ENSMUSG00000050335	0.123254	8.14415	8.3454	0.0113945	0.305996	Lgals3
ENSMUSG00000057842	-0.239774	2.79655	9.16898	0.0113952	0.305996	Zfp595
ENSMUSG00000093798	0.14575	7.34027	8.34315	0.0114034	0.305996	Gm8355
ENSMUSG00000054737	-0.350452	3.76402	8.3371	0.0114275	0.306094	Zfp182
ENSMUSG00000103928	-0.697193	0.910409	8.31957	0.0114977	0.307425	NA
ENSMUSG00000103388	-0.996435	-0.182272	8.30369	0.0115616	0.307531	NA
ENSMUSG00000024299	-0.17396	5.63801	8.27394	0.0116826	0.307531	Adamts10
ENSMUSG00000063849	-0.138782	5.57131	8.2725	0.0116884	0.307531	Ppcdc
ENSMUSG00000032783	-0.13191	5.54388	8.27141	0.0116929	0.307531	Troap
ENSMUSG00000092203	-0.164552	5.4765	8.26188	0.011732	0.307531	1110038B12Rik
ENSMUSG00000028756	0.205011	4.05553	8.26099	0.0117357	0.307531	Pink1
ENSMUSG00000022437	0.114648	7.06272	8.25659	0.0117538	0.307531	Samm50
ENSMUSG00000099875	0.127673	7.73822	8.25569	0.0117575	0.307531	NA
ENSMUSG00000091957	0.252661	5.58128	8.25528	0.0117591	0.307531	Rps2-ps10
ENSMUSG00000097755	-0.45499	1.34052	8.24723	0.0117924	0.307531	2010110K18Rik
ENSMUSG00000020733	0.119649	7.11703	8.22712	0.0118759	0.307531	Slc9a3r1
ENSMUSG00000025428	0.102215	9.69453	8.22657	0.0118781	0.307531	Atp5a1
ENSMUSG00000003378	-0.174154	3.95134	8.22643	0.0118787	0.307531	Grik5
ENSMUSG00000018916	0.790721	5.95256	8.21748	0.0119161	0.307531	Csf2
ENSMUSG00000004665	0.172774	8.02913	8.21052	0.0119452	0.307531	Cnn2
ENSMUSG00000027628	0.171536	5.02513	8.20841	0.0119541	0.307531	Aar2
ENSMUSG00000027808	0.102532	7.59175	8.20573	0.0119654	0.307531	Serp1
ENSMUSG00000042814	-0.631143	1.41789	8.20085	0.0119859	0.307531	Mcts2
ENSMUSG00000083219	-1.16628	-1.21861	8.20067	0.0119867	0.307531	Gm11410
ENSMUSG00000008307	-0.544399	3.78585	8.1993	0.0119924	0.307531	1700109H08Rik
ENSMUSG00000021696	0.531974	1.46531	8.19413	0.0120142	0.307531	Elovl7
ENSMUSG00000044285	0.121417	7.06197	8.18672	0.0120456	0.307531	Gm1821
ENSMUSG00000040482	-0.178318	4.0876	8.18039	0.0120724	0.307531	Dxo
ENSMUSG00000103558	-0.587337	2.08892	8.17966	0.0120755	0.307531	NA
ENSMUSG00000031633	0.11091	7.74821	8.179	0.0120783	0.307531	Slc25a4
ENSMUSG00000083836	0.175021	6.57629	8.17524	0.0120943	0.307531	Ldha-ps2
ENSMUSG00000027010	0.126046	6.21522	8.175	0.0120953	0.307531	Slc25a12
ENSMUSG00000021270	0.0953671	8.91006	8.17416	0.0120989	0.307531	Hsp90aa1
ENSMUSG00000083364	0.154836	4.66925	8.16855	0.0121228	0.307531	Llph-ps2
ENSMUSG00000052031	-0.205235	4.95162	8.16495	0.0121382	0.307531	Tagap1
ENSMUSG00000038500	-0.161883	4.79001	8.16053	0.0121571	0.307531	Prr3
ENSMUSG00000052253	0.138319	6.20316	8.16039	0.0121577	0.307531	Zfp622
ENSMUSG00000039617	0.119305	6.28181	8.15497	0.0121809	0.307599	Gm7488
ENSMUSG00000059108	0.972917	-0.783471	8.14609	0.0122191	0.307704	Ifitm6
ENSMUSG00000034789	-0.135765	5.68515	8.14446	0.0122261	0.307704	Rab24
ENSMUSG00000107096	-0.627582	0.468548	8.13855	0.0122516	0.30783	NA
ENSMUSG00000050382	0.206171	3.34775	8.12626	0.0123048	0.30865	Kif7
ENSMUSG00000021484	0.0991844	8.20714	8.12126	0.0123266	0.308679	Lman2
ENSMUSG00000101452	0.4568	1.21714	8.11097	0.0123714	0.30884	NA
ENSMUSG00000021240	-0.200764	3.81085	8.11034	0.0123742	0.30884	Abcd4
ENSMUSG00000022707	0.111167	6.59517	8.09182	0.0124554	0.31035	Gbe1
ENSMUSG00000029599	0.103054	7.22516	8.08514	0.0124848	0.310407	Ddx54
ENSMUSG00000096351	-0.592246	0.501655	8.07861	0.0125137	0.310407	Samd11
ENSMUSG00000025823	0.154756	7.42538	8.07724	0.0125197	0.310407	Pdia4
ENSMUSG00000038894	0.387398	5.32176	8.05788	0.0126058	0.311675	Irs2
ENSMUSG00000073460	-0.665983	0.394429	8.05559	0.0126161	0.311675	Pnldc1
ENSMUSG00000033488	-0.37513	1.78114	8.05175	0.0126332	0.311675	BC026585
ENSMUSG00000002981	0.124324	6.98757	8.04555	0.012661	0.311751	Clptm1
ENSMUSG00000020612	0.104006	9.48232	8.04012	0.0126854	0.311751	Prkar1a
ENSMUSG00000030815	-0.146377	5.88742	8.03717	0.0126987	0.311751	Phkg2
ENSMUSG00000018143	0.217589	6.6854	8.02541	0.0127517	0.312541	Mafk
ENSMUSG00000067768	-0.246416	4.44571	8.01868	0.0127822	0.312778	Xlr4b
ENSMUSG00000089782	0.113601	8.1869	8.00702	0.0128352	0.313563	Gm3531
ENSMUSG00000112825	0.110007	8.34608	7.99821	0.0128754	0.314035	NA
ENSMUSG00000064262	-0.125409	6.9302	7.98734	0.0129253	0.314341	Gimap8
ENSMUSG00000024670	0.131924	6.14869	7.98559	0.0129333	0.314341	Cd6
ENSMUSG00000084799	-0.677086	0.488452	7.97984	0.0129597	0.314341	Gm11602
ENSMUSG00000082536	0.154223	9.65484	7.96172	0.0130436	0.314341	Gm13456
ENSMUSG00000062328	-0.238335	3.99193	7.96143	0.0130449	0.314341	Rpl17
ENSMUSG00000029283	-0.220097	5.86376	7.96055	0.013049	0.314341	Cdc7
ENSMUSG00000109618	-0.911308	-0.690322	7.95866	0.0130578	0.314341	NA
ENSMUSG00000055436	-0.156415	7.99911	7.95764	0.0130625	0.314341	Srsf11
ENSMUSG00000030987	0.102154	6.43646	7.95129	0.0130921	0.314341	Stim1
ENSMUSG00000025515	-0.350136	4.01942	7.94879	0.0131037	0.314341	Muc2
ENSMUSG00000029763	0.107191	7.088	7.93042	0.0131898	0.314341	Exoc4
ENSMUSG00000037742	0.147569	11.2662	7.9244	0.0132181	0.314341	Eef1a1
ENSMUSG00000104315	-0.961262	-0.697639	7.92288	0.0132253	0.314341	NA
ENSMUSG00000079225	0.1021	8.36876	7.92255	0.0132268	0.314341	Gm9531
ENSMUSG00000034334	-0.581971	0.978358	7.91986	0.0132395	0.314341	Fam151b
ENSMUSG00000044609	0.132069	5.50934	7.91869	0.013245	0.314341	Gm9294
ENSMUSG00000023284	-0.259383	3.31374	7.91616	0.013257	0.314341	Zfp605
ENSMUSG00000103651	-0.619605	2.65125	7.91357	0.0132693	0.314341	NA
ENSMUSG00000110251	0.311289	3.15739	7.91001	0.0132861	0.314341	NA
ENSMUSG00000068250	-0.344342	3.25625	7.88126	0.0134233	0.316681	Amn1
ENSMUSG00000039202	0.173	7.04355	7.87898	0.0134342	0.316681	Abhd2
ENSMUSG00000085977	-0.778193	0.856208	7.87603	0.0134484	0.316681	Gm5970
ENSMUSG00000016503	0.135922	6.33778	7.87055	0.0134748	0.316805	Gtf3a
ENSMUSG00000056260	-0.26518	5.24698	7.86251	0.0135136	0.317107	Lrif1
ENSMUSG00000104503	-1.0678	0.0493418	7.85426	0.0135535	0.317107	NA
ENSMUSG00000005610	0.110973	10.4895	7.84784	0.0135847	0.317107	Eif4g2
ENSMUSG00000081911	-0.271041	2.42402	7.89071	0.0135985	0.317107	Mrps36-ps2
ENSMUSG00000105970	-1.28674	0.0732865	7.84411	0.0136029	0.317107	NA
ENSMUSG00000107362	-1.85955	-0.717219	7.84173	0.0136145	0.317107	NA
ENSMUSG00000000982	1.58892	7.41832	7.82535	0.0136946	0.317839	Ccl3
ENSMUSG00000033099	0.14521	5.47096	7.82497	0.0136965	0.317839	Nol12
ENSMUSG00000018340	0.115149	9.50134	7.8188	0.0137268	0.317839	Anxa6
ENSMUSG00000074825	0.184311	6.16056	7.81803	0.0137306	0.317839	Itpripl1
ENSMUSG00000033450	0.634513	7.18474	7.81363	0.0137523	0.31785	Tagap
ENSMUSG00000039230	0.129747	6.62216	7.79507	0.0138442	0.318054	Tbcd
ENSMUSG00000106681	-0.965116	-0.362136	7.79406	0.0138493	0.318054	NA
ENSMUSG00000044864	0.154228	5.66371	7.78467	0.0138961	0.318054	Ankrd50
ENSMUSG00000086859	-0.425615	3.00337	7.77855	0.0139267	0.318054	2810008D09Rik
ENSMUSG00000000420	0.09166	7.84155	7.77791	0.0139299	0.318054	Galnt1
ENSMUSG00000078490	-0.553618	0.716876	7.77488	0.013945	0.318054	C030017K20Rik
ENSMUSG00000016319	0.111706	8.63629	7.7723	0.013958	0.318054	Slc25a5
ENSMUSG00000109214	-0.573964	0.469579	7.76675	0.0139859	0.318054	NA
ENSMUSG00000085028	-0.236109	4.71677	7.76641	0.0139876	0.318054	Slc2a4rg-ps
ENSMUSG00000106904	-1.04473	0.314036	7.76035	0.0140181	0.318054	NA
ENSMUSG00000086533	-0.377458	2.01783	7.75964	0.0140217	0.318054	Gm16266
ENSMUSG00000089417	-0.848336	1.30301	7.75945	0.0140226	0.318054	Gm22009
ENSMUSG00000028382	0.0997189	8.93368	7.75665	0.0140368	0.318054	Ptbp3
ENSMUSG00000085655	0.927804	-0.658471	7.73919	0.0141253	0.318393	Gm15952
ENSMUSG00000101892	0.264376	3.22349	7.73766	0.0141331	0.318393	NA
ENSMUSG00000028063	0.131401	6.05137	7.73611	0.014141	0.318393	Lmna
ENSMUSG00000102869	0.096306	7.59523	7.73382	0.0141526	0.318393	NA
ENSMUSG00000040929	-0.23784	4.14408	7.72872	0.0141787	0.318393	Rfx3
ENSMUSG00000073079	0.302237	3.15043	7.72618	0.0141916	0.318393	Srp54a
ENSMUSG00000076485	-0.244118	3.48142	7.72448	0.0142003	0.318393	Trbj1-3
ENSMUSG00000071369	-0.17852	5.24797	7.71477	0.0142502	0.319034	Map3k5
ENSMUSG00000095026	-1.21643	-0.870715	7.70448	0.0143032	0.319743	Gm3336
ENSMUSG00000043740	-0.402166	2.77226	7.6924	0.0143657	0.320204	B430306N03Rik
ENSMUSG00000042472	-0.15453	5.49759	7.68887	0.014384	0.320204	Zfp410
ENSMUSG00000042185	-0.0997448	6.67968	7.68814	0.0143878	0.320204	Nfrkb
ENSMUSG00000097180	-0.356366	3.29184	7.67663	0.0144478	0.321061	2700038G22Rik
ENSMUSG00000109539	-0.891986	0.938594	7.67236	0.0144701	0.321082	NA
ENSMUSG00000029014	0.102362	7.37915	7.66673	0.0144996	0.321261	Dnajc2
ENSMUSG00000037846	-0.475453	0.90139	7.65124	0.0145811	0.322138	Rtkn2
ENSMUSG00000056999	0.112595	7.18669	7.64634	0.0146069	0.322138	Ide
ENSMUSG00000032299	-0.12957	5.21173	7.64315	0.0146238	0.322138	Commd4
ENSMUSG00000027087	-0.158573	8.21712	7.64291	0.0146251	0.322138	Itgav
ENSMUSG00000025470	-0.136353	4.81224	7.62996	0.0146939	0.323104	Zfp511
ENSMUSG00000073198	0.135046	5.60672	7.62655	0.014712	0.323104	Gm10480
ENSMUSG00000030172	0.151472	5.40174	7.61406	0.0147788	0.32313	Erc1
ENSMUSG00000067038	0.149059	5.55883	7.61027	0.0147991	0.32313	Rps12-ps3
ENSMUSG00000025130	0.0911063	9.45007	7.60749	0.0148141	0.32313	P4hb
ENSMUSG00000004530	0.103015	7.64262	7.60504	0.0148272	0.32313	Coro1c
ENSMUSG00000030189	0.106979	8.51534	7.6039	0.0148334	0.32313	Ybx3
ENSMUSG00000015647	-0.206571	7.32117	7.60222	0.0148424	0.32313	Lama5
ENSMUSG00000012848	0.11952	9.42799	7.58035	0.0149607	0.323465	Rps5
ENSMUSG00000003814	0.0932041	9.58297	7.57705	0.0149787	0.323465	Calr
ENSMUSG00000026229	0.102675	7.83201	7.571	0.0150117	0.323465	Psmd1
ENSMUSG00000033253	-0.287143	6.15576	7.57098	0.0150118	0.323465	Szt2
ENSMUSG00000096544	0.161962	7.60317	7.56687	0.0150343	0.323465	Gm4617
ENSMUSG00000024583	0.119521	7.22657	7.56491	0.015045	0.323465	Txnl1
ENSMUSG00000021993	0.155903	5.1951	7.56267	0.0150572	0.323465	Mipep
ENSMUSG00000027242	-0.131154	6.17966	7.56205	0.0150607	0.323465	Wdr76
ENSMUSG00000026096	-0.310228	2.975	7.55851	0.01508	0.323465	Osgepl1
ENSMUSG00000050229	-0.142617	6.27576	7.55726	0.0150869	0.323465	Pigm
ENSMUSG00000047676	0.144245	8.67538	7.54764	0.0151398	0.323465	Rpsa-ps10
ENSMUSG00000042726	-0.104461	6.44861	7.54558	0.0151512	0.323465	Trafd1
ENSMUSG00000041064	-0.185162	4.81445	7.5421	0.0151704	0.323465	Pif1
ENSMUSG00000052825	0.120602	7.25759	7.53948	0.0151848	0.323465	Gm9892
ENSMUSG00000027901	-0.103042	7.4547	7.5369	0.0151991	0.323465	Dennd2d
ENSMUSG00000022574	0.548015	0.624905	7.53622	0.0152029	0.323465	Naprt1
ENSMUSG00000113036	0.127024	5.18945	7.53172	0.0152279	0.323538	NA
ENSMUSG00000013593	0.098059	7.12289	7.5219	0.0152824	0.323598	Ndufs2
ENSMUSG00000031310	-0.111505	5.92741	7.51965	0.015295	0.323598	Zmym3
ENSMUSG00000021417	0.11294	5.75695	7.51957	0.0152954	0.323598	Eci2
ENSMUSG00000015837	0.143436	7.77129	7.50486	0.0153777	0.324881	Sqstm1
ENSMUSG00000106755	0.157194	5.98196	7.49284	0.0154453	0.325851	NA
ENSMUSG00000023944	0.112386	11.449	7.48239	0.0155044	0.326202	Hsp90ab1
ENSMUSG00000103591	-1.74238	-0.777595	7.48145	0.0155097	0.326202	NA
ENSMUSG00000021024	0.115627	7.15415	7.47776	0.0155307	0.326202	Psma6
ENSMUSG00000057666	-0.215542	5.14507	7.47445	0.0155494	0.326202	Gapdh
ENSMUSG00000044906	-0.171968	5.82527	7.47071	0.0155707	0.326202	4930503L19Rik
ENSMUSG00000056310	0.137514	4.88095	7.45529	0.0156588	0.32759	Tyw1
ENSMUSG00000052707	-0.156331	7.17049	7.4452	0.0157167	0.327633	Tnrc6a
ENSMUSG00000020844	0.133629	5.20909	7.4425	0.0157323	0.327633	Nxn
ENSMUSG00000082197	0.78894	0.169078	7.44233	0.0157332	0.327633	Gm8577
ENSMUSG00000028893	0.171329	7.44297	7.4316	0.0157952	0.327633	Sesn2
ENSMUSG00000025791	0.114027	7.57436	7.4293	0.0158085	0.327633	Pgm2
ENSMUSG00000053411	-0.211542	5.46449	7.4268	0.015823	0.327633	Cbx7
ENSMUSG00000107937	-0.724488	0.00212124	7.4195	0.0158654	0.327633	NA
ENSMUSG00000095105	-0.21211	5.42105	7.41928	0.0158667	0.327633	Edaradd
ENSMUSG00000068267	0.140594	7.10348	7.41723	0.0158786	0.327633	Cenpb
ENSMUSG00000039623	-0.193897	4.78468	7.41712	0.0158793	0.327633	Ap5z1
ENSMUSG00000024369	0.128363	5.93489	7.394	0.0160145	0.328968	Nelfe
ENSMUSG00000107749	-0.70629	1.05094	7.38634	0.0160596	0.328968	NA
ENSMUSG00000078552	-1.15895	-0.639734	7.38567	0.0160636	0.328968	Dcdc2b
ENSMUSG00000024948	-0.088233	7.74214	7.38471	0.0160692	0.328968	Map4k2
ENSMUSG00000014846	-0.994098	-1.00966	10.5062	0.0160734	0.328968	Tppp3
ENSMUSG00000084349	0.128178	9.58997	7.38364	0.0160756	0.328968	Rpl3-ps1
ENSMUSG00000037202	0.108779	8.50337	7.37326	0.016137	0.329342	Prf1
ENSMUSG00000035765	0.166905	5.68081	7.37187	0.0161452	0.329342	Dym
ENSMUSG00000026254	0.1085	6.95539	7.36943	0.0161597	0.329342	Eif4e2
ENSMUSG00000020156	-0.12589	6.29494	7.36171	0.0162057	0.329831	Mum1
ENSMUSG00000022841	0.136616	6.04491	7.34643	0.016297	0.330464	Ap2m1
ENSMUSG00000024193	-0.144051	4.63362	7.34564	0.0163018	0.330464	Phf1
ENSMUSG00000055560	-0.562315	0.489487	7.34545	0.0163029	0.330464	Zfp459
ENSMUSG00000026479	0.54955	0.895691	7.84306	0.0163839	0.331396	Lamc2
ENSMUSG00000021615	0.22313	3.68296	7.33048	0.0163931	0.331396	Xrcc4
ENSMUSG00000035297	0.119918	6.73813	7.3228	0.0164395	0.331888	Cops4
ENSMUSG00000108137	-0.807182	-0.248035	7.30802	0.0165294	0.333254	NA
ENSMUSG00000008859	0.121857	5.5487	7.297	0.0165967	0.333963	Rala
ENSMUSG00000044573	0.112534	5.73434	7.29499	0.0166091	0.333963	Acp1
ENSMUSG00000056708	0.171102	7.05243	7.29109	0.016633	0.333997	Ier5
ENSMUSG00000052139	0.13521	5.83793	7.27158	0.0167533	0.335825	Bre
ENSMUSG00000031691	-0.114891	7.49066	7.26761	0.016778	0.335825	Tnpo2
ENSMUSG00000058655	0.0865886	9.61916	7.26547	0.0167912	0.335825	Eif4b
ENSMUSG00000024338	0.116744	8.48722	7.24934	0.0168918	0.337385	Psmb8
ENSMUSG00000022901	0.51456	0.732273	7.54282	0.0169272	0.337407	Cd86
ENSMUSG00000024012	0.129673	7.24123	7.2414	0.0169415	0.337407	Mtch1
ENSMUSG00000024132	0.192646	4.36102	7.2384	0.0169603	0.337407	Eci1
ENSMUSG00000058922	0.0927227	9.09994	7.22991	0.0170138	0.337677	Gm10052
ENSMUSG00000101795	0.136352	7.19667	7.22909	0.0170189	0.337677	NA
ENSMUSG00000006736	0.124398	6.35572	7.22157	0.0170664	0.337684	Tspan31
ENSMUSG00000022982	0.134534	7.15633	7.22012	0.0170756	0.337684	Sod1
ENSMUSG00000071337	-0.193749	5.694	7.21544	0.0171053	0.337684	Tia1
ENSMUSG00000039086	-0.469684	2.16484	7.21209	0.0171265	0.337684	Ss18l1
ENSMUSG00000051246	-0.79804	0.561707	7.21101	0.0171334	0.337684	Msantd1
ENSMUSG00000025499	0.149611	5.5412	7.20772	0.0171543	0.337684	Hras
ENSMUSG00000015659	-0.254385	2.43839	7.63668	0.0172034	0.337762	Serac1
ENSMUSG00000087132	-0.761075	-0.280231	7.20003	0.0172034	0.337762	A930001C03Rik
ENSMUSG00000025277	0.277577	3.07862	7.19227	0.017253	0.338294	Abhd6
ENSMUSG00000005417	0.102519	7.00884	7.17718	0.01735	0.33944	Mprip
ENSMUSG00000103358	-0.755	0.480796	7.17109	0.0173893	0.33944	NA
ENSMUSG00000040078	0.117529	6.70442	7.17028	0.0173946	0.33944	Gm9769
ENSMUSG00000019505	0.107102	8.65384	7.16914	0.017402	0.33944	Ubb
ENSMUSG00000005640	-0.254441	3.71424	7.16207	0.0174478	0.33974	Insrr
ENSMUSG00000070934	0.142322	6.01887	7.15978	0.0174626	0.33974	Rraga
ENSMUSG00000023034	0.649857	6.90472	7.15618	0.017486	0.339754	Nr4a1
ENSMUSG00000107050	-1.55544	-0.703459	7.14453	0.017562	0.340393	NA
ENSMUSG00000107023	-0.823618	0.532923	7.1428	0.0175733	0.340393	NA
ENSMUSG00000106028	-0.783976	0.0262075	7.13852	0.0176014	0.340393	NA
ENSMUSG00000097151	-0.677706	1.9941	7.13726	0.0176097	0.340393	Gm26514
ENSMUSG00000032604	0.117918	7.54979	7.13127	0.017649	0.340715	Qars
ENSMUSG00000028270	0.115568	6.62026	7.12629	0.0176818	0.340909	Gbp2
ENSMUSG00000019731	0.0982328	7.20186	7.11777	0.017738	0.341551	Slc35e1
ENSMUSG00000040187	-0.350744	2.1129	7.1115	0.0177796	0.341551	Arntl2
ENSMUSG00000031143	0.854315	-0.723734	8.76468	0.0178028	0.341551	Ccdc22
ENSMUSG00000019810	0.116476	6.04511	7.10604	0.0178158	0.341551	Fuca2
ENSMUSG00000071796	-0.265507	3.86643	7.10407	0.0178289	0.341551	6820431F20Rik
ENSMUSG00000021215	0.128243	6.11114	7.09385	0.0178971	0.342419	Net1
ENSMUSG00000037816	-0.173003	4.24116	7.07982	0.0179912	0.342703	Fbxw17
ENSMUSG00000054770	-0.182151	4.75828	7.07691	0.0180108	0.342703	Kctd18
ENSMUSG00000047866	0.105032	6.28137	7.06824	0.0180692	0.342703	Lonp2
ENSMUSG00000038459	0.144428	5.81098	7.06629	0.0180824	0.342703	Abhd17c
ENSMUSG00000024942	0.126277	7.23319	7.05821	0.0181372	0.342703	Capn1
ENSMUSG00000052926	0.125485	5.32689	7.05578	0.0181537	0.342703	Rnaseh2a
ENSMUSG00000006281	-0.162043	6.99232	7.05236	0.0181769	0.342703	Tep1
ENSMUSG00000064602	-0.491568	1.28582	7.04902	0.0181997	0.342703	Snora41
ENSMUSG00000051444	-0.231422	3.84455	7.04606	0.0182198	0.342703	Bbs12
ENSMUSG00000045282	-0.199498	3.80548	7.04461	0.0182297	0.342703	Tmem86b
ENSMUSG00000014837	-0.152702	4.44648	7.04446	0.0182308	0.342703	4931428F04Rik
ENSMUSG00000044712	-0.278646	2.53905	7.03825	0.0182732	0.342703	Slc38a6
ENSMUSG00000067629	-0.177331	5.18302	7.03628	0.0182867	0.342703	Syngap1
ENSMUSG00000059939	-0.174183	5.3129	7.03059	0.0183258	0.342703	9430015G10Rik
ENSMUSG00000040428	-0.433416	1.06588	7.02575	0.0183591	0.342703	Plekha4
ENSMUSG00000016528	0.119539	8.58038	7.02441	0.0183683	0.342703	Mapkapk2
ENSMUSG00000025351	1.19113	-1.12735	7.02342	0.0183751	0.342703	Cd63
ENSMUSG00000032462	0.270683	3.03593	7.01884	0.0184067	0.342703	Pik3cb
ENSMUSG00000028416	0.123151	6.89337	7.0183	0.0184104	0.342703	Bag1
ENSMUSG00000016624	-0.430685	1.45619	7.01575	0.018428	0.342703	Phf21b
ENSMUSG00000048280	-0.189858	4.4194	7.01322	0.0184455	0.342703	Zfp738
ENSMUSG00000029605	-0.374543	2.36984	7.00944	0.0184717	0.342703	Oas1b
ENSMUSG00000087412	0.12478	7.44961	7.00786	0.0184827	0.342703	Gm15501
ENSMUSG00000030082	0.0902108	8.58671	7.0027	0.0185185	0.342703	Sec61a1
ENSMUSG00000102850	-1.41792	0.201739	6.99575	0.0185669	0.342703	NA
ENSMUSG00000109679	-2.10746	-0.953672	6.99563	0.0185678	0.342703	NA
ENSMUSG00000037805	-0.149257	7.14934	6.99501	0.0185721	0.342703	Rpl10a
ENSMUSG00000002109	-0.180226	5.05456	6.98783	0.0186223	0.342703	Ddb2
ENSMUSG00000071267	-0.189797	4.82191	6.98461	0.0186448	0.342703	Zfp942
ENSMUSG00000032601	0.13071	6.91947	6.98136	0.0186676	0.342703	Prkar2a
ENSMUSG00000049044	-0.255288	3.32676	6.97808	0.0186906	0.342703	Rapgef4
ENSMUSG00000105842	-2.06644	-1.23782	6.97568	0.0187075	0.342703	NA
ENSMUSG00000046434	-0.119681	7.59013	6.97547	0.018709	0.342703	Hnrnpa1
ENSMUSG00000007603	-0.16983	5.52919	6.97033	0.0187451	0.342703	Dus3l
ENSMUSG00000074629	-0.767201	-0.0922678	6.96948	0.0187511	0.342703	4930518I15Rik
ENSMUSG00000068141	0.116197	6.43691	6.96726	0.0187669	0.342703	Gm10232
ENSMUSG00000079311	-0.443323	1.2503	6.96335	0.0187944	0.342703	Gm3222
ENSMUSG00000022142	-0.10349	7.18124	6.9621	0.0188033	0.342703	Nup155
ENSMUSG00000025409	-0.125632	5.98494	6.96123	0.0188095	0.342703	Mbd6
ENSMUSG00000092341	-0.636898	9.05908	6.95892	0.0188258	0.342703	Malat1
ENSMUSG00000028850	0.268235	3.41161	6.95246	0.0188717	0.343121	Gpatch3
ENSMUSG00000054400	-0.163776	4.48646	6.94671	0.0189126	0.343449	Cklf
ENSMUSG00000040714	0.201632	3.43697	6.92771	0.0190485	0.344372	Klc3
ENSMUSG00000066613	-0.229643	3.29907	6.92705	0.0190532	0.344372	Zfp932
ENSMUSG00000009073	0.0886877	7.18968	6.92601	0.0190607	0.344372	Nf2
ENSMUSG00000106930	-0.72593	-0.290494	6.92554	0.0190641	0.344372	NA
ENSMUSG00000022051	0.109455	7.21826	6.92358	0.0190782	0.344372	Bnip3l
ENSMUSG00000039515	0.101622	7.99549	6.9171	0.0191249	0.344724	Ppp2r4
ENSMUSG00000046753	-0.139763	4.73695	6.91414	0.0191462	0.344724	Ccdc66
ENSMUSG00000095574	0.14201	6.26618	6.9112	0.0191675	0.344724	Trbv12-1
ENSMUSG00000062456	0.116765	6.9575	6.90184	0.0192353	0.344724	Rpl9-ps6
ENSMUSG00000034620	0.16749	4.76307	6.89282	0.019301	0.344724	Tmem5
ENSMUSG00000032803	0.100889	8.35708	6.88756	0.0193394	0.344724	Cdv3
ENSMUSG00000074657	-0.363198	2.00542	6.88504	0.0193579	0.344724	Kif5a
ENSMUSG00000109326	0.650753	0.600345	6.88032	0.0193924	0.344724	NA
ENSMUSG00000005682	-0.184931	5.72687	6.87356	0.0194421	0.344724	Pan2
ENSMUSG00000020224	-0.150146	4.48872	6.87256	0.0194494	0.344724	Llph
ENSMUSG00000027219	-0.142672	6.56644	6.86992	0.0194689	0.344724	Slc28a2
ENSMUSG00000083287	0.111748	6.34505	6.86915	0.0194745	0.344724	Gm13502
ENSMUSG00000032872	0.106269	6.25589	6.86019	0.0195407	0.344724	Cyb5r4
ENSMUSG00000030869	-0.173196	4.12772	6.85502	0.019579	0.344724	Ndufab1
ENSMUSG00000029651	0.407745	1.73518	6.85157	0.0196046	0.344724	Mtus2
ENSMUSG00000040883	0.215641	3.47282	6.84769	0.0196334	0.344724	Tmem205
ENSMUSG00000025735	-1.04794	-0.737162	6.84543	0.0196502	0.344724	Rhbdl1
ENSMUSG00000014554	-0.196819	4.064	6.84347	0.0196648	0.344724	Dguok
ENSMUSG00000062044	-0.294084	3.2361	6.83576	0.0197224	0.344724	Lmtk3
ENSMUSG00000036928	-0.293911	2.96493	6.83532	0.0197257	0.344724	Stag3
ENSMUSG00000029642	0.124275	6.70525	6.8352	0.0197266	0.344724	Polr1d
ENSMUSG00000022667	-0.341805	1.86679	6.83416	0.0197344	0.344724	Cd200r1
ENSMUSG00000023456	0.114256	9.73534	6.83338	0.0197402	0.344724	Tpi1
ENSMUSG00000091705	-0.457074	1.27379	6.83282	0.0197444	0.344724	H2-Q2
ENSMUSG00000085887	-0.304531	3.69805	6.82761	0.0197835	0.344724	Gm11648
ENSMUSG00000040414	-0.163086	4.49797	6.8274	0.019785	0.344724	Slc25a28
ENSMUSG00000036278	0.260123	3.09127	6.82516	0.0198018	0.344724	Macrod1
ENSMUSG00000028426	0.0896578	8.36221	6.82298	0.0198182	0.344724	Rad23b
ENSMUSG00000016554	0.125996	8.20678	6.81597	0.019871	0.344724	Eif3d
ENSMUSG00000035649	-0.167938	5.62321	6.80964	0.0199188	0.344724	Zcchc7
ENSMUSG00000020677	0.105069	6.57437	6.80113	0.0199833	0.344724	Ddx52
ENSMUSG00000032002	0.110822	6.59247	6.79928	0.0199974	0.344724	Dcun1d5
ENSMUSG00000022095	-0.12427	5.07335	6.79898	0.0199996	0.344724	Fam160b2
ENSMUSG00000037149	0.103203	7.73096	6.7978	0.0200086	0.344724	Ddx1
ENSMUSG00000092274	-0.35966	6.90495	6.79657	0.020018	0.344724	Neat1
ENSMUSG00000049516	0.142806	6.86711	6.79089	0.0200613	0.344724	Spty2d1
ENSMUSG00000113650	-1.22309	-0.242341	6.78186	0.0201302	0.344724	NA
ENSMUSG00000092014	-1.2074	-1.2758	6.775	0.0201828	0.344724	Gm4468
ENSMUSG00000033460	-0.215869	3.54389	6.76787	0.0202377	0.344724	Armcx1
ENSMUSG00000092074	-0.309082	2.20565	6.76765	0.0202394	0.344724	Dynlt1a
ENSMUSG00000003072	0.129886	7.57024	6.76649	0.0202483	0.344724	Atp5d
ENSMUSG00000106757	-1.0514	-0.490342	6.76582	0.0202534	0.344724	NA
ENSMUSG00000105572	-0.763348	1.76237	6.76236	0.0202802	0.344724	NA
ENSMUSG00000031828	0.256707	3.09927	6.76154	0.0202865	0.344724	Klhl36
ENSMUSG00000024830	-0.174434	4.63308	6.76068	0.0202931	0.344724	Rps6kb2
ENSMUSG00000025161	0.139327	8.2549	6.76026	0.0202964	0.344724	Slc16a3
ENSMUSG00000033126	-0.238103	2.95086	6.75931	0.0203037	0.344724	Ybey
ENSMUSG00000044250	-0.18598	4.84963	6.74578	0.0204087	0.344724	Pced1b
ENSMUSG00000006095	0.13341	5.16064	6.74572	0.0204091	0.344724	Tbcb
ENSMUSG00000060288	-0.194129	3.67462	6.74384	0.0204238	0.344724	Ppih
ENSMUSG00000032217	-0.171143	6.24753	6.73888	0.0204625	0.344724	Rnf111
ENSMUSG00000101609	-1.0763	3.34355	6.73839	0.0204662	0.344724	NA
ENSMUSG00000028621	-0.28605	2.27011	6.73345	0.0205049	0.344724	Cyb5rl
ENSMUSG00000113669	-0.217693	4.10953	6.73168	0.0205187	0.344724	NA
ENSMUSG00000084319	0.111511	9.79463	6.73146	0.0205204	0.344724	Tpt1-ps3
ENSMUSG00000001761	0.132387	5.2534	6.73061	0.0205271	0.344724	Smo
ENSMUSG00000100813	-0.789306	-0.677714	7.14194	0.0205271	0.344724	NA
ENSMUSG00000029247	0.0890351	8.13806	6.72739	0.0205523	0.344724	Paics
ENSMUSG00000028108	-0.30458	2.78544	6.72124	0.0206006	0.344724	Ecm1
ENSMUSG00000084899	-0.552768	0.692545	6.71736	0.0206311	0.344724	Gm15344
ENSMUSG00000067199	0.6024	0.842297	6.71699	0.020634	0.344724	Frat1
ENSMUSG00000039686	-0.122939	5.42366	6.71673	0.0206361	0.344724	Zer1
ENSMUSG00000000168	0.0990704	6.03557	6.71189	0.0206743	0.344724	Dlat
ENSMUSG00000022350	0.105292	6.51537	6.71108	0.0206807	0.344724	E430025E21Rik
ENSMUSG00000049649	0.784029	0.25264	6.70949	0.0206932	0.344724	Gpr3
ENSMUSG00000004897	0.0954615	8.51757	6.70898	0.0206973	0.344724	Hdgf
ENSMUSG00000094025	0.390624	3.4523	6.70834	0.0207023	0.344724	Gm8879
ENSMUSG00000103133	-0.609183	0.26969	6.70701	0.0207129	0.344724	NA
ENSMUSG00000050822	0.518045	0.987716	6.70292	0.0207453	0.344724	Slc29a4
ENSMUSG00000001767	0.119396	5.82854	6.69902	0.0207762	0.344724	Crnkl1
ENSMUSG00000052428	0.12682	6.14712	6.69789	0.0207851	0.344724	Tmco1
ENSMUSG00000014769	0.116937	7.40481	6.6975	0.0207883	0.344724	Psmb1
ENSMUSG00000056724	-0.143078	8.00062	6.6956	0.0208034	0.344724	Nbeal2
ENSMUSG00000037112	-0.196931	4.32855	6.69284	0.0208253	0.344724	Sik2
ENSMUSG00000027603	-0.190547	4.51131	6.68967	0.0208506	0.344724	Ggt7
ENSMUSG00000029647	-0.193319	6.86543	6.68761	0.020867	0.344724	Pan3
ENSMUSG00000032580	-0.232501	6.96055	6.68414	0.0208948	0.344724	Rbm5
ENSMUSG00000107383	0.109933	9.36431	6.67678	0.0209537	0.344724	NA
ENSMUSG00000034413	-0.215272	4.18914	6.67676	0.0209539	0.344724	Neurl1b
ENSMUSG00000041354	-0.145583	4.87535	6.67564	0.0209628	0.344724	Rgl2
ENSMUSG00000024327	0.373001	1.96035	6.67189	0.0209929	0.344724	Slc39a7
ENSMUSG00000004567	-0.151308	4.87921	6.67062	0.0210031	0.344724	Mcoln1
ENSMUSG00000067017	0.0880966	7.61739	6.67036	0.0210052	0.344724	Gm3608
ENSMUSG00000029840	0.0787972	8.89198	6.66424	0.0210545	0.345156	Mtpn
ENSMUSG00000040385	0.1019	9.00797	6.65016	0.0211684	0.34542	Ppp1ca
ENSMUSG00000002324	-0.556265	0.344998	6.64804	0.0211856	0.34542	Rec8
ENSMUSG00000021483	-0.397291	1.5125	6.64511	0.0212094	0.34542	Cdk20
ENSMUSG00000030861	0.166381	4.9034	6.64402	0.0212183	0.34542	Acadsb
ENSMUSG00000025204	0.114575	5.99531	6.64209	0.021234	0.34542	Ndufb8
ENSMUSG00000022386	-0.194846	3.45406	6.64194	0.0212352	0.34542	Trmu
ENSMUSG00000108955	-1.0179	-1.1547	7.11562	0.0212419	0.34542	NA
ENSMUSG00000112742	-0.771891	-0.496402	6.63312	0.0213072	0.34542	NA
ENSMUSG00000109206	-1.21389	0.0724411	6.63058	0.021328	0.34542	NA
ENSMUSG00000020994	-0.122419	7.63004	6.62489	0.0213746	0.34542	Pnn
ENSMUSG00000025486	-0.149607	4.47179	6.62482	0.0213752	0.34542	Sirt3
ENSMUSG00000063511	-0.137534	8.50333	6.62379	0.0213837	0.34542	Snrnp70
ENSMUSG00000026279	0.173086	4.88389	6.62195	0.0213987	0.34542	Thap4
ENSMUSG00000093734	-0.794801	-0.16825	6.61962	0.0214179	0.34542	Gm25082
ENSMUSG00000089774	-0.227816	4.09955	6.61247	0.0214768	0.34542	Slc5a3
ENSMUSG00000007415	0.103456	6.15175	6.61182	0.0214822	0.34542	Gatad1
ENSMUSG00000030802	0.134148	6.14903	6.61036	0.0214943	0.34542	Bckdk
ENSMUSG00000029056	-0.171744	5.23702	6.60888	0.0215064	0.34542	Pank4
ENSMUSG00000022681	0.108101	6.30464	6.60867	0.0215082	0.34542	Ntan1
ENSMUSG00000018042	0.102561	6.07474	6.60258	0.0215586	0.34586	Cyb5r3
ENSMUSG00000063952	-0.183743	4.76533	6.599	0.0215883	0.345966	Brpf3
ENSMUSG00000030528	-0.138051	6.65539	6.58665	0.0216911	0.347031	Blm
ENSMUSG00000028334	0.125989	6.91354	6.58546	0.021701	0.347031	Nans
ENSMUSG00000006678	0.0990707	7.18193	6.57728	0.0217694	0.347595	Pola1
ENSMUSG00000083645	-0.89768	0.253	6.57571	0.0217826	0.347595	Gm14086
ENSMUSG00000028673	0.11423	6.02927	6.57242	0.0218102	0.347666	Fuca1
ENSMUSG00000082480	0.496694	0.860116	6.56823	0.0218455	0.347858	Gm11687
ENSMUSG00000103779	-0.682809	0.414471	6.55788	0.0219327	0.348818	NA
ENSMUSG00000032294	0.119259	10.6509	6.55422	0.0219638	0.348818	Pkm
ENSMUSG00000034781	-0.175936	4.67495	6.55155	0.0219864	0.348818	Gna11
ENSMUSG00000033847	-0.774416	0.78394	6.55009	0.0219988	0.348818	Pla2g4c
ENSMUSG00000055923	-0.157259	4.15124	6.54386	0.0220517	0.349039	Aasdh
ENSMUSG00000100153	0.0814938	7.5294	6.54188	0.0220685	0.349039	NA
ENSMUSG00000109243	-0.571831	2.03034	6.5397	0.0220871	0.349039	NA
ENSMUSG00000052423	-0.152337	4.48703	6.53265	0.0221473	0.349039	B4galt3
ENSMUSG00000079036	-0.193234	6.06463	6.53078	0.0221633	0.349039	Alkbh1
ENSMUSG00000000708	-0.131349	5.34891	6.53061	0.0221648	0.349039	Kat2b
ENSMUSG00000047036	-0.14095	7.03288	6.52934	0.0221756	0.349039	Zfp445
ENSMUSG00000091512	-0.173859	4.88666	6.5244	0.022218	0.349339	Lamtor3
ENSMUSG00000040229	0.136336	5.08025	6.51395	0.0223078	0.350385	Gpr34
ENSMUSG00000078919	-0.324612	2.97942	6.50683	0.0223693	0.350983	Dpm1
ENSMUSG00000036599	0.123435	5.68473	6.50028	0.022426	0.351411	Chst12
ENSMUSG00000072387	0.52139	0.960276	6.49827	0.0224435	0.351411	Gm10356
ENSMUSG00000038697	0.0954822	6.68719	6.49393	0.0224813	0.351474	Taf5l
ENSMUSG00000026200	-0.232364	3.3011	6.48596	0.0225507	0.351474	Glb1l
ENSMUSG00000115624	-0.447048	2.73856	6.4835	0.0225722	0.351474	NA
ENSMUSG00000112254	-0.896343	-0.371965	6.48278	0.0225785	0.351474	NA
ENSMUSG00000020561	0.117703	6.20819	6.47576	0.02264	0.351474	Twistnb
ENSMUSG00000029089	-0.193905	3.80575	6.47265	0.0226672	0.351474	Pacrgl
ENSMUSG00000102863	-1.19025	-0.961059	6.4712	0.02268	0.351474	NA
ENSMUSG00000109836	-0.321397	2.40672	6.47006	0.0226899	0.351474	NA
ENSMUSG00000015671	0.0984802	7.22004	6.46433	0.0227404	0.351474	Psma2
ENSMUSG00000040690	0.792457	-0.339791	6.46313	0.022751	0.351474	Col16a1
ENSMUSG00000033439	-0.262576	3.91163	6.45953	0.0227828	0.351474	Trmt13
ENSMUSG00000018930	1.35359	7.33754	6.45735	0.0228021	0.351474	Ccl4
ENSMUSG00000067203	-0.305013	2.74783	6.45024	0.022865	0.351474	H2-K2
ENSMUSG00000031029	0.119012	8.25114	6.44986	0.0228684	0.351474	Eif3f
ENSMUSG00000026421	0.0999728	7.19831	6.44858	0.0228798	0.351474	Csrp1
ENSMUSG00000019370	0.110076	8.13119	6.44672	0.0228963	0.351474	Calm3
ENSMUSG00000031200	-0.294902	3.04126	6.44659	0.0228974	0.351474	Mtcp1
ENSMUSG00000043592	-0.279917	2.94387	6.44397	0.0229207	0.351474	Unc5cl
ENSMUSG00000040028	-0.115042	7.65984	6.4423	0.0229356	0.351474	Elavl1
ENSMUSG00000071414	0.236289	2.69233	6.44211	0.0229373	0.351474	Gm6736
ENSMUSG00000016356	-0.35884	2.74456	6.43814	0.0229727	0.351474	Col20a1
ENSMUSG00000081453	0.205101	4.15003	6.43144	0.0230325	0.351474	Gm6767
ENSMUSG00000024013	-0.217467	4.0455	6.42395	0.0230997	0.351474	Fgd2
ENSMUSG00000040651	-0.168452	5.40454	6.42351	0.0231036	0.351474	D14Abb1e
ENSMUSG00000071655	0.108403	6.72628	6.42288	0.0231093	0.351474	Ubxn1
ENSMUSG00000046711	0.117548	6.97441	6.42132	0.0231233	0.351474	Hmga1
ENSMUSG00000040167	0.144728	5.24685	6.42105	0.0231257	0.351474	Ikzf5
ENSMUSG00000024644	0.0944519	8.16074	6.42061	0.0231297	0.351474	Cndp2
ENSMUSG00000078249	0.132991	6.34881	6.42054	0.0231303	0.351474	Hmga1-rs1
ENSMUSG00000036822	0.109748	6.62653	6.4183	0.0231504	0.351474	Topors
ENSMUSG00000018537	-0.228543	4.15369	6.41219	0.0232055	0.351852	Pcgf2
ENSMUSG00000027881	-0.156544	7.38712	6.40695	0.0232529	0.351852	Prpf38b
ENSMUSG00000031403	0.109461	7.62917	6.40522	0.0232685	0.351852	Dkc1
ENSMUSG00000032525	-0.213366	8.054	6.40213	0.0232965	0.351852	Nktr
ENSMUSG00000101133	-0.597506	0.451478	6.39985	0.0233171	0.351852	NA
ENSMUSG00000026377	0.116973	7.19515	6.39838	0.0233305	0.351852	Mki67ip
ENSMUSG00000019984	-0.127128	5.63713	6.39739	0.0233395	0.351852	Med23
ENSMUSG00000052040	0.160524	7.6331	6.37645	0.0235306	0.354377	Klf13
ENSMUSG00000098374	-0.50146	1.36904	6.37375	0.0235554	0.354395	RNF8
ENSMUSG00000024513	0.0900645	7.66454	6.36659	0.0236213	0.355027	Mbd2
ENSMUSG00000094410	-0.427847	2.4208	6.36271	0.023657	0.355027	Zbed6
ENSMUSG00000113611	1.0489	-1.28538	6.36053	0.0236772	0.355027	NA
ENSMUSG00000039844	0.10559	7.83232	6.35702	0.0237097	0.355027	Rapgef1
ENSMUSG00000042050	-0.237868	3.17445	6.35636	0.0237158	0.355027	Wdr60
ENSMUSG00000081051	0.120781	8.61396	6.35005	0.0237742	0.355547	Gm15427
ENSMUSG00000021916	-0.16269	4.14659	6.34615	0.0238105	0.355734	Glt8d1
ENSMUSG00000093606	-0.668556	-0.0751062	6.33962	0.0238712	0.355936	B130034C11Rik
ENSMUSG00000021815	-0.563956	1.7795	6.3396	0.0238715	0.355936	Mss51
ENSMUSG00000037148	0.127356	4.86053	6.33506	0.0239138	0.356044	Arhgap10
ENSMUSG00000046862	0.141242	5.81728	6.3334	0.0239293	0.356044	Pramef8
ENSMUSG00000039886	0.182161	4.02712	6.32947	0.0239661	0.356044	Tmem120a
ENSMUSG00000031897	0.111127	6.56261	6.32622	0.0239966	0.356044	Psmb10
ENSMUSG00000020423	0.429737	6.35158	6.32487	0.0240092	0.356044	Btg2
ENSMUSG00000058546	-0.292974	3.2886	6.32169	0.0240391	0.356044	Rpl23a
ENSMUSG00000025650	-0.517385	0.409813	6.32108	0.0240448	0.356044	Col7a1
ENSMUSG00000001525	0.113097	10.4167	6.31211	0.0241294	0.356559	Tubb5
ENSMUSG00000019590	0.262024	2.81029	6.31153	0.0241349	0.356559	Cyb561
ENSMUSG00000021102	0.111518	5.32619	6.30657	0.0241818	0.356559	Glrx5
ENSMUSG00000043207	0.0966177	6.91373	6.30581	0.024189	0.356559	Zmpste24
ENSMUSG00000039308	-0.189938	4.32136	6.30232	0.024222	0.356559	Ndst2
ENSMUSG00000004661	-0.164184	4.55181	6.29773	0.0242656	0.356559	Arid3b
ENSMUSG00000002668	-0.1427	6.31693	6.29608	0.0242813	0.356559	Dennd1c
ENSMUSG00000036672	-0.121126	5.14921	6.29189	0.0243212	0.356559	Cenpt
ENSMUSG00000066324	0.0858773	7.13423	6.29144	0.0243255	0.356559	Impad1
ENSMUSG00000004096	0.096583	6.97813	6.28961	0.0243429	0.356559	Cwc15
ENSMUSG00000026622	0.091291	6.86508	6.28907	0.0243481	0.356559	Nek2
ENSMUSG00000034154	-0.138821	6.74946	6.28621	0.0243754	0.356559	Ino80
ENSMUSG00000037049	0.130892	6.39525	6.28482	0.0243887	0.356559	Smpd1
ENSMUSG00000022186	0.0945047	7.54697	6.2783	0.0244511	0.357124	Oxct1
ENSMUSG00000108741	-1.25016	-0.684854	6.27287	0.0245032	0.357537	NA
ENSMUSG00000038126	-0.141575	5.93392	6.26718	0.024558	0.357554	Mphosph9
ENSMUSG00000005824	0.533482	5.98091	6.26343	0.0245941	0.357554	Tnfsf14
ENSMUSG00000084883	0.170803	5.23339	6.2632	0.0245963	0.357554	Ccdc85c
ENSMUSG00000051457	0.0986658	8.75666	6.25864	0.0246404	0.357554	Spn
ENSMUSG00000020069	-0.158254	5.37709	6.25799	0.0246467	0.357554	Hnrnph3
ENSMUSG00000002102	0.0952645	7.40803	6.25019	0.0247223	0.357554	Psmc3
ENSMUSG00000002910	-0.245191	4.25845	6.24958	0.0247283	0.357554	Arrdc2
ENSMUSG00000033557	0.117755	6.14179	6.24763	0.0247472	0.357554	Fam20b
ENSMUSG00000057132	-0.263854	3.1097	6.24712	0.0247521	0.357554	Rpgrip1
ENSMUSG00000102719	-0.81742	1.686	6.24408	0.0247818	0.357554	NA
ENSMUSG00000002820	0.143571	4.94682	6.24351	0.0247873	0.357554	Atg4d
ENSMUSG00000032020	0.158697	4.39054	6.24137	0.0248082	0.357554	Ubash3b
ENSMUSG00000056144	-0.181015	4.23297	6.24074	0.0248143	0.357554	Trim34a
ENSMUSG00000031659	-0.0954624	7.96298	6.22924	0.0249267	0.35883	Adcy7
ENSMUSG00000028906	0.0986888	7.22752	6.22146	0.0250031	0.359525	Epb4.1
ENSMUSG00000031808	-0.16731	4.43663	6.21945	0.025023	0.359525	Slc27a1
ENSMUSG00000027854	-0.115842	5.54457	6.21092	0.0251071	0.35957	Sike1
ENSMUSG00000000223	-0.556128	0.508931	6.20798	0.0251362	0.35957	Drp2
ENSMUSG00000067942	-0.285363	4.30512	6.2067	0.0251488	0.35957	Zfp160
ENSMUSG00000109408	-0.466131	1.00013	6.20653	0.0251505	0.35957	NA
ENSMUSG00000097915	0.651649	-0.429308	7.12516	0.0251542	0.35957	A330009N23Rik
ENSMUSG00000039463	-0.195578	6.4226	6.20232	0.0251923	0.35957	Slc9a8
ENSMUSG00000048578	0.0962834	8.8793	6.20069	0.0252085	0.35957	Mlec
ENSMUSG00000084373	-0.833571	-0.710041	6.19975	0.0252178	0.35957	Rps2-ps4
ENSMUSG00000082575	0.227126	4.8201	6.19257	0.0252893	0.360046	Gm13050
ENSMUSG00000033161	0.0801551	9.06935	6.18998	0.0253152	0.360046	Atp1a1
ENSMUSG00000025228	0.0992854	7.21881	6.18789	0.025336	0.360046	Actr1a
ENSMUSG00000045466	-0.216683	3.4987	6.18676	0.0253472	0.360046	Zfp956
ENSMUSG00000093651	0.192608	4.78726	6.18383	0.0253766	0.360122	Gm5873
ENSMUSG00000043483	0.097154	8.6859	6.17602	0.0254549	0.360645	Gm6863
ENSMUSG00000081289	0.296252	2.40491	6.17448	0.0254704	0.360645	Gm14857
ENSMUSG00000104388	-2.14929	0.0732568	6.17297	0.0254855	0.360645	NA
ENSMUSG00000105643	-0.967176	-0.218987	6.16868	0.0255288	0.360687	NA
ENSMUSG00000000184	0.0965533	9.16149	6.1679	0.0255366	0.360687	Ccnd2
ENSMUSG00000023272	0.0962481	5.88532	6.1655	0.0255609	0.36069	Creld2
ENSMUSG00000038593	-0.236645	3.57028	6.16143	0.0256019	0.36093	Tctn1
ENSMUSG00000112925	-0.69863	-0.159127	6.15567	0.0256603	0.36101	NA
ENSMUSG00000053964	-0.391676	3.00582	6.15313	0.025686	0.36101	Lgals4
ENSMUSG00000104291	-1.16289	-0.430667	6.15147	0.025703	0.36101	NA
ENSMUSG00000019837	0.114345	5.35312	6.15137	0.0257039	0.36101	Gtf3c6
ENSMUSG00000056076	0.119604	8.96231	6.14646	0.0257539	0.361374	Eif3b
ENSMUSG00000055632	-0.29482	1.92242	6.23056	0.0257879	0.361512	Hmcn2
ENSMUSG00000020917	0.0909565	9.6863	6.12889	0.0259335	0.362521	Acly
ENSMUSG00000097193	-0.792808	-0.820058	6.3335	0.0259489	0.362521	Gm26664
ENSMUSG00000024912	0.404845	3.17991	6.12571	0.0259662	0.362521	Fosl1
ENSMUSG00000034437	0.105965	7.09971	6.12411	0.0259826	0.362521	Gm9761
ENSMUSG00000022463	0.101614	9.27995	6.12161	0.0260084	0.362521	Srebf2
ENSMUSG00000020419	-0.358796	2.55278	6.12036	0.0260212	0.362521	Hormad2
ENSMUSG00000031156	-0.20396	5.06451	6.11961	0.026029	0.362521	Slc35a2
ENSMUSG00000057058	0.0900577	7.74448	6.11278	0.0260995	0.363166	Skap1
ENSMUSG00000063696	0.140673	9.02587	6.10666	0.0261628	0.363682	Gm8730
ENSMUSG00000060373	0.0756202	8.55757	6.10295	0.0262013	0.363682	Hnrnpc
ENSMUSG00000021076	0.099967	6.92739	6.10086	0.0262231	0.363682	Actr10
ENSMUSG00000033530	0.100275	6.23124	6.09864	0.0262461	0.363682	Ttc7b
ENSMUSG00000075053	0.0991038	6.20504	6.09435	0.0262909	0.363682	Vdac3-ps1
ENSMUSG00000075596	-1.0184	-0.345322	6.09428	0.0262916	0.363682	B130006D01Rik
ENSMUSG00000021391	0.157188	3.95132	6.08904	0.0263463	0.363682	Cenpp
ENSMUSG00000025782	0.123531	5.1744	6.08878	0.026349	0.363682	Taf3
ENSMUSG00000040123	-0.181978	4.94274	6.08798	0.0263574	0.363682	Zmym5
ENSMUSG00000031701	0.0845121	7.90098	6.08591	0.026379	0.363682	Dnaja2
ENSMUSG00000030695	0.148986	10.6079	6.08182	0.026422	0.363867	Aldoa
ENSMUSG00000082381	-0.322663	3.3866	6.07676	0.026475	0.363867	Gm12928
ENSMUSG00000021550	0.131703	5.29094	6.07636	0.0264792	0.363867	2210016F16Rik
ENSMUSG00000044477	0.107452	5.54125	6.07538	0.0264895	0.363867	Zfand3
ENSMUSG00000097021	-0.825064	0.27951	6.0706	0.0265399	0.363906	4933433G15Rik
ENSMUSG00000102561	-0.510628	1.76141	6.07051	0.0265408	0.363906	NA
ENSMUSG00000026341	0.0876189	9.23744	6.06484	0.0266007	0.364143	Actr3
ENSMUSG00000082045	0.160658	3.87281	6.0612	0.0266392	0.364143	Gm11585
ENSMUSG00000033256	0.341066	1.99737	6.05727	0.0266809	0.364143	Shf
ENSMUSG00000111390	-0.619424	2.35802	6.05709	0.0266828	0.364143	NA
ENSMUSG00000079491	0.108748	7.73812	6.05402	0.0267154	0.364143	H2-T10
ENSMUSG00000053113	0.289799	5.40438	6.05362	0.0267196	0.364143	Socs3
ENSMUSG00000099083	-0.133089	5.94928	6.0528	0.0267283	0.364143	ATF7
ENSMUSG00000067931	-0.4059	2.94281	6.05054	0.0267524	0.364143	Zfp948
ENSMUSG00000059183	-0.173953	4.62384	6.04255	0.0268376	0.364283	Mtfmt
ENSMUSG00000085457	0.628969	-0.355252	6.87934	0.026842	0.364283	1110046J04Rik
ENSMUSG00000103507	-1.00628	-0.633849	6.04	0.0268649	0.364283	NA
ENSMUSG00000032782	-0.112913	5.76939	6.03468	0.0269218	0.364283	Cntrob
ENSMUSG00000019782	0.117144	5.11273	6.03443	0.0269245	0.364283	Rwdd1
ENSMUSG00000111356	0.196583	4.39984	6.02538	0.0270217	0.364283	NA
ENSMUSG00000059277	-0.984188	-1.28553	6.01906	0.0270898	0.364283	R74862
ENSMUSG00000021116	0.0931185	7.76303	6.01854	0.0270954	0.364283	Eif2s1
ENSMUSG00000108738	-0.522497	1.22092	6.01791	0.0271023	0.364283	NA
ENSMUSG00000107756	-0.756458	2.06243	6.01604	0.0271224	0.364283	NA
ENSMUSG00000041645	0.113942	7.42634	6.01597	0.0271233	0.364283	Ddx24
ENSMUSG00000029730	0.0837115	8.20014	6.01418	0.0271425	0.364283	Mcm7
ENSMUSG00000030534	-0.133013	5.30966	6.01401	0.0271444	0.364283	Vps33b
ENSMUSG00000020894	-0.173587	5.86731	6.0138	0.0271467	0.364283	Vamp2
ENSMUSG00000025505	-0.209263	3.31524	6.01369	0.0271479	0.364283	Tmem80
ENSMUSG00000052056	-0.140367	6.10258	6.013	0.0271553	0.364283	Zfp217
ENSMUSG00000062611	0.0994552	8.2145	6.01015	0.0271862	0.364283	Rps3a2
ENSMUSG00000038893	-0.156683	4.44335	6.00737	0.0272164	0.364283	Fam117a
ENSMUSG00000031508	-0.174177	6.53741	6.00666	0.0272241	0.364283	Ankrd10
ENSMUSG00000022863	0.210928	3.39652	6.00275	0.0272666	0.364527	Btg3
ENSMUSG00000077394	-0.468332	1.44341	5.99927	0.0273044	0.364708	Gm24339
ENSMUSG00000021458	-0.119412	6.49781	5.99603	0.0273398	0.364855	2010111I01Rik
ENSMUSG00000022014	0.0997466	7.1736	5.98884	0.0274184	0.365331	Epsti1
ENSMUSG00000050213	0.124543	5.75606	5.98831	0.0274242	0.365331	Snip1
ENSMUSG00000030036	0.130651	7.07644	5.98201	0.0274933	0.365809	Mogs
ENSMUSG00000063659	-0.166798	4.56107	5.97744	0.0275435	0.365809	Zbtb18
ENSMUSG00000079884	0.0905679	7.00673	5.97625	0.0275566	0.365809	Gm10698
ENSMUSG00000061143	0.123226	5.65748	5.97369	0.0275849	0.365809	Maml3
ENSMUSG00000063894	-0.176792	4.89102	5.97269	0.0275959	0.365809	Zkscan8
ENSMUSG00000026234	0.0840261	10.7679	5.97078	0.027617	0.365809	Ncl
ENSMUSG00000095296	0.241932	4.26389	5.96953	0.0276308	0.365809	Gm8906
ENSMUSG00000030156	0.289479	7.7026	5.96485	0.0276826	0.366008	Cd69
ENSMUSG00000074165	-0.174187	3.69234	5.96376	0.0276946	0.366008	Zfp788
ENSMUSG00000039637	-0.104997	7.60099	5.95652	0.0277749	0.366355	Coro7
ENSMUSG00000105272	-0.607252	1.15355	5.9563	0.0277774	0.366355	NA
ENSMUSG00000109045	-1.68773	-0.751511	5.95472	0.027795	0.366355	NA
ENSMUSG00000071419	0.162885	5.09359	5.9526	0.0278186	0.366355	Rps15-ps2
ENSMUSG00000023932	0.105592	6.28367	5.94818	0.0278678	0.366682	Cdc5l
ENSMUSG00000035239	-0.184379	4.34944	5.94188	0.0279382	0.367286	Neu3
ENSMUSG00000085622	-0.319484	2.48319	5.93804	0.0279812	0.367528	3110056K07Rik
ENSMUSG00000028953	0.121106	7.1694	5.92859	0.0280874	0.368024	Abcf2
ENSMUSG00000063406	0.119945	7.43634	5.9282	0.0280917	0.368024	Tmed5
ENSMUSG00000045672	0.351238	1.97377	5.92814	0.0280925	0.368024	Col27a1
ENSMUSG00000047284	-0.153035	5.68565	5.92315	0.0281487	0.368439	Neurl4
ENSMUSG00000028952	-0.237201	3.52332	5.91855	0.0282007	0.368624	Zbtb48
ENSMUSG00000059423	-0.204274	3.58467	5.91636	0.0282255	0.368624	Zfp933
ENSMUSG00000022114	0.330995	4.71118	5.90906	0.0283083	0.368624	Spry2
ENSMUSG00000017715	-0.104785	6.18646	5.90825	0.0283175	0.368624	Pgs1
ENSMUSG00000054414	-0.122786	6.02947	5.90709	0.0283307	0.368624	Slc30a7
ENSMUSG00000047388	0.163945	5.25907	5.90597	0.0283434	0.368624	Atmin
ENSMUSG00000081643	0.120033	5.8933	5.90511	0.0283532	0.368624	Gm11605
ENSMUSG00000004788	0.122469	5.67607	5.90415	0.0283642	0.368624	Eif2b2
ENSMUSG00000022682	0.0908054	6.71508	5.90241	0.028384	0.368624	Rrn3
ENSMUSG00000016541	0.100024	7.21334	5.8974	0.0284412	0.369047	Atxn10
ENSMUSG00000026393	0.0816997	7.2954	5.89001	0.0285257	0.369369	Nek7
ENSMUSG00000105175	-0.888557	-0.640064	5.88899	0.0285374	0.369369	NA
ENSMUSG00000028580	-0.114191	6.99039	5.88877	0.0285399	0.369369	Pum1
ENSMUSG00000060470	-0.159039	5.03126	5.88337	0.0286019	0.369556	Gpr97
ENSMUSG00000002028	-0.381711	7.59304	5.88283	0.0286082	0.369556	Kmt2a
ENSMUSG00000032485	0.100678	7.06331	5.87919	0.0286501	0.369556	Scap
ENSMUSG00000072501	-0.133601	7.36178	5.87894	0.0286529	0.369556	Phf20l1
ENSMUSG00000049410	-0.221398	5.0878	5.87067	0.0287484	0.369826	Zfp683
ENSMUSG00000041241	0.161652	4.74288	5.86811	0.0287781	0.369826	Mul1
ENSMUSG00000056204	0.181326	3.68543	5.86797	0.0287797	0.369826	Pgpep1
ENSMUSG00000024891	-0.33365	2.39397	5.86677	0.0287936	0.369826	Slc29a2
ENSMUSG00000003847	-0.270783	7.07284	5.86272	0.0288405	0.369826	Nfat5
ENSMUSG00000097365	-0.48825	1.09636	5.86272	0.0288406	0.369826	C030034L19Rik
ENSMUSG00000086583	0.106561	9.19944	5.86184	0.0288507	0.369826	Gm15500
ENSMUSG00000106341	-2.1708	-1.11942	5.85914	0.0288821	0.369826	NA
ENSMUSG00000036820	0.162089	4.45951	5.85798	0.0288957	0.369826	Amdhd2
ENSMUSG00000091144	-0.220149	2.90779	5.85249	0.0289597	0.370116	Phf11c
ENSMUSG00000039754	-0.207778	3.56027	5.84971	0.0289921	0.370116	Alkbh4
ENSMUSG00000041817	-0.512792	0.338029	6.7048	0.0289924	0.370116	Fam169a
ENSMUSG00000097431	-0.297225	2.33424	5.84189	0.0290836	0.370541	Gm26782
ENSMUSG00000026827	0.0999937	7.21915	5.84055	0.0290993	0.370541	Gpd2
ENSMUSG00000065669	-0.763282	-0.561325	5.84051	0.0290998	0.370541	Gm22581
ENSMUSG00000034394	0.154866	8.46197	5.83611	0.0291514	0.37057	Lif
ENSMUSG00000039682	0.110084	6.4563	5.83539	0.02916	0.37057	Lap3
ENSMUSG00000108042	-0.794116	0.467822	5.83401	0.0291762	0.37057	NA
ENSMUSG00000026457	0.0834901	7.23313	5.83016	0.0292215	0.370831	Adipor1
ENSMUSG00000006471	-0.181462	4.15081	5.82652	0.0292644	0.370955	Ndor1
ENSMUSG00000027108	0.117194	6.83367	5.82514	0.0292807	0.370955	Ola1
ENSMUSG00000023068	0.0907392	7.39556	5.82169	0.0293215	0.371159	Nus1
ENSMUSG00000062937	0.0981034	7.24559	5.81314	0.029423	0.371391	Mtap
ENSMUSG00000005580	-0.855459	-0.473552	5.81243	0.0294314	0.371391	Adcy9
ENSMUSG00000014782	-0.307518	2.18988	5.81205	0.0294359	0.371391	Plekhg4
ENSMUSG00000026374	0.0836595	7.45226	5.8118	0.0294389	0.371391	Tsn
ENSMUSG00000022415	0.200797	3.41679	5.8084	0.0294794	0.371589	Syngr1
ENSMUSG00000040276	0.373037	1.31843	5.79932	0.0295877	0.372642	Pacsin1
ENSMUSG00000057375	0.120231	5.50144	5.79605	0.0296269	0.372821	Yipf1
ENSMUSG00000026012	0.0987508	7.89317	5.79112	0.029686	0.373252	Cd28
ENSMUSG00000056413	0.106206	6.28366	5.78576	0.0297504	0.373483	Adap1
ENSMUSG00000110386	-0.21328	3.78195	5.78321	0.0297812	0.373483	NA
ENSMUSG00000109460	-0.819796	-0.791276	5.78183	0.0297978	0.373483	NA
ENSMUSG00000020486	0.858047	-1.07559	8.68238	0.0298051	0.373483	2004-09-01
ENSMUSG00000048376	0.115575	7.99438	5.77925	0.0298289	0.373483	F2r
ENSMUSG00000024601	0.0922245	6.46465	5.775	0.0298803	0.373815	Isoc1
ENSMUSG00000035458	-0.421911	1.57924	5.77205	0.0299161	0.373951	Tnni3
ENSMUSG00000042419	0.190291	4.11302	5.76306	0.0300252	0.37483	Nfkbil1
ENSMUSG00000024006	-0.0985404	6.49783	5.76214	0.0300364	0.37483	Stk38
ENSMUSG00000100862	0.231701	6.42531	5.75643	0.030106	0.375349	NA
ENSMUSG00000097353	-0.256453	2.47363	5.75211	0.0301587	0.375349	A430046D13Rik
ENSMUSG00000002346	-0.242987	2.77843	5.75184	0.030162	0.375349	Slc25a42
ENSMUSG00000037029	-0.114811	5.97127	5.74703	0.0302209	0.375349	Zfp146
ENSMUSG00000056201	0.0966383	9.59465	5.74582	0.0302357	0.375349	Cfl1
ENSMUSG00000102038	0.269046	2.3789	5.74215	0.0302808	0.375349	NA
ENSMUSG00000042312	0.113076	5.83085	5.73856	0.030325	0.375349	S100a13
ENSMUSG00000090709	-0.514162	2.07594	5.7375	0.030338	0.375349	Gm17173
ENSMUSG00000032400	-0.115219	6.28866	5.73679	0.0303468	0.375349	Zwilch
ENSMUSG00000025608	0.623646	0.602034	5.73667	0.0303482	0.375349	Podxl
ENSMUSG00000073434	-0.0999077	5.85128	5.73626	0.0303532	0.375349	Wdr90
ENSMUSG00000089829	-0.709266	-0.0382771	5.73282	0.0303957	0.375528	Gm16565
ENSMUSG00000021431	-0.203787	5.86448	5.73076	0.0304212	0.375528	Snrnp48
ENSMUSG00000084941	-0.737465	0.564919	5.72629	0.0304764	0.375528	Gm11944
ENSMUSG00000040022	-0.14681	4.37206	5.72571	0.0304835	0.375528	Rab11fip2
ENSMUSG00000020827	-0.122232	6.60005	5.72416	0.0305028	0.375528	Mink1
ENSMUSG00000104546	-0.831059	-0.531408	5.72294	0.0305179	0.375528	NA
ENSMUSG00000090112	-0.143282	5.89371	5.72041	0.0305493	0.375606	Shprh
ENSMUSG00000039315	0.109372	4.99223	5.71261	0.0306463	0.376307	Clnk
ENSMUSG00000061313	-0.156082	5.66632	5.71154	0.0306596	0.376307	Ddhd2
ENSMUSG00000082195	0.174954	3.98045	5.70978	0.0306815	0.376307	Gm13034
ENSMUSG00000075528	-0.535793	0.451516	5.698	0.030829	0.37753	Aarsd1
ENSMUSG00000035027	0.109035	6.53605	5.69551	0.0308602	0.37753	Map2k2
ENSMUSG00000036323	0.0889888	8.274	5.69429	0.0308755	0.37753	Srp72
ENSMUSG00000061118	0.147827	3.72925	5.97035	0.0308819	0.37753	Dnajc30
ENSMUSG00000105935	-0.963072	-1.08491	5.68935	0.0309378	0.377904	NA
ENSMUSG00000026245	0.0893644	6.97575	5.68553	0.0309859	0.378185	Farsb
ENSMUSG00000030612	0.105422	5.17626	5.68305	0.0310172	0.378258	Mrpl46
ENSMUSG00000106682	-1.02444	-0.639973	5.67679	0.0310964	0.378917	NA
ENSMUSG00000032116	0.0879234	8.55612	5.67297	0.0311448	0.379198	Stt3a
ENSMUSG00000041870	0.0877633	7.86425	5.66472	0.0312498	0.380168	Ankrd13a
ENSMUSG00000033916	0.0901671	6.38138	5.65846	0.0313297	0.380424	Chmp2a
ENSMUSG00000030738	0.103079	9.24859	5.65668	0.0313524	0.380424	Eif3c
ENSMUSG00000024019	-0.219205	3.41206	5.65508	0.031373	0.380424	Cmtr1
ENSMUSG00000010067	-0.125451	6.37024	5.65416	0.0313847	0.380424	Rassf1
ENSMUSG00000101389	0.616426	-0.0090337	5.68476	0.0313977	0.380424	NA
ENSMUSG00000072893	-0.301389	2.9877	5.65105	0.0314246	0.380443	4933439C10Rik
ENSMUSG00000082905	0.358132	1.288	6.1983	0.0314963	0.380893	Gm7823
ENSMUSG00000047749	-0.11715	5.16612	5.64362	0.03152	0.380893	Zc3hav1l
ENSMUSG00000063785	0.122584	5.83639	5.64224	0.0315379	0.380893	Utp14a
ENSMUSG00000038848	0.105754	6.99603	5.63963	0.0315715	0.380991	Ythdf1
ENSMUSG00000104913	0.111972	8.19694	5.63678	0.0316083	0.381129	NA
ENSMUSG00000114253	-0.528104	2.61144	5.63233	0.0316659	0.381386	NA
ENSMUSG00000110657	-0.513636	0.280302	5.6312	0.0316804	0.381386	NA
ENSMUSG00000047547	0.140538	4.74714	5.62083	0.031815	0.382133	Cltb
ENSMUSG00000008682	-0.20327	5.64343	5.61855	0.0318447	0.382133	Rpl10
ENSMUSG00000029414	-0.0886596	7.39197	5.61553	0.0318841	0.382133	Kntc1
ENSMUSG00000029767	0.074868	8.06419	5.61441	0.0318987	0.382133	Calu
ENSMUSG00000084153	0.324993	1.78381	5.61418	0.0319017	0.382133	Gm12186
ENSMUSG00000015702	-0.257904	2.43618	5.61161	0.0319353	0.382133	Anxa9
ENSMUSG00000020634	0.102231	6.00591	5.60952	0.0319627	0.382133	Ubxn2a
ENSMUSG00000113255	0.160332	4.3905	5.60945	0.0319636	0.382133	NA
ENSMUSG00000081865	0.193326	3.84044	5.60809	0.0319814	0.382133	Gm15484
ENSMUSG00000004748	0.343044	1.40701	5.60687	0.0319973	0.382133	Mtfp1
ENSMUSG00000030045	0.104953	5.90515	5.60479	0.0320246	0.382155	Mrpl19
ENSMUSG00000021819	-0.126164	6.5336	5.59364	0.0321712	0.383525	Zswim8
ENSMUSG00000047187	0.0906559	6.54456	5.58766	0.0322502	0.383525	Rab2a
ENSMUSG00000021908	0.134812	5.47893	5.58721	0.032256	0.383525	Gm6768
ENSMUSG00000105826	-0.374054	3.3468	5.58643	0.0322665	0.383525	NA
ENSMUSG00000070282	-0.434061	1.30573	5.58637	0.0322672	0.383525	3000002C10Rik
ENSMUSG00000102496	-0.78158	0.920872	5.58283	0.032314	0.383656	NA
ENSMUSG00000020812	-0.174246	5.11199	5.57682	0.0323939	0.383656	1810032O08Rik
ENSMUSG00000018286	0.0986086	6.74898	5.57605	0.0324041	0.383656	Psmb6
ENSMUSG00000030744	0.102871	9.83939	5.57434	0.0324268	0.383656	Rps3
ENSMUSG00000103433	-0.537569	0.391265	5.57061	0.0324765	0.383656	NA
ENSMUSG00000035868	-0.196031	3.76783	5.56677	0.0325277	0.383656	3110052M02Rik
ENSMUSG00000085614	-0.414002	0.810022	5.56603	0.0325376	0.383656	1700123M08Rik
ENSMUSG00000026496	0.0860879	8.16621	5.56566	0.0325425	0.383656	Parp1
ENSMUSG00000025809	0.0799246	8.61842	5.56328	0.0325743	0.383656	Itgb1
ENSMUSG00000056772	1.34773	-0.871118	5.5624	0.0325862	0.383656	Rps6-ps2
ENSMUSG00000073437	-0.30907	3.06769	5.56137	0.0326	0.383656	D330041H03Rik
ENSMUSG00000053286	-0.121248	4.95659	5.56081	0.0326074	0.383656	Trmt1l
ENSMUSG00000007739	0.0835172	8.60824	5.55716	0.0326563	0.383656	Cct4
ENSMUSG00000100319	0.456368	0.748486	5.55711	0.0326571	0.383656	NA
ENSMUSG00000046056	-0.639751	-0.284529	5.55674	0.0326619	0.383656	Sbsn
ENSMUSG00000060862	-0.193238	4.36646	5.54775	0.0327829	0.384315	Zbtb40
ENSMUSG00000041762	-0.356789	1.41373	5.95918	0.0328187	0.384315	Gpr155
ENSMUSG00000074578	-0.193403	5.90282	5.54451	0.0328265	0.384315	1500012F01Rik
ENSMUSG00000091509	-0.261124	2.90558	5.54309	0.0328457	0.384315	Gm17066
ENSMUSG00000031820	0.114387	6.57806	5.54243	0.0328547	0.384315	Babam1
ENSMUSG00000110317	-0.377518	1.64889	5.54116	0.0328718	0.384315	NA
ENSMUSG00000082128	0.332122	1.64552	5.53755	0.0329207	0.384321	Gm11824
ENSMUSG00000022565	-0.191065	8.56319	5.53734	0.0329235	0.384321	Plec
ENSMUSG00000040699	0.120409	7.22359	5.53046	0.0330168	0.384938	Limd2
ENSMUSG00000053898	0.125243	6.46864	5.52846	0.0330439	0.384938	Ech1
ENSMUSG00000050974	-0.285617	2.13422	5.52777	0.0330533	0.384938	Gm9847
ENSMUSG00000034164	0.334398	2.03427	5.52171	0.0331359	0.385214	Emid1
ENSMUSG00000085156	-0.129881	5.19927	5.5201	0.0331578	0.385214	Gm11974
ENSMUSG00000075376	-0.220588	6.25	5.51908	0.0331718	0.385214	Rc3h2
ENSMUSG00000015092	0.119785	6.21693	5.5185	0.0331798	0.385214	Edf1
ENSMUSG00000028034	-0.0887555	8.19507	5.5091	0.0333085	0.385736	Fubp1
ENSMUSG00000103953	0.215505	3.53992	5.50662	0.0333425	0.385736	NA
ENSMUSG00000022427	0.10682	6.76109	5.50267	0.0333968	0.385736	Tomm22
ENSMUSG00000005683	0.0831126	8.61262	5.50253	0.0333989	0.385736	Cs
ENSMUSG00000023004	0.10905	8.52657	5.50107	0.033419	0.385736	Tuba1b
ENSMUSG00000000409	0.0929848	9.24437	5.50094	0.0334207	0.385736	Lck
ENSMUSG00000003346	0.133117	5.95177	5.50052	0.0334265	0.385736	Abhd17a
ENSMUSG00000020385	-0.18989	5.66566	5.50024	0.0334304	0.385736	Clk4
ENSMUSG00000090957	0.251015	2.96069	5.49789	0.0334628	0.385809	Gm7535
ENSMUSG00000026309	-0.101118	6.28106	5.49566	0.0334935	0.385809	Ilkap
ENSMUSG00000001175	0.085282	9.29456	5.48734	0.0336087	0.385809	Calm1
ENSMUSG00000097838	-0.86757	-1.22791	6.69537	0.033613	0.385809	C530050E15Rik
ENSMUSG00000032047	0.0954074	6.87714	5.48536	0.0336363	0.385809	Acat1
ENSMUSG00000030059	0.131056	6.35005	5.48437	0.03365	0.385809	Tmf1
ENSMUSG00000001558	-0.816134	-0.791061	5.48317	0.0336667	0.385809	Klhl10
ENSMUSG00000050332	-0.178745	4.17661	5.48093	0.0336978	0.385809	Amer1
ENSMUSG00000019917	-0.170547	3.48515	5.47799	0.0337388	0.385809	2010-09-01
ENSMUSG00000055170	0.884127	7.40012	5.4768	0.0337553	0.385809	Ifng
ENSMUSG00000029437	0.662524	2.78326	5.47542	0.0337746	0.385809	Il31
ENSMUSG00000090610	0.127835	7.42798	5.47485	0.0337825	0.385809	Gm3571
ENSMUSG00000056383	-0.191634	3.70587	5.47289	0.0338099	0.385809	AI987944
ENSMUSG00000010066	-0.360137	1.9555	5.47201	0.0338222	0.385809	Cacna2d2
ENSMUSG00000034612	0.103863	6.23012	5.47198	0.0338226	0.385809	Chst11
ENSMUSG00000030741	-0.152032	4.7561	5.46972	0.0338542	0.385876	Spns1
ENSMUSG00000052906	0.19553	5.13311	5.46744	0.0338862	0.385947	Ubxn8
ENSMUSG00000024078	0.138133	5.24009	5.46191	0.0339637	0.386058	Ttc27
ENSMUSG00000078670	0.145649	3.96289	5.46078	0.0339796	0.386058	Fam174b
ENSMUSG00000107215	-0.461549	2.07444	5.45832	0.0340141	0.386058	NA
ENSMUSG00000044468	0.274599	3.77476	5.45589	0.0340483	0.386058	Fam46c
ENSMUSG00000032705	-0.133402	4.76089	5.45549	0.034054	0.386058	Exd2
ENSMUSG00000104344	-0.325672	2.77435	5.45242	0.0340972	0.386058	NA
ENSMUSG00000083262	0.318153	1.59055	5.4502	0.0341286	0.386058	Gm14470
ENSMUSG00000066245	0.185006	5.10171	5.44655	0.0341801	0.386058	Gm10156
ENSMUSG00000115219	0.284384	2.55208	5.44466	0.0342069	0.386058	NA
ENSMUSG00000002496	0.110792	6.02215	5.44402	0.034216	0.386058	Tsc2
ENSMUSG00000045201	-0.83866	-1.00115	5.44272	0.0342343	0.386058	Lrrc3b
ENSMUSG00000032040	0.0869358	6.56252	5.44235	0.0342396	0.386058	Dcps
ENSMUSG00000022442	0.201604	3.07427	5.44122	0.0342556	0.386058	Ttll1
ENSMUSG00000019969	0.093073	6.75728	5.44118	0.0342562	0.386058	Psen1
ENSMUSG00000097906	0.116558	8.09016	5.43794	0.0343023	0.386111	Gm9625
ENSMUSG00000097772	-0.297812	4.76963	5.43692	0.0343167	0.386111	5430416N02Rik
ENSMUSG00000090272	-0.142093	5.63489	5.43541	0.0343381	0.386111	Mndal
ENSMUSG00000036880	0.14117	5.35189	5.43341	0.0343665	0.386141	Acaa2
ENSMUSG00000044751	0.0947448	6.12683	5.42903	0.0344291	0.386243	Gm12231
ENSMUSG00000030357	0.108441	7.75096	5.42809	0.0344424	0.386243	Fkbp4
ENSMUSG00000008373	0.100325	6.88972	5.42706	0.0344572	0.386243	Prpf31
ENSMUSG00000025357	-0.116705	7.36577	5.42413	0.034499	0.386243	Dgka
ENSMUSG00000022620	0.137536	4.55946	5.42305	0.0345145	0.386243	Arsa
ENSMUSG00000022999	-0.15525	5.16142	5.42195	0.0345301	0.386243	Lmbr1l
ENSMUSG00000038095	-0.0973066	8.12728	5.41571	0.0346197	0.386922	Sbno1
ENSMUSG00000028959	-0.108245	6.04874	5.41278	0.0346618	0.386922	Fastk
ENSMUSG00000099375	-0.646346	2.16012	5.41139	0.0346818	0.386922	NA
ENSMUSG00000073664	-0.283804	5.15299	5.41054	0.034694	0.386922	Nbeal1
ENSMUSG00000027613	0.163405	6.89799	5.40279	0.0348058	0.387233	Eif6
ENSMUSG00000110419	-0.585752	0.588702	5.40273	0.0348067	0.387233	NA
ENSMUSG00000056671	0.0934051	6.6713	5.40219	0.0348144	0.387233	Prelid2
ENSMUSG00000078377	-0.39237	3.38255	5.39963	0.0348514	0.387233	Gm4294
ENSMUSG00000024758	0.0794787	7.91686	5.39959	0.034852	0.387233	Rtn3
ENSMUSG00000014778	-0.125385	5.45665	5.39788	0.0348768	0.387233	Fhod1
ENSMUSG00000030697	0.0983147	7.68283	5.39348	0.0349405	0.387533	Ppp4c
ENSMUSG00000030402	-0.616276	-0.295504	5.3908	0.0349794	0.387533	Ppm1n
ENSMUSG00000026748	0.17273	4.13233	5.39043	0.0349848	0.387533	Plxdc2
ENSMUSG00000026356	0.0837692	7.96256	5.3889	0.0350071	0.387533	Dars
ENSMUSG00000029455	0.120116	5.04645	5.38416	0.0350761	0.387862	Aldh2
ENSMUSG00000062590	-0.349901	1.82019	5.38218	0.035105	0.387862	Armc9
ENSMUSG00000027852	0.0909366	7.83275	5.37982	0.0351394	0.387862	Nras
ENSMUSG00000082286	-0.292943	3.0596	5.37976	0.0351403	0.387862	Pisd-ps1
ENSMUSG00000032399	0.103233	10.4142	5.37597	0.0351957	0.388036	Rpl4
ENSMUSG00000053483	-0.158866	4.70204	5.37514	0.0352078	0.388036	Usp21
ENSMUSG00000045799	0.115731	7.64664	5.37325	0.0352356	0.388058	Gm9800
ENSMUSG00000028156	0.0940421	6.97491	5.36939	0.0352921	0.388202	Eif4e
ENSMUSG00000033769	0.14684	4.98693	5.36882	0.0353005	0.388202	Exoc6b
ENSMUSG00000020654	0.107862	6.19291	5.36645	0.0353354	0.388302	Adcy3
ENSMUSG00000078247	-0.501685	1.88229	5.36283	0.0353887	0.388492	Airn
ENSMUSG00000103621	-0.799241	0.207207	5.35821	0.0354567	0.388492	NA
ENSMUSG00000078586	-0.564344	0.337622	5.77799	0.0354621	0.388492	Gm11735
ENSMUSG00000038384	-0.225926	5.49859	5.35501	0.035504	0.388492	Setd1b
ENSMUSG00000081769	-0.431763	1.11256	5.35485	0.0355064	0.388492	Gm12216
ENSMUSG00000113196	-1.08639	-0.730158	5.35474	0.0355081	0.388492	NA
ENSMUSG00000077167	-0.632885	0.19764	5.34604	0.035637	0.389166	Gm24119
ENSMUSG00000022305	0.0874582	7.56527	5.3457	0.035642	0.389166	Lrp12
ENSMUSG00000059851	-0.125459	5.73946	5.34532	0.0356476	0.389166	Suv420h2
ENSMUSG00000105201	-0.651143	0.956304	5.3409	0.0357135	0.389379	NA
ENSMUSG00000090290	-0.110972	5.66192	5.34052	0.035719	0.389379	Gm17296
ENSMUSG00000038525	0.118011	5.87639	5.33316	0.0358289	0.390129	Armc10
ENSMUSG00000031578	0.0980635	7.03219	5.33191	0.0358475	0.390129	Mak16
ENSMUSG00000026355	0.076337	9.177	5.32868	0.035896	0.390129	Mcm6
ENSMUSG00000081572	0.562313	0.103342	5.32696	0.0359217	0.390129	Gm14138
ENSMUSG00000025200	-0.126967	4.76237	5.32646	0.0359292	0.390129	Cwf19l1
ENSMUSG00000086743	0.527967	0.394182	5.32547	0.0359439	0.390129	Hnrnpa1l2-ps
ENSMUSG00000020128	-0.0993437	6.82014	5.32236	0.0359907	0.390354	Vps54
ENSMUSG00000029447	0.0868889	8.58441	5.31822	0.036053	0.390748	Cct6a
ENSMUSG00000010608	-0.166574	8.34774	5.31602	0.0360861	0.390824	Rbm25
ENSMUSG00000033102	-0.146567	4.81152	5.31163	0.0361523	0.391258	Cdc14b
ENSMUSG00000034664	-0.533098	0.863545	5.30971	0.0361812	0.39129	Itga2b
ENSMUSG00000020089	0.0971689	6.86084	5.30668	0.0362272	0.391504	Ppa1
ENSMUSG00000020402	0.0948094	8.43576	5.3036	0.0362738	0.391616	Vdac1
ENSMUSG00000022570	0.138435	5.45652	5.30162	0.0363038	0.391616	Tsta3
ENSMUSG00000052724	-0.854105	-0.646223	5.30083	0.0363159	0.391616	Gm9888
ENSMUSG00000018446	0.0900877	7.6999	5.2953	0.0363998	0.391627	C1qbp
ENSMUSG00000083061	0.103235	6.59382	5.29331	0.0364302	0.391627	Gm12191
ENSMUSG00000022070	-0.135336	5.84504	5.29321	0.0364318	0.391627	Bora
ENSMUSG00000066592	0.330628	2.39883	5.29299	0.0364351	0.391627	Gm7589
ENSMUSG00000022708	-0.475857	2.98958	5.29218	0.0364474	0.391627	Zbtb20
ENSMUSG00000073700	0.15117	5.59532	5.28922	0.0364925	0.391831	Klhl21
ENSMUSG00000052656	0.198798	4.29646	5.28584	0.0365442	0.392105	Rnf103
ENSMUSG00000064901	-0.688639	-0.485127	5.27445	0.0367188	0.393228	Snora21
ENSMUSG00000110088	-1.43927	-1.41866	5.27432	0.0367208	0.393228	NA
ENSMUSG00000096035	0.83161	-0.898856	5.33316	0.0367452	0.393228	Gm1045
ENSMUSG00000079019	-0.33885	1.86076	5.27218	0.0367537	0.393228	Insl3
ENSMUSG00000022020	-0.149856	5.51744	5.26904	0.0368022	0.393263	Naa16
ENSMUSG00000059674	-0.275443	2.53867	5.26857	0.0368094	0.393263	Cdh24
ENSMUSG00000040928	-0.143837	5.96865	5.26435	0.0368745	0.393663	S100pbp
ENSMUSG00000021957	0.102729	9.5072	5.26275	0.0368993	0.393663	Tkt
ENSMUSG00000028560	0.072943	8.13246	5.2571	0.0369868	0.394316	Usp1
ENSMUSG00000003235	0.0931287	6.894	5.25022	0.0370937	0.395174	Eif2b5
ENSMUSG00000089736	-0.45522	1.51908	5.24236	0.0372162	0.395801	Gm14378
ENSMUSG00000105382	-0.81934	0.475078	5.24109	0.0372361	0.395801	NA
ENSMUSG00000029028	0.108629	6.87672	5.23911	0.037267	0.395801	Lrrc47
ENSMUSG00000024082	0.148847	4.52672	5.23894	0.0372696	0.395801	Ndufaf7
ENSMUSG00000005501	-0.159644	4.23639	5.23768	0.0372893	0.395801	Usp40
ENSMUSG00000018040	0.115058	6.63535	5.23631	0.0373109	0.395801	Rrp7a
ENSMUSG00000036918	0.110271	7.17991	5.2334	0.0373564	0.395871	Ttc7
ENSMUSG00000022856	0.154996	3.86186	5.23043	0.037403	0.395871	Tmem41a
ENSMUSG00000047193	-0.244977	4.58206	5.22891	0.037427	0.395871	Dync2h1
ENSMUSG00000027067	0.0691441	9.23822	5.22833	0.0374362	0.395871	Ssrp1
ENSMUSG00000034173	-0.298183	1.71528	5.30501	0.0374494	0.395871	2410018M08Rik
ENSMUSG00000075700	0.0761804	8.11019	5.22551	0.0374804	0.39592	Selt
ENSMUSG00000086645	-0.768591	-0.945794	5.95268	0.0375276	0.39614	Gm15743
ENSMUSG00000031974	0.128971	5.02721	5.21744	0.0376078	0.396325	Abcb10
ENSMUSG00000041390	0.13358	6.37215	5.21656	0.0376218	0.396325	Mdfic
ENSMUSG00000024530	-0.430878	0.966835	5.21639	0.0376245	0.396325	Slmo1
ENSMUSG00000006638	-0.515956	0.634447	5.20707	0.0377721	0.397207	Abhd1
ENSMUSG00000063314	-0.405603	1.21906	5.20432	0.0378159	0.397207	Gm12657
ENSMUSG00000081603	0.102722	7.79011	5.20217	0.0378502	0.397207	Gm14681
ENSMUSG00000022744	0.0935904	5.97666	5.20039	0.0378786	0.397207	Cldn25
ENSMUSG00000021771	0.0938056	7.66173	5.20021	0.0378814	0.397207	Vdac2
ENSMUSG00000109536	-0.560372	0.443538	5.19971	0.0378893	0.397207	NA
ENSMUSG00000034220	0.144598	5.07056	5.19945	0.0378935	0.397207	Gpc1
ENSMUSG00000055188	-0.618051	-0.446205	5.19302	0.0379963	0.397414	2900002K06Rik
ENSMUSG00000059040	0.123018	6.88793	5.19108	0.0380273	0.397414	Gm5506
ENSMUSG00000004105	-0.222944	2.83146	5.18951	0.0380524	0.397414	Angptl2
ENSMUSG00000102973	-0.669592	0.831433	5.18943	0.0380537	0.397414	NA
ENSMUSG00000069255	-0.156954	4.95274	5.1892	0.0380574	0.397414	Dusp22
ENSMUSG00000097519	-0.410916	1.1453	5.18802	0.0380764	0.397414	4930558J18Rik
ENSMUSG00000105600	0.350283	1.9912	5.1862	0.0381056	0.397414	NA
ENSMUSG00000058706	-0.151117	5.43689	5.17793	0.0382387	0.397414	0610030E20Rik
ENSMUSG00000041096	-0.15683	4.83544	5.17792	0.0382388	0.397414	Tspyl2
ENSMUSG00000030884	0.0888321	7.70047	5.17537	0.0382799	0.397414	Uqcrc2
ENSMUSG00000026281	-0.118144	5.97391	5.17398	0.0383024	0.397414	Dtymk
ENSMUSG00000051427	-0.247692	2.99265	5.1737	0.0383069	0.397414	Ccdc157
ENSMUSG00000021973	0.0843416	6.67955	5.17275	0.0383223	0.397414	Micu2
ENSMUSG00000114835	-0.580944	0.453877	5.16956	0.0383739	0.397414	NA
ENSMUSG00000042265	1.48203	-0.738003	5.1687	0.0383877	0.397414	Trem1
ENSMUSG00000020372	0.0976801	10.2641	5.16836	0.0383933	0.397414	Gnb2l1
ENSMUSG00000001229	0.0816523	7.2231	5.16786	0.0384014	0.397414	Dpp9
ENSMUSG00000041406	-0.124604	4.80817	5.16668	0.0384205	0.397414	BC055324
ENSMUSG00000022404	0.0986154	5.85812	5.16289	0.038482	0.397414	Slc25a17
ENSMUSG00000041849	0.208179	6.29066	5.16281	0.0384833	0.397414	Card6
ENSMUSG00000089769	-1.00511	-0.856232	5.1621	0.0384948	0.397414	Gm16574
ENSMUSG00000028134	-0.308287	4.9377	5.16202	0.0384962	0.397414	Ptbp2
ENSMUSG00000030942	0.0888247	7.25461	5.15785	0.0385639	0.39784	Thumpd1
ENSMUSG00000033953	0.0783619	7.00735	5.15482	0.0386133	0.398075	Ppp3r1
ENSMUSG00000110692	-0.634211	0.103736	5.15241	0.0386527	0.398166	NA
ENSMUSG00000017405	-0.17322	3.93817	5.15103	0.0386752	0.398166	Nek8
ENSMUSG00000025980	0.0820762	8.58949	5.14864	0.0387143	0.398257	Hspd1
ENSMUSG00000050705	-0.2134	3.79472	5.14724	0.0387371	0.398257	2310061I04Rik
ENSMUSG00000051550	-0.298361	2.45981	5.14271	0.0388114	0.398747	Zfp579
ENSMUSG00000025645	-0.181151	3.39659	5.13568	0.038927	0.399453	Ccdc51
ENSMUSG00000022956	0.113857	6.79408	5.13529	0.0389334	0.399453	Atp5o
ENSMUSG00000101502	0.636387	0.672654	5.13302	0.0389708	0.399564	NA
ENSMUSG00000005267	-0.146606	4.31324	5.12392	0.039121	0.40083	Zfp287
ENSMUSG00000081752	0.080507	6.64235	5.12132	0.0391642	0.400999	Gm14680
ENSMUSG00000015120	-0.161081	6.51663	5.11208	0.0393177	0.402296	Ube2i
ENSMUSG00000021178	0.0845654	7.39581	5.1037	0.0394574	0.40345	Psmc1
ENSMUSG00000052760	-0.145737	4.59239	5.09668	0.0395751	0.404093	A630001G21Rik
ENSMUSG00000020175	-0.715973	-0.659115	5.0964	0.0395798	0.404093	Rab36
ENSMUSG00000031134	-0.114952	6.18739	5.09513	0.0396011	0.404093	Rbmx
ENSMUSG00000115148	-0.538045	-0.208839	5.87399	0.0396578	0.404391	NA
ENSMUSG00000030742	0.106074	8.15981	5.09019	0.0396842	0.404391	Lat
ENSMUSG00000046785	-0.188607	5.8095	5.08558	0.0397619	0.404907	Epm2aip1
ENSMUSG00000034035	-0.382551	1.34023	5.08301	0.0398052	0.405073	Ccdc17
ENSMUSG00000049932	0.0821719	7.13054	5.07985	0.0398586	0.405342	H2afx
ENSMUSG00000025132	0.101394	9.72216	5.07624	0.0399199	0.40569	Arhgdia
ENSMUSG00000095918	0.235563	4.55649	5.07383	0.0399608	0.405813	Gm5861
ENSMUSG00000082585	0.141284	4.41729	5.07233	0.0399861	0.405813	Gm15387
ENSMUSG00000019143	-0.122057	4.83836	5.07065	0.0400147	0.405829	Hars2
ENSMUSG00000083161	-0.206008	4.81989	5.06773	0.0400644	0.406058	Gm11427
ENSMUSG00000039531	-0.219965	4.74423	5.06587	0.040096	0.406104	Zufsp
ENSMUSG00000030614	-0.225602	3.80545	5.05931	0.040208	0.406861	Tmem126b
ENSMUSG00000058006	-0.347253	7.0457	5.05832	0.040225	0.406861	Mdn1
ENSMUSG00000098404	0.180916	4.52405	5.05659	0.0402546	0.406886	RP24-84K14.11
ENSMUSG00000025085	0.107621	9.04804	5.0537	0.0403041	0.407038	Ablim1
ENSMUSG00000026209	0.127041	5.06937	5.05036	0.0403614	0.407038	Dnpep
ENSMUSG00000064647	-0.51053	0.679593	5.0439	0.0404725	0.407038	Gm23301
ENSMUSG00000005483	0.147905	6.50782	5.04205	0.0405044	0.407038	Dnajb1
ENSMUSG00000040731	0.0812332	8.72355	5.03964	0.0405459	0.407038	Eif4h
ENSMUSG00000028708	-0.106421	5.41895	5.03911	0.0405551	0.407038	Mknk1
ENSMUSG00000031948	0.100992	8.08613	5.03875	0.0405614	0.407038	Kars
ENSMUSG00000087452	-0.857089	-0.930826	5.11591	0.0405659	0.407038	Gm11998
ENSMUSG00000078773	-0.187113	4.47368	5.03803	0.0405737	0.407038	Rad54b
ENSMUSG00000021488	-0.176911	8.04802	5.03778	0.040578	0.407038	Nsd1
ENSMUSG00000098274	-0.428984	1.25368	5.03678	0.0405953	0.407038	RPL24
ENSMUSG00000031226	0.0858415	6.08802	5.03535	0.0406201	0.407038	Pbdc1
ENSMUSG00000004896	-0.179553	4.39105	5.03521	0.0406224	0.407038	Rrnad1
ENSMUSG00000024410	-0.108311	5.52501	5.02686	0.0407672	0.407269	3110002H16Rik
ENSMUSG00000109157	-0.68893	0.591218	5.02628	0.0407774	0.407269	NA
ENSMUSG00000066107	1.01948	-1.13641	5.02589	0.0407842	0.407269	Gm12666
ENSMUSG00000016757	0.119502	6.41004	5.02313	0.0408321	0.407269	Ttll12
ENSMUSG00000053460	-0.251777	2.96187	5.02296	0.0408351	0.407269	Ggcx
ENSMUSG00000106990	-0.291775	2.86088	5.02181	0.0408551	0.407269	NA
ENSMUSG00000030754	0.0692912	7.81252	5.02085	0.0408719	0.407269	Copb1
ENSMUSG00000056116	0.110662	7.46249	5.02077	0.0408732	0.407269	H2-T22
ENSMUSG00000019889	-0.151248	4.48659	5.01982	0.0408898	0.407269	Ptprk
ENSMUSG00000106112	-0.612888	0.474762	5.01448	0.040983	0.407926	NA
ENSMUSG00000037652	-0.137403	9.02889	5.01165	0.0410324	0.408147	Phc3
ENSMUSG00000010097	-0.12045	7.73658	5.00388	0.0411688	0.409233	Nxf1
ENSMUSG00000071552	0.116189	4.84686	4.9933	0.0413551	0.410813	Tigit
ENSMUSG00000103622	-0.347278	1.25727	4.98936	0.0414248	0.411073	NA
ENSMUSG00000056737	0.110228	7.67793	4.98705	0.0414658	0.411073	Capg
ENSMUSG00000022900	0.650355	0.0723739	4.98598	0.0414847	0.411073	Ildr1
ENSMUSG00000051517	-0.187908	4.56793	4.98207	0.0415541	0.411073	Arhgef39
ENSMUSG00000037318	-0.0852351	6.8801	4.98205	0.0415544	0.411073	Traf3ip3
ENSMUSG00000039753	-0.107335	6.06805	4.98011	0.041589	0.411073	Fbxl5
ENSMUSG00000026999	-0.181922	3.02478	4.97327	0.0417108	0.411073	Nup35
ENSMUSG00000027804	-0.103505	6.86659	4.9702	0.0417656	0.411073	Ppid
ENSMUSG00000092243	-0.499583	0.838303	4.96955	0.0417773	0.411073	Gm7030
ENSMUSG00000062190	0.108588	4.90349	4.96938	0.0417802	0.411073	Lancl2
ENSMUSG00000087231	-0.647465	-0.408553	4.96803	0.0418044	0.411073	E230016M11Rik
ENSMUSG00000079610	-0.217732	3.20498	4.96705	0.0418219	0.411073	Ankrd39
ENSMUSG00000072235	0.122261	7.48045	4.96556	0.0418486	0.411073	Tuba1a
ENSMUSG00000103883	-0.671091	0.839221	4.96543	0.041851	0.411073	NA
ENSMUSG00000096768	-0.428803	2.90511	4.96439	0.0418695	0.411073	Erdr1
ENSMUSG00000031813	0.155546	5.70811	4.96354	0.0418848	0.411073	Mvb12a
ENSMUSG00000020718	-0.252394	2.53058	4.96346	0.0418862	0.411073	Polg2
ENSMUSG00000106037	0.103851	8.04977	4.96331	0.0418889	0.411073	NA
ENSMUSG00000021298	-0.112849	6.31944	4.96258	0.0419021	0.411073	Gpr132
ENSMUSG00000022312	0.0858498	8.18331	4.96014	0.0419458	0.411142	Eif3h
ENSMUSG00000002871	-0.146735	4.37232	4.95696	0.042003	0.411142	Tpra1
ENSMUSG00000036106	0.133204	5.23927	4.95612	0.0420181	0.411142	Prr5
ENSMUSG00000064193	0.135316	8.50445	4.95609	0.0420187	0.411142	Gm4735
ENSMUSG00000079173	-0.414615	1.24442	4.95237	0.0420856	0.411323	Zan
ENSMUSG00000032050	0.0783159	7.8593	4.95135	0.0421041	0.411323	Rdx
ENSMUSG00000046441	0.173604	4.43998	4.9505	0.0421195	0.411323	Cmtr2
ENSMUSG00000085241	-0.221573	4.31384	4.94886	0.042149	0.411344	Snhg3
ENSMUSG00000028911	-0.0951636	6.97857	4.9433	0.0422496	0.412057	Srsf4
ENSMUSG00000074506	0.121539	4.78774	4.94091	0.0422929	0.412211	Gm10705
ENSMUSG00000033287	0.108135	5.694	4.93678	0.0423678	0.41247	Kctd17
ENSMUSG00000044037	-0.114994	6.68015	4.9356	0.0423894	0.41247	Als2cl
ENSMUSG00000084067	0.114284	4.72127	4.93337	0.0424298	0.41247	Gm14269
ENSMUSG00000022477	0.0896856	8.68828	4.93219	0.0424513	0.41247	Aco2
ENSMUSG00000024387	0.103026	7.43895	4.93188	0.0424569	0.41247	Csnk2b
ENSMUSG00000042439	-0.736426	0.399504	4.92738	0.042539	0.41287	Zfp532
ENSMUSG00000013611	0.539733	0.0183621	4.92331	0.0426134	0.41287	Snx31
ENSMUSG00000029777	0.104059	8.82732	4.92203	0.0426368	0.41287	Gars
ENSMUSG00000060904	0.0976575	6.41232	4.92107	0.0426544	0.41287	Arl1
ENSMUSG00000030763	0.101946	4.91518	4.92034	0.0426679	0.41287	Lcmt1
ENSMUSG00000027667	-0.11676	5.85388	4.91888	0.0426946	0.41287	Zfp639
ENSMUSG00000074151	-0.133184	8.29547	4.91808	0.0427093	0.41287	Nlrc5
ENSMUSG00000021996	0.092493	5.50583	4.91705	0.0427282	0.41287	Esd
ENSMUSG00000020152	0.0692312	9.43677	4.91609	0.0427458	0.41287	Actr2
ENSMUSG00000076441	0.159516	4.46398	4.91292	0.042804	0.413139	Ass1
ENSMUSG00000031026	-0.494245	1.31637	4.90998	0.0428582	0.413139	Trim66
ENSMUSG00000069379	0.120625	5.01857	4.90883	0.0428794	0.413139	Gm4950
ENSMUSG00000049672	0.155785	4.29987	4.90791	0.0428963	0.413139	Zbtb14
ENSMUSG00000055150	-0.522168	-0.144354	4.90569	0.0429373	0.413139	Zfp78
ENSMUSG00000035597	-0.203456	6.23627	4.9056	0.0429389	0.413139	Prpf39
ENSMUSG00000083097	0.097889	6.78163	4.9041	0.0429666	0.41314	Gm14494
ENSMUSG00000051166	-0.209201	4.9347	4.89992	0.0430439	0.413396	Eml5
ENSMUSG00000015961	0.119267	7.13137	4.89968	0.0430483	0.413396	Adss
ENSMUSG00000031059	0.114284	6.17309	4.89713	0.0430956	0.413487	Ndufb11
ENSMUSG00000036845	-0.175924	3.97278	4.89501	0.0431349	0.413487	Lin37
ENSMUSG00000106099	-0.551628	2.90124	4.89471	0.0431404	0.413487	NA
ENSMUSG00000035875	-0.577543	-0.00959306	4.88893	0.043248	0.414253	AI182371
ENSMUSG00000071632	-0.186056	3.66161	4.88704	0.0432831	0.414324	2510002D24Rik
ENSMUSG00000028613	-0.103774	7.08431	4.88228	0.043372	0.414735	Lrp8
ENSMUSG00000029009	-0.119973	5.26952	4.8807	0.0434014	0.414735	Mthfr
ENSMUSG00000041837	0.133889	4.70573	4.8803	0.0434089	0.414735	Pdcd7
ENSMUSG00000035078	0.0678708	9.32354	4.86734	0.0436521	0.416621	Mtmr9
ENSMUSG00000027430	0.137877	4.40479	4.86681	0.0436619	0.416621	Dtd1
ENSMUSG00000021149	0.118362	7.38065	4.8648	0.0436998	0.416693	Gtpbp4
ENSMUSG00000032440	0.0870226	8.09307	4.86346	0.043725	0.416693	Tgfbr2
ENSMUSG00000082035	0.336767	2.48811	4.86087	0.043774	0.416895	Gm14934
ENSMUSG00000027562	0.345	1.6768	4.85901	0.043809	0.416964	Car2
ENSMUSG00000053173	0.110517	7.12081	4.85437	0.0438969	0.41729	Rpl18-ps2
ENSMUSG00000078762	-0.234992	2.91001	4.85426	0.0438989	0.41729	Haus5
ENSMUSG00000083220	0.663015	-0.276172	4.85273	0.0439279	0.417301	Gm12919
ENSMUSG00000001056	0.112951	6.70692	4.84876	0.0440032	0.417752	Nhp2
ENSMUSG00000031967	0.0800635	6.93204	4.84238	0.0441247	0.418028	Afg3l1
ENSMUSG00000034028	0.120062	5.2266	4.84219	0.0441283	0.418028	Cd226
ENSMUSG00000025790	0.0909458	6.43377	4.84189	0.044134	0.418028	Slco3a1
ENSMUSG00000028882	0.081648	6.80223	4.84138	0.0441438	0.418028	Ppp1r8
ENSMUSG00000061723	-0.720356	0.153867	4.83845	0.0441997	0.418158	Tnnt3
ENSMUSG00000026573	1.25682	5.33469	4.83774	0.0442133	0.418158	Xcl1
ENSMUSG00000022175	0.108568	7.98	4.83586	0.044249	0.418233	Lrp10
ENSMUSG00000042642	0.147918	4.70232	4.83202	0.0443227	0.418514	Flad1
ENSMUSG00000061751	-0.598523	-0.0672413	4.83139	0.0443346	0.418514	Kalrn
ENSMUSG00000027984	0.103928	6.22741	4.82841	0.0443918	0.418667	Hadh
ENSMUSG00000026989	0.338906	1.49877	4.82764	0.0444067	0.418667	Dapl1
ENSMUSG00000074141	-0.521797	0.223299	4.82584	0.0444412	0.41873	Il4i1
ENSMUSG00000097944	-0.632581	-0.00120821	4.82428	0.0444713	0.41875	A130014A01Rik
ENSMUSG00000028706	-0.183099	3.56543	4.82151	0.0445245	0.418989	Nsun4
ENSMUSG00000031532	0.0870489	7.68497	4.81266	0.0446953	0.420332	Tmem66
ENSMUSG00000054934	-0.433829	0.797111	4.81117	0.0447241	0.420339	Kcnmb4
ENSMUSG00000067369	0.0930642	6.03865	4.80736	0.044798	0.42077	Trmt2b
ENSMUSG00000023150	-0.0838532	8.13275	4.80396	0.044864	0.421003	Ivns1abp
ENSMUSG00000062582	0.441924	0.502914	4.80288	0.044885	0.421003	Rpl30-ps8
ENSMUSG00000005803	0.480255	0.952101	4.80175	0.044907	0.421003	Sqrdl
ENSMUSG00000056763	-0.232073	4.83085	4.79828	0.0449744	0.421372	Cspp1
ENSMUSG00000076487	-0.253473	3.42395	4.79579	0.045023	0.421564	Trbj1-5
ENSMUSG00000054237	-0.140385	4.07342	4.79199	0.0450972	0.421595	Fra10ac1
ENSMUSG00000007815	0.0878751	8.55832	4.7919	0.045099	0.421595	Rhoa
ENSMUSG00000021182	-0.141611	7.56442	4.7913	0.0451107	0.421595	Ccdc88c
ENSMUSG00000055240	-0.172268	4.63225	4.78765	0.0451822	0.421743	Zfp101
ENSMUSG00000030929	-0.136439	4.74262	4.78667	0.0452014	0.421743	Eri2
ENSMUSG00000029580	0.151588	11.2845	4.78478	0.0452384	0.421743	Actb
ENSMUSG00000059669	0.125427	5.30517	4.78467	0.0452407	0.421743	Taf1b
ENSMUSG00000083816	-0.707585	-0.185624	4.78332	0.0452671	0.421743	Gm13033
ENSMUSG00000024045	-0.090085	7.58358	4.78019	0.0453286	0.42182	Akap8
ENSMUSG00000081071	0.504445	0.630915	4.78004	0.0453316	0.42182	Gm9836
ENSMUSG00000035051	-0.132353	5.30566	4.77486	0.0454337	0.422285	Dhx57
ENSMUSG00000037206	-0.840668	-0.892752	4.77464	0.0454379	0.422285	Islr
ENSMUSG00000038717	-0.337403	3.54071	4.7709	0.0455117	0.422709	Atp5l
ENSMUSG00000052889	0.134508	5.57465	4.76779	0.0455733	0.42302	Prkcb
ENSMUSG00000033540	-0.20832	3.24641	4.76391	0.0456502	0.423283	Idua
ENSMUSG00000041353	-0.168396	3.75405	4.7635	0.0456582	0.423283	Tmem29
ENSMUSG00000032263	-0.20765	2.96097	4.75621	0.045803	0.424116	Bckdhb
ENSMUSG00000055065	-0.0796007	8.52994	4.75614	0.0458046	0.424116	Ddx17
ENSMUSG00000025630	0.0814547	7.89479	4.75452	0.0458368	0.424153	Hprt
ENSMUSG00000021039	0.083186	6.9229	4.75181	0.0458908	0.424391	Snw1
ENSMUSG00000070858	-0.894878	-0.87749	4.74912	0.0459446	0.424626	Gm1673
ENSMUSG00000031939	-0.156683	7.02126	4.74474	0.0460322	0.424855	Taf1d
ENSMUSG00000022247	0.0965588	6.75187	4.74456	0.0460357	0.424855	Brix1
ENSMUSG00000091845	0.140905	5.4271	4.73614	0.0462048	0.424855	Gm4604
ENSMUSG00000104496	0.090971	5.85644	4.73489	0.0462299	0.424855	NA
ENSMUSG00000082062	0.561804	0.446974	4.73365	0.0462548	0.424855	Ftl2
ENSMUSG00000078866	-0.259608	1.79254	4.84795	0.0462627	0.424855	Gm14420
ENSMUSG00000024966	0.0737631	8.05391	4.73144	0.0462993	0.424855	Stip1
ENSMUSG00000037997	-0.180608	4.0018	4.72837	0.0463613	0.424855	Parp11
ENSMUSG00000001783	0.0787971	7.8985	4.72799	0.0463691	0.424855	Rtcb
ENSMUSG00000028792	0.0811672	7.39497	4.72734	0.0463821	0.424855	Ak2
ENSMUSG00000069355	0.865842	0.333823	4.72602	0.0464088	0.424855	Gm5152
ENSMUSG00000027505	-0.508332	0.483768	4.72552	0.0464188	0.424855	Fam209
ENSMUSG00000033307	0.105511	6.9709	4.72445	0.0464406	0.424855	Mif
ENSMUSG00000029120	0.429068	0.805468	4.72408	0.0464479	0.424855	Ppp2r2c
ENSMUSG00000082588	0.496937	0.640629	4.723	0.0464698	0.424855	Gm15443
ENSMUSG00000000386	-0.240788	3.56371	4.72283	0.0464732	0.424855	Mx1
ENSMUSG00000022721	-0.100304	6.12981	4.7213	0.0465043	0.424855	Trmt2a
ENSMUSG00000020326	0.112104	8.51098	4.71904	0.0465502	0.424855	Ccng1
ENSMUSG00000014791	-0.354841	2.18331	4.71818	0.0465676	0.424855	Elmo3
ENSMUSG00000112922	-0.565331	0.514005	4.71789	0.0465735	0.424855	NA
ENSMUSG00000110774	-0.887409	-1.11854	4.71673	0.046597	0.424855	NA
ENSMUSG00000021661	-0.119533	4.71736	4.7165	0.0466017	0.424855	Ankra2
ENSMUSG00000103509	-0.601479	1.94756	4.71556	0.0466208	0.424855	NA
ENSMUSG00000111088	-0.694946	-0.609373	4.70478	0.0468404	0.42605	NA
ENSMUSG00000003199	0.159927	5.81796	4.70299	0.046877	0.42605	Mpnd
ENSMUSG00000004612	0.0884489	8.2706	4.70198	0.0468979	0.42605	Nkg7
ENSMUSG00000109198	-0.453731	1.58002	4.70137	0.0469102	0.42605	NA
ENSMUSG00000074102	0.0885909	6.80621	4.70107	0.0469164	0.42605	Rbm15b
ENSMUSG00000004994	-0.204476	3.18023	4.70078	0.0469223	0.42605	Ccdc130
ENSMUSG00000039678	0.100803	5.95968	4.69217	0.047099	0.427396	Tbc1d13
ENSMUSG00000020716	-0.224257	5.08809	4.69071	0.047129	0.427409	Nf1
ENSMUSG00000110444	-0.24823	2.52837	4.68562	0.0472339	0.42762	NA
ENSMUSG00000038429	0.0810055	7.48866	4.68457	0.0472556	0.42762	Usp5
ENSMUSG00000056531	-0.14924	4.241	4.68451	0.047257	0.42762	Ccdc18
ENSMUSG00000021650	0.123493	5.56103	4.68303	0.0472874	0.42762	Ptcd2
ENSMUSG00000030560	0.0951777	7.11861	4.68226	0.0473033	0.42762	Ctsc
ENSMUSG00000025878	-0.104373	5.88242	4.6813	0.0473232	0.42762	Uimc1
ENSMUSG00000078636	0.253608	4.90265	4.67851	0.047381	0.427884	Gm7336
ENSMUSG00000035203	0.0861213	7.3386	4.67334	0.0474881	0.42837	Epn1
ENSMUSG00000042202	-0.145414	5.27519	4.67269	0.0475017	0.42837	Slc35e2
ENSMUSG00000027274	0.318723	1.75806	4.67083	0.0475403	0.42837	Mkks
ENSMUSG00000010517	0.101874	6.314	4.67041	0.0475491	0.42837	Faf1
ENSMUSG00000024538	0.171674	3.45469	4.66625	0.0476357	0.428766	Ppic
ENSMUSG00000067106	0.121135	4.70959	4.66556	0.0476502	0.428766	Gm5529
ENSMUSG00000037754	0.128135	6.96518	4.6608	0.0477496	0.429403	Ppp1r16b
ENSMUSG00000093803	-0.129308	4.7278	4.65329	0.0479068	0.429405	Ppp2r3d
ENSMUSG00000030316	0.129169	4.36783	4.65328	0.0479069	0.429405	Tamm41
ENSMUSG00000028461	0.142391	4.62518	4.65257	0.0479218	0.429405	Ccdc107
ENSMUSG00000031386	-0.134668	8.98286	4.64941	0.0479882	0.429405	Hcfc1
ENSMUSG00000045128	0.0964382	7.31532	4.64921	0.0479924	0.429405	Rpl18a
ENSMUSG00000091993	-1.19189	-1.10201	4.64871	0.048003	0.429405	B930036N10Rik
ENSMUSG00000115338	0.399341	0.994053	4.64794	0.0480191	0.429405	NA
ENSMUSG00000020836	-0.486623	0.541784	4.64768	0.0480247	0.429405	Coro6
ENSMUSG00000074884	-0.125275	5.59051	4.64751	0.0480282	0.429405	Serf2
ENSMUSG00000026709	0.138146	4.74087	4.64397	0.0481027	0.429405	Dars2
ENSMUSG00000022471	0.0860344	5.79776	4.64372	0.0481081	0.429405	Xrcc6
ENSMUSG00000022718	-0.140534	6.20594	4.64304	0.0481225	0.429405	Dgcr8
ENSMUSG00000039676	0.664936	-0.150388	4.64264	0.0481309	0.429405	Capsl
ENSMUSG00000092021	-0.225921	4.75976	4.6417	0.0481507	0.429405	Gbp11
ENSMUSG00000037697	-0.173655	4.98939	4.6398	0.0481907	0.429438	Ddhd1
ENSMUSG00000030168	0.0756233	7.46317	4.63882	0.0482116	0.429438	Adipor2
ENSMUSG00000030220	0.0830819	9.00996	4.63724	0.0482449	0.42948	Arhgdib
ENSMUSG00000072978	0.223113	2.53491	4.6355	0.0482817	0.429552	Gm5830
ENSMUSG00000028140	0.0895927	6.24809	4.632	0.048356	0.429958	Mrpl9
ENSMUSG00000032059	0.101067	5.31876	4.63013	0.0483956	0.430036	Alg9
ENSMUSG00000037791	-0.111105	6.56461	4.62889	0.048422	0.430036	Phf12
ENSMUSG00000000531	0.200067	3.5133	4.62595	0.0484845	0.430336	Grasp
ENSMUSG00000074746	0.0974545	7.24919	4.62252	0.0485576	0.430729	Pdzd8
ENSMUSG00000102642	-1.57338	-1.13636	4.61242	0.0487733	0.432284	NA
ENSMUSG00000021127	0.135149	6.35328	4.61074	0.0488094	0.432284	Zfp36l1
ENSMUSG00000007833	0.0992536	5.37464	4.60971	0.0488316	0.432284	Aldh16a1
ENSMUSG00000000088	0.101924	7.40722	4.60894	0.0488481	0.432284	Cox5a
ENSMUSG00000113625	-0.32333	3.2772	4.60667	0.0488968	0.43246	NA
ENSMUSG00000053297	-0.234941	3.02408	4.6044	0.0489456	0.432637	AI854703
ENSMUSG00000018415	0.111052	5.70709	4.5987	0.0490685	0.433355	Gid4
ENSMUSG00000021460	-0.0976608	6.6887	4.59563	0.0491347	0.433355	Auh
ENSMUSG00000035215	-0.358092	2.2764	4.59521	0.0491437	0.433355	Lsm7
ENSMUSG00000031984	0.0949243	5.95138	4.59459	0.0491571	0.433355	2810004N23Rik
ENSMUSG00000004264	0.106164	7.95848	4.59393	0.0491716	0.433355	Phb2
ENSMUSG00000108064	-0.564538	0.578666	4.5926	0.0492003	0.433355	NA
ENSMUSG00000022996	-0.185961	4.59438	4.58979	0.0492612	0.433637	Wnt10b
ENSMUSG00000029720	-0.382631	0.872937	4.58706	0.0493203	0.433903	Gm20605
ENSMUSG00000048388	0.396589	0.926316	4.95919	0.0493871	0.433991	Fam171b
ENSMUSG00000023919	0.106573	5.3511	4.58394	0.0493882	0.433991	Cenpq
ENSMUSG00000086825	-0.70337	-0.855653	4.58146	0.0494421	0.434211	Gm15675
ENSMUSG00000031982	-0.220057	3.03616	4.57851	0.0495064	0.434521	Arv1
ENSMUSG00000068417	0.283764	1.76531	4.57702	0.049539	0.434552	Pnp2
ENSMUSG00000032602	0.125403	4.88088	4.57414	0.0496019	0.43485	Slc25a20
ENSMUSG00000095829	0.326298	2.39744	4.79977	0.0496339	0.434877	Speer1-ps1
ENSMUSG00000085894	-0.464265	1.68531	4.57051	0.0496813	0.43492	Gm15832
ENSMUSG00000051278	-0.200431	5.44808	4.5698	0.0496968	0.43492	4930422G04Rik
ENSMUSG00000080968	0.117236	4.75791	4.56778	0.049741	0.435052	Gm1862
ENSMUSG00000048521	0.145712	6.63151	4.56476	0.0498072	0.435378	Cxcr6
ENSMUSG00000012123	-0.214578	3.67979	4.56264	0.049854	0.435533	Aim1l
ENSMUSG00000028053	-0.248679	6.14892	4.5598	0.0499163	0.435823	Ash1l
ENSMUSG00000063628	0.127178	4.2594	4.55554	0.0500103	0.43639	Gm7665
ENSMUSG00000052676	-0.25085	2.7278	4.55352	0.050055	0.436526	Zmat1
ENSMUSG00000037622	0.112495	6.25748	4.54565	0.050229	0.437217	Wdtc1
ENSMUSG00000041439	0.0954378	5.62247	4.54539	0.050235	0.437217	Mfsd6
ENSMUSG00000094840	-0.738667	-0.703828	4.5442	0.0502613	0.437217	A630081J09Rik
ENSMUSG00000025903	0.11532	6.11227	4.54351	0.0502765	0.437217	Lypla1
ENSMUSG00000106251	-0.70386	0.497397	4.54336	0.0502799	0.437217	NA
ENSMUSG00000039756	0.0936058	7.05569	4.54115	0.050329	0.43739	Dnttip2
ENSMUSG00000077457	-0.683228	-0.798876	5.21209	0.0503809	0.437478	Snord65
ENSMUSG00000001416	0.0702425	8.58874	4.5363	0.0504369	0.437478	Cct3
ENSMUSG00000049047	-0.232421	2.80297	4.53627	0.0504376	0.437478	Armcx3
ENSMUSG00000024007	0.0898875	6.25968	4.53546	0.0504558	0.437478	Ppil1
ENSMUSG00000033669	-0.147445	4.58547	4.53044	0.0505678	0.438196	Zfp7
ENSMUSG00000040247	-0.0857022	7.2083	4.52802	0.0506219	0.438297	Tbc1d10c
ENSMUSG00000065353	-0.405332	1.80914	4.52629	0.0506608	0.438297	Snora73b
ENSMUSG00000066235	0.455237	0.210688	4.52563	0.0506755	0.438297	Pomgnt2
ENSMUSG00000028849	0.0818326	6.84871	4.5247	0.0506963	0.438297	Map7d1
ENSMUSG00000015476	-0.290821	1.63302	4.52336	0.0507263	0.438303	Prrt1
ENSMUSG00000056234	0.131461	4.26079	4.51689	0.0508717	0.439307	Ncoa4
ENSMUSG00000102153	-1.28924	-0.440277	4.50669	0.051102	0.440828	NA
ENSMUSG00000097246	-0.674977	-0.123004	4.50649	0.0511066	0.440828	Gm26890
ENSMUSG00000005150	-0.128784	4.36289	4.49958	0.0512632	0.441604	Wdr83
ENSMUSG00000099997	-0.876262	-0.666354	4.49832	0.0512918	0.441604	NA
ENSMUSG00000060938	0.106555	7.01802	4.49757	0.051309	0.441604	Rpl26
ENSMUSG00000030057	0.092119	9.01742	4.49733	0.0513144	0.441604	Cnbp
ENSMUSG00000018848	0.0905788	7.45785	4.49337	0.0514045	0.441907	Rars
ENSMUSG00000046807	0.311182	1.34348	4.49201	0.0514355	0.441907	Fam211b
ENSMUSG00000021023	0.155254	4.14611	4.49191	0.0514379	0.441907	1110008L16Rik
ENSMUSG00000053395	-0.371429	1.09141	4.48706	0.0515487	0.442007	Cacng8
ENSMUSG00000114190	-0.72014	0.00985211	4.48616	0.0515691	0.442007	NA
ENSMUSG00000107227	-0.721586	-0.485097	4.48541	0.0515864	0.442007	NA
ENSMUSG00000097061	-0.29884	2.23851	4.48471	0.0516025	0.442007	9330151L19Rik
ENSMUSG00000051116	-0.161506	3.53684	4.48393	0.0516201	0.442007	Gm8121
ENSMUSG00000039703	0.0959323	7.57924	4.48366	0.0516264	0.442007	Nploc4
ENSMUSG00000024935	0.69138	-0.696732	5.07757	0.0517468	0.44253	Slc1a1
ENSMUSG00000026504	0.124256	4.45753	4.47762	0.0517649	0.44253	Sdccag8
ENSMUSG00000027312	-0.168002	5.22659	4.47714	0.051776	0.44253	Atrn
ENSMUSG00000028480	0.0770514	8.39625	4.4741	0.051846	0.442817	Glipr2
ENSMUSG00000021072	0.0734774	7.19031	4.47312	0.0518686	0.442817	Tmx1
ENSMUSG00000078153	0.0866093	7.4086	4.46917	0.0519597	0.443342	Psme2b
ENSMUSG00000033213	0.0890972	6.74531	4.46578	0.052038	0.443758	AA467197
ENSMUSG00000024781	0.108024	5.31295	4.46078	0.0521537	0.444464	Lipa
ENSMUSG00000026516	-0.094911	6.94037	4.45857	0.052205	0.444464	Nvl
ENSMUSG00000023050	-0.23396	2.67633	4.45751	0.0522294	0.444464	Map3k12
ENSMUSG00000042678	-0.380247	1.0561	5.23746	0.0522583	0.444464	Myo15
ENSMUSG00000062846	0.0838525	5.7594	4.45539	0.0522788	0.444464	Gm14176
ENSMUSG00000037949	0.103085	5.61702	4.45454	0.0522986	0.444464	Ano10
ENSMUSG00000035696	-0.0895573	6.76637	4.45295	0.0523355	0.444526	Rnf38
ENSMUSG00000110686	0.121369	5.27644	4.44997	0.052405	0.444864	NA
ENSMUSG00000022108	0.0782377	8.36702	4.44789	0.0524536	0.444949	Itm2b
ENSMUSG00000086447	-0.627158	0.170623	4.447	0.0524743	0.444949	Gm13522
ENSMUSG00000094955	0.223137	2.6281	4.44415	0.0525409	0.445262	Gm3699
ENSMUSG00000058492	0.0979704	5.6958	4.44282	0.0525719	0.445273	Scp2-ps2
ENSMUSG00000071141	0.221666	3.64635	4.44088	0.0526174	0.445324	Rpl36a-ps3
ENSMUSG00000039840	-0.15398	5.42496	4.44	0.0526379	0.445324	Epg5
ENSMUSG00000107145	0.17607	3.48786	4.43876	0.052667	0.445324	NA
ENSMUSG00000035211	0.494466	0.107425	4.67058	0.0527104	0.44544	Xrra1
ENSMUSG00000078125	-0.523556	0.0339801	4.43421	0.0527739	0.445713	Gm10916
ENSMUSG00000035849	-0.427302	0.719373	4.43301	0.0528021	0.445713	Krt222
ENSMUSG00000001588	-0.0750332	8.38822	4.42961	0.0528822	0.446138	Acap1
ENSMUSG00000000759	-0.0841541	6.63863	4.42805	0.0529189	0.446186	Tubgcp3
ENSMUSG00000089764	0.121384	7.49871	4.42674	0.0529499	0.446186	Gm16580
ENSMUSG00000021794	0.0710269	8.02601	4.42458	0.0530009	0.446186	Glud1
ENSMUSG00000022361	0.107249	6.56792	4.42433	0.0530068	0.446186	Zhx1
ENSMUSG00000102411	-0.566768	-0.07946	4.42135	0.0530771	0.446526	NA
ENSMUSG00000033826	-0.277759	5.80366	4.41638	0.0531949	0.447076	Dnah8
ENSMUSG00000029916	-0.15613	3.71788	4.41504	0.0532268	0.447076	Agk
ENSMUSG00000061882	-0.501838	0.300038	4.41366	0.0532596	0.447076	Ccdc62
ENSMUSG00000033581	0.153668	3.27953	4.41143	0.0533126	0.447076	Igf2bp2
ENSMUSG00000038374	0.0883538	6.80046	4.41122	0.0533176	0.447076	Rbm8a
ENSMUSG00000043923	-0.208806	3.40847	4.4103	0.0533395	0.447076	Ccdc84
ENSMUSG00000073102	0.303342	1.65362	4.40921	0.0533654	0.447076	Drc1
ENSMUSG00000022639	-0.13345	5.29237	4.40821	0.0533893	0.447076	5330426P16Rik
ENSMUSG00000070271	0.422862	1.2907	4.40731	0.0534106	0.447076	Gm13268
ENSMUSG00000038845	0.0945742	5.59527	4.40437	0.0534809	0.447414	Phb
ENSMUSG00000020803	0.0916165	6.11915	4.40277	0.0535191	0.447484	Txndc17
ENSMUSG00000069300	0.808608	-1.02554	5.52904	0.0537777	0.449396	Hist1h2bj
ENSMUSG00000020720	0.0713836	7.1872	4.38999	0.0538254	0.449544	Psmd12
ENSMUSG00000073542	0.111827	5.41288	4.38461	0.0539552	0.44993	Cep76
ENSMUSG00000004364	0.070683	8.16718	4.38392	0.0539717	0.44993	Cul3
ENSMUSG00000006390	0.0871802	6.97474	4.38349	0.0539821	0.44993	Elovl1
ENSMUSG00000005907	-0.119411	5.00152	4.38309	0.0539916	0.44993	Pex1
ENSMUSG00000054808	0.0734434	8.87148	4.38169	0.0540255	0.449963	Actn4
ENSMUSG00000032968	-0.325584	2.00342	4.37857	0.054101	0.450249	Inha
ENSMUSG00000081400	0.0851137	7.39348	4.37766	0.0541231	0.450249	Gm13680
ENSMUSG00000109771	-0.209699	3.36165	4.37655	0.0541499	0.450249	NA
ENSMUSG00000024426	-0.337162	2.22587	4.37471	0.0541945	0.45037	Atat1
ENSMUSG00000061897	0.155955	4.51197	4.36973	0.0543155	0.451125	Gm14292
ENSMUSG00000073471	0.190709	2.97073	4.36757	0.0543679	0.451179	Rsph3a
ENSMUSG00000030662	0.0798966	8.98372	4.36699	0.0543821	0.451179	Ipo5
ENSMUSG00000113014	0.231036	3.14162	4.36288	0.0544823	0.45176	NA
ENSMUSG00000006699	0.0675142	9.15345	4.35678	0.0546315	0.452524	Cdc42
ENSMUSG00000044966	-0.237363	3.20895	4.35654	0.0546372	0.452524	Fbxo48
ENSMUSG00000024072	0.0902615	5.7681	4.35345	0.054713	0.452524	Yipf4
ENSMUSG00000092819	-0.638194	-0.658654	4.35338	0.0547147	0.452524	Gm23639
ENSMUSG00000055148	0.269054	5.04449	4.35216	0.0547447	0.452524	Klf2
ENSMUSG00000036241	0.107955	5.95301	4.35172	0.0547554	0.452524	Ube2r2
ENSMUSG00000025764	0.11003	5.86124	4.3482	0.0548419	0.452989	Phf17
ENSMUSG00000031827	0.132797	8.38397	4.34452	0.0549326	0.453423	Cotl1
ENSMUSG00000045482	-0.236609	7.56176	4.33725	0.0551121	0.453423	Trrap
ENSMUSG00000082769	-0.395763	2.57126	4.33442	0.0551822	0.453423	Gm15793
ENSMUSG00000014426	0.135489	5.90045	4.33413	0.0551893	0.453423	Map3k4
ENSMUSG00000037818	-0.185707	4.90173	4.33353	0.055204	0.453423	3110057O12Rik
ENSMUSG00000107000	-0.58341	0.100357	4.33092	0.0552689	0.453423	NA
ENSMUSG00000022811	0.102698	7.00703	4.33059	0.055277	0.453423	Zfp148
ENSMUSG00000037509	-0.221782	2.99027	4.32916	0.0553125	0.453423	Arhgef4
ENSMUSG00000029684	-0.192278	4.83982	4.32465	0.0554247	0.453423	Wasl
ENSMUSG00000073233	0.133084	4.6464	4.32363	0.05545	0.453423	Gm9144
ENSMUSG00000018654	0.0812522	8.38124	4.32344	0.0554549	0.453423	Ikzf1
ENSMUSG00000003970	0.102915	9.5205	4.32073	0.0555224	0.453423	Rpl8
ENSMUSG00000032309	-0.11661	5.07704	4.3204	0.0555306	0.453423	Fbxo22
ENSMUSG00000112395	0.157894	3.97789	4.32007	0.0555388	0.453423	NA
ENSMUSG00000032344	-0.159326	4.5106	4.31748	0.0556035	0.453423	Mb21d1
ENSMUSG00000022414	-0.120164	4.95592	4.31711	0.0556127	0.453423	Tab1
ENSMUSG00000035953	-0.137122	4.99919	4.31603	0.0556398	0.453423	Tmem55b
ENSMUSG00000097729	-0.283724	1.8124	4.31518	0.0556612	0.453423	2310015A10Rik
ENSMUSG00000054517	-0.158841	4.04734	4.31512	0.0556626	0.453423	Trim65
ENSMUSG00000040472	-0.140965	4.69973	4.31486	0.0556692	0.453423	Rabggta
ENSMUSG00000028794	-0.858901	-0.622008	4.31463	0.0556748	0.453423	A3galt2
ENSMUSG00000114737	0.48158	0.122071	4.31452	0.0556776	0.453423	NA
ENSMUSG00000043542	0.269524	1.83932	4.31436	0.0556815	0.453423	Zc2hc1a
ENSMUSG00000028577	0.0788118	7.40443	4.31257	0.0557264	0.453423	Plaa
ENSMUSG00000025967	0.0866525	8.92368	4.31203	0.0557399	0.453423	Eef1b2
ENSMUSG00000020048	0.0626096	10.1425	4.31191	0.055743	0.453423	Hsp90b1
ENSMUSG00000024997	0.0927869	6.44219	4.31072	0.0557729	0.453423	Prdx3
ENSMUSG00000071656	-0.862945	-0.924187	4.42595	0.0557796	0.453423	Lrrn4cl
ENSMUSG00000024580	-0.133569	4.21236	4.31033	0.0557827	0.453423	Grpel2
ENSMUSG00000033107	0.133503	5.43396	4.30959	0.0558013	0.453423	Rnf125
ENSMUSG00000080845	0.216663	2.67401	4.30636	0.0558824	0.453523	Gm9115
ENSMUSG00000078572	0.164808	3.21875	4.40768	0.0558983	0.453523	1810043H04Rik
ENSMUSG00000026035	0.123937	4.58036	4.30549	0.0559043	0.453523	Ppil3
ENSMUSG00000032308	-0.165893	4.45779	4.30276	0.0559728	0.453834	Ulk3
ENSMUSG00000028333	0.0664203	8.85373	4.29851	0.05608	0.454323	Anp32b
ENSMUSG00000059412	-0.62045	0.022506	4.29797	0.0560937	0.454323	Fxyd2
ENSMUSG00000037062	0.0873807	7.64109	4.2938	0.0561991	0.454853	Sh3glb1
ENSMUSG00000027601	0.0872482	5.99071	4.29298	0.0562198	0.454853	Mtfr1
ENSMUSG00000086255	-0.712001	-0.798654	4.28622	0.0563914	0.455606	Gm11534
ENSMUSG00000047757	-0.152659	3.68736	4.28489	0.0564253	0.455606	Fancb
ENSMUSG00000108348	-0.268038	2.63598	4.28454	0.056434	0.455606	NA
ENSMUSG00000028557	0.0983531	5.6743	4.28373	0.0564547	0.455606	Rnf11
ENSMUSG00000020527	-0.162493	4.53609	4.28333	0.0564648	0.455606	Myo19
ENSMUSG00000029484	-0.313015	1.6701	4.27909	0.0565729	0.456083	Anxa3
ENSMUSG00000034075	0.0944312	7.37221	4.27863	0.0565846	0.456083	Zdhhc5
ENSMUSG00000071451	0.177075	3.91942	4.27507	0.0566755	0.456166	Psmg4
ENSMUSG00000110679	-0.232707	3.44262	4.27489	0.0566801	0.456166	NA
ENSMUSG00000094796	-0.36461	0.672432	4.377	0.0566862	0.456166	BC147527
ENSMUSG00000020869	0.105597	8.01601	4.27131	0.0567717	0.456609	Lrrc59
ENSMUSG00000007670	0.0955687	7.98014	4.269	0.056831	0.456715	Khsrp
ENSMUSG00000039205	-0.0802079	6.41166	4.26828	0.0568494	0.456715	Ciz1
ENSMUSG00000018565	0.112283	5.6545	4.26586	0.0569115	0.456715	Elp5
ENSMUSG00000024359	0.0720194	9.44407	4.26344	0.0569737	0.456715	Hspa9
ENSMUSG00000062510	-0.116971	5.82747	4.26331	0.0569772	0.456715	Nsl1
ENSMUSG00000040726	0.764368	-0.784383	4.26153	0.0570228	0.456715	Hesx1
ENSMUSG00000070737	0.265857	2.49124	4.26143	0.0570255	0.456715	Gm12942
ENSMUSG00000074166	-0.228053	2.25506	4.26046	0.0570504	0.456715	AW146154
ENSMUSG00000104436	-1.23635	-0.855225	4.25937	0.0570787	0.456715	NA
ENSMUSG00000029439	-0.0955228	6.50915	4.25895	0.0570894	0.456715	Sfswap
ENSMUSG00000103753	-0.666866	-0.445893	4.25725	0.0571332	0.456822	NA
ENSMUSG00000014039	-0.189395	4.12497	4.25328	0.0572357	0.457398	Prdm15
ENSMUSG00000063856	0.0914229	6.83418	4.25018	0.057316	0.45756	Gpx1
ENSMUSG00000073856	-0.711287	-0.908357	4.53975	0.057317	0.45756	Iqck
ENSMUSG00000087547	0.412124	0.554029	4.91347	0.0573777	0.457687	2410019O14Rik
ENSMUSG00000032571	-0.0999034	5.86738	4.24717	0.057394	0.457687	Pik3r4
ENSMUSG00000029601	-0.546478	0.274868	4.23996	0.0575814	0.457896	Iqcd
ENSMUSG00000085609	1.1516	-0.986722	4.23928	0.0575991	0.457896	1700016P03Rik
ENSMUSG00000101841	0.114808	4.4168	4.23928	0.0575992	0.457896	NA
ENSMUSG00000059475	-0.112174	4.58605	4.23898	0.0576071	0.457896	Zfp426
ENSMUSG00000027630	-0.0867655	7.77358	4.23865	0.0576155	0.457896	Tbl1xr1
ENSMUSG00000070427	-0.295453	2.3197	4.23849	0.0576198	0.457896	Il18bp
ENSMUSG00000023755	-0.186856	3.41862	4.23795	0.0576338	0.457896	Rhebl1
ENSMUSG00000043257	-0.150092	4.05392	4.23209	0.057787	0.458501	Pigv
ENSMUSG00000056476	-0.216757	3.81228	4.23157	0.0578006	0.458501	Med12l
ENSMUSG00000028173	0.15606	3.85161	4.23152	0.0578017	0.458501	Wls
ENSMUSG00000108621	-0.186831	3.60102	4.22868	0.0578761	0.458729	NA
ENSMUSG00000054452	0.0970563	8.31989	4.22709	0.0579179	0.458729	Aes
ENSMUSG00000039166	-0.2431	2.3054	4.22528	0.0579653	0.458729	Akap7
ENSMUSG00000025014	0.220979	2.63869	4.22522	0.0579668	0.458729	Dntt
ENSMUSG00000021432	-0.150557	5.06164	4.22459	0.0579833	0.458729	Slc35b3
ENSMUSG00000024604	0.0700635	6.88488	4.21893	0.0581324	0.459561	Rbm22
ENSMUSG00000102813	-0.540192	2.21102	4.21824	0.0581503	0.459561	NA
ENSMUSG00000038736	0.0909793	5.98614	4.2171	0.0581804	0.459561	Nudcd1
ENSMUSG00000079363	-0.104589	8.78832	4.2148	0.0582412	0.459619	Gbp4
ENSMUSG00000071454	0.104578	4.79152	4.21062	0.0583515	0.459619	Dtnb
ENSMUSG00000053600	0.115216	4.54396	4.20955	0.0583799	0.459619	Zfp472
ENSMUSG00000073492	-0.403516	0.621163	4.20837	0.0584111	0.459619	Gm10521
ENSMUSG00000040084	0.068448	7.97882	4.20805	0.0584197	0.459619	Bub1b
ENSMUSG00000040188	0.0780084	6.31336	4.20758	0.0584322	0.459619	Scamp2
ENSMUSG00000024759	0.0727075	8.04761	4.20729	0.0584397	0.459619	Atl3
ENSMUSG00000004768	-0.186384	3.42635	4.20707	0.0584458	0.459619	Rab23
ENSMUSG00000021413	-0.118689	7.53849	4.20639	0.0584636	0.459619	Prpf4b
ENSMUSG00000005107	0.145641	3.81152	4.20238	0.05857	0.460215	Slc2a9
ENSMUSG00000017843	0.0700512	7.83486	4.20038	0.0586234	0.460274	Ppp2r5c
ENSMUSG00000032518	0.113898	8.18937	4.19957	0.0586447	0.460274	Rpsa
ENSMUSG00000029061	-0.747076	-0.91533	4.19864	0.0586696	0.460274	Mmp23
ENSMUSG00000041697	0.0922837	7.09329	4.19438	0.058783	0.460283	Cox6a1
ENSMUSG00000040272	-0.202849	3.37588	4.19434	0.0587841	0.460283	Accs
ENSMUSG00000063902	0.0659944	8.67543	4.19172	0.0588543	0.460283	Gm7964
ENSMUSG00000063410	0.0798657	7.63317	4.19147	0.0588608	0.460283	Stk24
ENSMUSG00000053565	0.0960668	7.28138	4.19105	0.0588722	0.460283	Eif3k
ENSMUSG00000020014	-0.330414	2.31999	4.19079	0.0588789	0.460283	Gm872
ENSMUSG00000023908	-0.0906802	6.15315	4.18969	0.0589085	0.460283	Pkmyt1
ENSMUSG00000114251	0.0983422	6.15338	4.18532	0.0590254	0.460283	NA
ENSMUSG00000049686	0.180107	4.60727	4.18463	0.0590439	0.460283	Orai1
ENSMUSG00000028322	0.106038	5.63539	4.18463	0.0590441	0.460283	Exosc3
ENSMUSG00000024270	0.101297	8.43952	4.1836	0.0590717	0.460283	Slc39a6
ENSMUSG00000030588	0.0994594	5.76112	4.18211	0.0591115	0.460283	Yif1b
ENSMUSG00000047617	-0.141416	3.91576	4.18157	0.0591261	0.460283	BC029214
ENSMUSG00000106106	1.01757	-1.00124	4.17933	0.0591863	0.460283	NA
ENSMUSG00000070327	-0.306056	7.12747	4.17712	0.0592459	0.460283	Rnf213
ENSMUSG00000039046	0.128202	4.44382	4.17574	0.0592829	0.460283	Usp6nl
ENSMUSG00000051224	-0.184163	3.48916	4.17357	0.0593417	0.460283	Tceanc
ENSMUSG00000018567	0.0814976	6.8417	4.17176	0.0593905	0.460283	Gabarap
ENSMUSG00000048154	-0.352995	7.52549	4.17167	0.0593927	0.460283	Kmt2d
ENSMUSG00000021892	0.103048	5.33741	4.1714	0.0594001	0.460283	Sh3bp5
ENSMUSG00000040435	0.22856	6.52123	4.17075	0.0594178	0.460283	Ppp1r15a
ENSMUSG00000024993	-0.132407	4.19182	4.17006	0.0594363	0.460283	Fam45a
ENSMUSG00000026558	0.0822291	8.46696	4.16976	0.0594446	0.460283	Uck2
ENSMUSG00000045767	-0.0911572	6.76601	4.16861	0.0594757	0.460283	B230219D22Rik
ENSMUSG00000019066	0.0896132	5.64444	4.1678	0.0594975	0.460283	Rab3d
ENSMUSG00000021025	0.218273	5.67634	4.16634	0.0595371	0.460283	Nfkbia
ENSMUSG00000031545	0.0683144	6.9672	4.16596	0.0595473	0.460283	Agpat6
ENSMUSG00000035828	0.136078	7.18057	4.1645	0.059587	0.460283	Pim3
ENSMUSG00000082705	0.23737	2.55431	4.16352	0.0596136	0.460283	Gm15616
ENSMUSG00000035640	-0.218443	3.52227	4.16182	0.0596597	0.460283	Dos
ENSMUSG00000033157	-0.146012	4.26512	4.16054	0.0596943	0.460283	Abhd10
ENSMUSG00000063564	-0.299447	2.6123	4.16002	0.0597085	0.460283	Col23a1
ENSMUSG00000001999	0.103863	4.94864	4.15954	0.0597215	0.460283	Blvra
ENSMUSG00000022391	0.0671881	8.24378	4.15909	0.0597339	0.460283	Rangap1
ENSMUSG00000060036	-0.105178	7.63873	4.15869	0.0597448	0.460283	Rpl3
ENSMUSG00000037275	0.104054	6.58586	4.15657	0.0598024	0.460491	Gemin5
ENSMUSG00000020149	0.0657935	7.57942	4.15235	0.0599174	0.461033	Rab1
ENSMUSG00000070315	-0.177373	3.13869	4.15173	0.0599343	0.461033	4930581F22Rik
ENSMUSG00000022191	0.111399	6.47194	4.14944	0.0599971	0.461279	Drosha
ENSMUSG00000048163	0.0910366	9.05558	4.14772	0.060044	0.461403	Selplg
ENSMUSG00000009876	0.479499	0.222713	4.14416	0.0601416	0.461917	Cox4i2
ENSMUSG00000004895	0.0964661	5.72281	4.14101	0.0602279	0.462267	Prcc
ENSMUSG00000095159	0.121375	5.09787	4.13762	0.060321	0.462267	Tubb4b-ps1
ENSMUSG00000071654	0.152164	3.99231	4.13602	0.0603652	0.462267	AI462493
ENSMUSG00000025745	0.0802356	7.1787	4.13246	0.0604631	0.462267	Hadha
ENSMUSG00000006998	0.0646065	8.34545	4.13008	0.060529	0.462267	Psmd2
ENSMUSG00000028718	-0.079756	6.25727	4.12886	0.0605626	0.462267	Stil
ENSMUSG00000091679	-0.987572	-1.14476	4.12766	0.0605958	0.462267	Vmn2r96
ENSMUSG00000020358	0.0838461	9.53747	4.12758	0.0605979	0.462267	Hnrnpab
ENSMUSG00000061991	0.697063	-0.227581	4.12574	0.0606489	0.462267	Hist1h2af
ENSMUSG00000083396	0.096961	6.10571	4.12558	0.0606533	0.462267	Gm15542
ENSMUSG00000013663	0.108145	6.97083	4.12431	0.0606885	0.462267	Pten
ENSMUSG00000015806	0.100268	6.47435	4.12183	0.0607572	0.462267	Qdpr
ENSMUSG00000056004	-0.70342	-0.729539	4.11985	0.0608124	0.462267	9330182L06Rik
ENSMUSG00000114529	0.21521	2.70429	4.11965	0.0608179	0.462267	NA
ENSMUSG00000058927	0.0975541	5.71831	4.11897	0.0608367	0.462267	Gm10053
ENSMUSG00000084347	0.0995684	5.8463	4.11869	0.0608444	0.462267	Akt2-ps
ENSMUSG00000050627	0.0933555	5.68705	4.11857	0.060848	0.462267	Gpd1l
ENSMUSG00000025260	0.0967786	5.55693	4.11595	0.0609206	0.462267	Hsd17b10
ENSMUSG00000046440	-0.627194	-0.195485	4.11583	0.060924	0.462267	Gm5564
ENSMUSG00000029298	-0.137159	5.7103	4.11532	0.0609383	0.462267	Gbp9
ENSMUSG00000029034	0.0899125	6.27164	4.11498	0.0609478	0.462267	Cpsf3l
ENSMUSG00000073538	-0.417923	0.816278	4.11441	0.0609636	0.462267	E330020D12Rik
ENSMUSG00000029071	-0.107766	5.49085	4.11391	0.0609775	0.462267	Dvl1
ENSMUSG00000047238	1.22632	-1.78394	4.11359	0.0609865	0.462267	Mageh1
ENSMUSG00000035298	0.639553	-0.137235	4.11352	0.0609885	0.462267	Klhl35
ENSMUSG00000001473	0.115203	7.4956	4.1135	0.060989	0.462267	Tubb6
ENSMUSG00000049305	0.119254	5.35474	4.11241	0.0610192	0.462267	Ccdc71
ENSMUSG00000000787	0.0785905	9.67603	4.11032	0.0610778	0.462275	Ddx3x
ENSMUSG00000038248	-0.166753	3.76935	4.11013	0.061083	0.462275	Sobp
ENSMUSG00000031862	-0.0862488	7.1098	4.10871	0.0611225	0.462275	Atp13a1
ENSMUSG00000008348	0.146632	7.27377	4.10796	0.0611436	0.462275	Ubc
ENSMUSG00000020078	0.0914471	5.83476	4.10443	0.0612425	0.462675	Vps26a
ENSMUSG00000113128	-0.215629	2.41859	4.10387	0.0612582	0.462675	NA
ENSMUSG00000044199	0.104428	5.69133	4.10125	0.0613314	0.462694	S1pr4
ENSMUSG00000097559	-0.588297	-0.418265	4.10053	0.0613516	0.462694	D430018E03Rik
ENSMUSG00000051212	0.149635	5.28672	4.10047	0.0613533	0.462694	Gpr183
ENSMUSG00000085037	0.375509	0.896643	4.09882	0.0613997	0.462783	4933421O10Rik
ENSMUSG00000032551	-0.123043	4.2828	4.09786	0.0614267	0.462783	1110059G10Rik
ENSMUSG00000019494	0.117546	6.36863	4.09252	0.0615769	0.462963	Cops6
ENSMUSG00000025979	0.108638	5.69987	4.09177	0.061598	0.462963	Mob4
ENSMUSG00000021275	-0.173471	4.4791	4.09122	0.0616136	0.462963	Tecpr2
ENSMUSG00000114252	0.472693	0.486541	4.09112	0.0616164	0.462963	NA
ENSMUSG00000038871	0.167909	3.50564	4.09006	0.0616464	0.462963	Bpgm
ENSMUSG00000015932	0.101502	5.36814	4.08773	0.0617123	0.462963	Dstn
ENSMUSG00000057788	0.117325	5.93696	4.08746	0.0617197	0.462963	Ddx49
ENSMUSG00000043183	-0.163988	4.70475	4.08717	0.0617281	0.462963	Simc1
[truncated: 13,001 more rows]

## Sheet: 40m v 0m
Gene	logFC	logCPM	F	PValue	FDR	Symbol
ENSMUSG00000037868	5.52663	7.82555	330.828	1.62926e-11	2.23324e-07	Egr2
ENSMUSG00000005824	2.90989	5.98091	303.784	2.97765e-11	2.23324e-07	Tnfsf14
ENSMUSG00000095296	1.39076	4.26389	254.559	1.03173e-10	5.10906e-07	Gm8906
ENSMUSG00000033730	5.1502	8.70139	244.636	1.36242e-10	5.10906e-07	Egr3
ENSMUSG00000021025	1.47108	5.67634	231.999	1.97227e-10	5.28867e-07	Nfkbia
ENSMUSG00000003541	1.38661	6.72042	229.675	2.11547e-10	5.28867e-07	Ier3
ENSMUSG00000029437	2.95556	2.78326	224.269	2.49665e-10	5.34997e-07	Il31
ENSMUSG00000018916	3.08067	5.95256	218.029	3.03716e-10	5.69467e-07	Csf2
ENSMUSG00000016529	1.14079	7.66471	208.545	4.13352e-10	6.17208e-07	Il10
ENSMUSG00000032515	1.4328	7.63585	208.501	4.13965e-10	6.17208e-07	Csrnp1
ENSMUSG00000024401	3.14013	8.57426	205.828	4.52619e-10	6.17208e-07	Tnf
ENSMUSG00000026573	4.73211	5.33469	198.82	5.74965e-10	7.18706e-07	Xcl1
ENSMUSG00000033450	2.83955	7.18474	184.77	9.52214e-10	1.03352e-06	Tagap
ENSMUSG00000036478	0.680501	7.78197	184.422	9.64618e-10	1.03352e-06	Btg1
ENSMUSG00000003545	1.93694	5.03743	177.159	1.27051e-09	1.20959e-06	Fosb
ENSMUSG00000038418	3.08384	9.57457	176.761	1.29023e-09	1.20959e-06	Egr1
ENSMUSG00000053560	1.38021	7.25498	174.06	1.43352e-09	1.26487e-06	Ier2
ENSMUSG00000030156	1.52246	7.7026	166.934	1.90693e-09	1.58911e-06	Cd69
ENSMUSG00000023034	2.72486	6.90472	165.014	2.06333e-09	1.62894e-06	Nr4a1
ENSMUSG00000096846	1.38799	3.35416	162.526	2.28802e-09	1.71601e-06	Gm8890
ENSMUSG00000034394	0.799626	8.46197	156.913	2.90493e-09	1.98316e-06	Lif
ENSMUSG00000028680	1.17388	6.11808	156.884	2.90864e-09	1.98316e-06	Plk3
ENSMUSG00000026826	2.78553	6.0428	152.1	3.58748e-09	2.33966e-06	Nr4a2
ENSMUSG00000095829	1.49147	2.39744	139.495	6.42749e-09	4.01718e-06	Speer1-ps1
ENSMUSG00000055170	3.82966	7.40012	137.315	7.14402e-09	4.22326e-06	Ifng
ENSMUSG00000094025	1.52791	3.4523	136.817	7.32032e-09	4.22326e-06	Gm8879
ENSMUSG00000036931	2.28081	7.17199	133.934	8.44257e-09	4.69032e-06	Nfkbid
ENSMUSG00000019850	0.743067	5.77195	131.849	9.37605e-09	5.02289e-06	Tnfaip3
ENSMUSG00000021250	2.92247	6.53442	127.613	1.16582e-08	5.90325e-06	Fos
ENSMUSG00000000078	0.464705	8.64535	127.371	1.18065e-08	5.90325e-06	Klf6
ENSMUSG00000096732	0.935418	3.8319	126.351	1.24552e-08	6.0267e-06	Gm8897
ENSMUSG00000026475	1.89653	6.67391	124.27	1.39094e-08	6.52002e-06	Rgs16
ENSMUSG00000045730	1.49483	2.96861	115.998	2.1944e-08	9.97456e-06	Adrb2
ENSMUSG00000021127	0.651792	6.35328	114.076	2.44987e-08	1.0539e-05	Zfp36l1
ENSMUSG00000067848	1.61598	1.97145	114.011	2.45909e-08	1.0539e-05	4933402N22Rik
ENSMUSG00000035356	1.61422	5.79832	113.178	2.58069e-08	1.07529e-05	Nfkbiz
ENSMUSG00000046879	0.462233	7.2146	110.052	3.10188e-08	1.25752e-05	Irgm1
ENSMUSG00000091933	1.35147	3.34734	107.179	3.68853e-08	1.456e-05	Gm8857
ENSMUSG00000016496	0.812831	6.1152	106.033	3.95703e-08	1.48503e-05	Cd274
ENSMUSG00000095918	0.993034	4.55649	106.021	3.96008e-08	1.48503e-05	Gm5861
ENSMUSG00000071722	1.32427	3.63095	102.529	4.92622e-08	1.80228e-05	Spin4
ENSMUSG00000044786	1.26703	7.99868	100.508	5.60655e-08	2.00234e-05	Zfp36
ENSMUSG00000047030	0.462516	5.87969	100.038	5.77941e-08	2.01607e-05	Spata2
ENSMUSG00000071341	5.40044	0.998369	88.6343	1.2598e-07	4.29479e-05	Egr4
ENSMUSG00000022114	1.16662	4.71118	87.1395	1.40422e-07	4.68074e-05	Spry2
ENSMUSG00000036948	-0.47607	5.46715	84.9882	1.64631e-07	5.3684e-05	BC037034
ENSMUSG00000026628	1.25348	6.99337	84.0036	1.77269e-07	5.6545e-05	Atf3
ENSMUSG00000111913	4.30219	4.80464	83.7321	1.80944e-07	5.6545e-05	NA
ENSMUSG00000089809	1.27495	4.15838	82.7952	1.94311e-07	5.9483e-05	A930011G23Rik
ENSMUSG00000049516	0.48961	6.86711	82.3119	2.01642e-07	6.04925e-05	Spty2d1
ENSMUSG00000025383	3.02814	1.88572	79.5388	2.50302e-07	7.33905e-05	Il23a
ENSMUSG00000000982	4.51425	7.41832	79.3328	2.5442e-07	7.33905e-05	Ccl3
ENSMUSG00000033863	0.924899	4.91523	78.6281	2.69096e-07	7.5913e-05	Klf9
ENSMUSG00000046862	0.483405	5.81728	78.4349	2.73287e-07	7.5913e-05	Pramef8
ENSMUSG00000046295	-0.608605	4.03904	77.9973	2.83054e-07	7.71965e-05	Ankle1
ENSMUSG00000091422	1.66866	1.50096	76.8735	3.10008e-07	8.30377e-05	Gm6455
ENSMUSG00000072653	-0.512749	4.36293	76.4534	3.20823e-07	8.44271e-05	Zfp783
ENSMUSG00000042622	1.23229	4.39528	76.086	3.30635e-07	8.55091e-05	Maff
ENSMUSG00000018143	0.649902	6.6854	74.3423	3.821e-07	9.7144e-05	Mafk
ENSMUSG00000044468	0.905024	3.77476	70.8206	5.1637e-07	0.000129092	Fam46c
ENSMUSG00000030208	0.718729	8.00136	70.543	5.29054e-07	0.000130095	Emp1
ENSMUSG00000020423	1.36986	6.35158	69.4654	5.81764e-07	0.000140749	Btg2
ENSMUSG00000018930	4.10675	7.33754	69.2057	5.95345e-07	0.000141315	Ccl4
ENSMUSG00000050578	3.23543	2.03233	69.0633	6.02943e-07	0.000141315	Mmp13
ENSMUSG00000028525	0.729656	5.46181	68.0716	6.59024e-07	0.000152083	Pde4b
ENSMUSG00000044948	0.559823	5.78549	67.8631	6.71551e-07	0.000152625	Wdr96
ENSMUSG00000035293	-0.472165	6.15028	67.1331	7.17605e-07	0.000160658	G2e3
ENSMUSG00000052837	0.646472	7.80645	66.8648	7.35429e-07	0.000162227	Junb
ENSMUSG00000024190	0.952817	5.21339	66.3015	7.74501e-07	0.00016837	Dusp1
ENSMUSG00000030245	0.307551	6.22983	65.5395	8.31162e-07	0.000178106	Golt1b
ENSMUSG00000024912	1.17746	3.17991	65.0798	8.67623e-07	0.000183301	Fosl1
ENSMUSG00000027660	0.591571	7.28385	63.6899	9.89391e-07	0.000206123	Skil
ENSMUSG00000030157	-0.56224	4.34008	63.4916	1.0083e-06	0.000207186	Clec2d
ENSMUSG00000036181	0.747	4.0283	62.5872	1.09991e-06	0.000222955	Hist1h1c
ENSMUSG00000020205	1.39286	4.27688	61.3061	1.24632e-06	0.000249264	Phlda1
ENSMUSG00000044934	0.539576	6.46641	60.7088	1.32206e-06	0.000260932	Zfp367
ENSMUSG00000026012	0.31128	7.89317	58.2411	1.69567e-06	0.000330325	Cd28
ENSMUSG00000028893	0.471088	7.44297	57.265	1.87554e-06	0.00036068	Sesn2
ENSMUSG00000004609	3.04262	0.176615	55.3008	2.30726e-06	0.000436331	Cd33
ENSMUSG00000028889	0.420068	6.45686	55.1889	2.33507e-06	0.000436331	Yrdc
ENSMUSG00000034640	0.546322	6.24588	55.1049	2.35619e-06	0.000436331	Tiparp
ENSMUSG00000054499	-0.33518	5.66967	54.8817	2.41337e-06	0.00044147	Dedd2
ENSMUSG00000038894	0.965236	5.32176	54.4271	2.5348e-06	0.000454336	Irs2
ENSMUSG00000032691	0.714076	5.64044	54.3927	2.54428e-06	0.000454336	Nlrp3
ENSMUSG00000053600	0.395028	4.54396	53.7582	2.72631e-06	0.000481114	Zfp472
ENSMUSG00000036061	-0.756847	3.30549	53.412	2.83186e-06	0.000493929	Smug1
ENSMUSG00000031065	-0.319441	6.068	52.9407	2.98306e-06	0.000514321	Cdk16
ENSMUSG00000039942	0.462414	6.0736	52.8143	3.02515e-06	0.00051565	Ptger4
ENSMUSG00000056708	0.453512	7.05243	52.6084	3.09519e-06	0.000521661	Ier5
ENSMUSG00000044645	0.438076	5.55507	51.927	3.34044e-06	0.000554567	Gm7334
ENSMUSG00000032661	-0.291124	6.32402	51.8636	3.36438e-06	0.000554567	Oas3
ENSMUSG00000033319	0.325363	6.57647	51.0271	3.6989e-06	0.000600695	Fem1c
ENSMUSG00000032501	1.90651	4.65699	50.9671	3.72431e-06	0.000600695	Trib1
ENSMUSG00000022863	0.570082	3.39652	49.6475	4.33667e-06	0.000692022	Btg3
ENSMUSG00000027242	-0.333073	6.17966	49.2434	4.54646e-06	0.000717862	Wdr76
ENSMUSG00000044149	0.348131	5.4676	48.631	4.88684e-06	0.000759208	Nkrf
ENSMUSG00000090086	-0.849639	3.60055	48.4078	5.01803e-06	0.000759208	AI480526
ENSMUSG00000036822	0.29713	6.62653	48.3392	5.05912e-06	0.000759208	Topors
ENSMUSG00000021701	0.756186	4.25426	48.3362	5.06095e-06	0.000759208	Plk2
ENSMUSG00000040435	0.761471	6.52123	48.2615	5.10614e-06	0.000759208	Ppp1r15a
ENSMUSG00000079138	1.76626	0.412647	48.2469	5.11507e-06	0.000759208	Gm8818
ENSMUSG00000031132	1.10545	3.60101	48.1693	5.16261e-06	0.000759208	Cd40lg
ENSMUSG00000066278	0.467546	6.74552	47.9306	5.31213e-06	0.000773611	Vps37b
ENSMUSG00000028967	0.701846	6.20618	47.8458	5.36642e-06	0.000774002	Errfi1
ENSMUSG00000112907	0.721159	5.19301	47.5722	5.54587e-06	0.000786605	NA
ENSMUSG00000026358	1.2335	7.38143	47.5531	5.55867e-06	0.000786605	Rgs1
ENSMUSG00000039264	-0.220546	8.74194	47.0773	5.8882e-06	0.000821295	Gimap3
ENSMUSG00000069355	2.167	0.333823	47.0423	5.91332e-06	0.000821295	Gm5152
ENSMUSG00000112023	0.709244	7.87416	46.3606	6.42726e-06	0.000879159	NA
ENSMUSG00000054027	0.404443	5.36625	46.3355	6.44717e-06	0.000879159	Nt5dc3
ENSMUSG00000037174	0.325865	6.5581	46.2324	6.52952e-06	0.000882368	Elf2
ENSMUSG00000023952	-0.237746	7.0184	46.0129	6.70887e-06	0.00089851	Gtpbp2
ENSMUSG00000028128	2.54758	1.62359	45.8378	6.85602e-06	0.000910091	F3
ENSMUSG00000037326	-0.406552	4.78955	45.6239	7.04072e-06	0.00092641	Capn15
ENSMUSG00000026360	1.67575	4.12608	45.5363	7.11793e-06	0.000928425	Rgs2
ENSMUSG00000041841	-0.330897	4.91096	45.4484	7.19643e-06	0.000930572	Rpl37
ENSMUSG00000015605	0.272232	6.82799	44.9224	7.68731e-06	0.000977846	Srf
ENSMUSG00000024521	0.497619	6.18103	44.9171	7.69239e-06	0.000977846	Pmaip1
ENSMUSG00000038612	0.345965	8.40902	44.483	8.12654e-06	0.00102435	Mcl1
ENSMUSG00000056429	0.245641	8.04376	44.1021	8.53056e-06	0.00106632	Tgoln1
ENSMUSG00000026377	0.300234	7.19515	43.0297	9.79634e-06	0.00121442	Mki67ip
ENSMUSG00000040247	-0.263068	7.2083	42.8912	9.9749e-06	0.00122642	Tbc1d10c
ENSMUSG00000051316	0.646555	4.32045	42.6775	1.02575e-05	0.00124675	Taf7
ENSMUSG00000020653	0.423853	4.22556	42.6298	1.0322e-05	0.00124675	Klf11
ENSMUSG00000003032	1.43006	1.35145	42.58	1.03896e-05	0.00124675	Klf4
ENSMUSG00000028086	0.372884	5.59819	41.7835	1.15435e-05	0.00137423	Fbxw7
ENSMUSG00000061143	0.317219	5.65748	41.5291	1.19422e-05	0.00140883	Maml3
ENSMUSG00000023393	-0.291698	5.66099	41.4793	1.2022e-05	0.00140883	Slc17a9
ENSMUSG00000001156	0.410782	5.05094	40.85	1.30856e-05	0.00151065	Mxd1
ENSMUSG00000018476	0.3884	6.89303	40.8462	1.30923e-05	0.00151065	Kdm6b
ENSMUSG00000025484	0.433318	4.38362	40.5136	1.36975e-05	0.00156394	Bet1l
ENSMUSG00000059486	0.368489	6.5464	40.4788	1.37627e-05	0.00156394	Kbtbd2
ENSMUSG00000047044	0.383622	5.43924	40.3199	1.40648e-05	0.00157847	D030056L22Rik
ENSMUSG00000014905	0.626515	4.6531	40.3011	1.4101e-05	0.00157847	Dnajb9
ENSMUSG00000034765	0.781265	7.99276	40.118	1.44595e-05	0.00160661	Dusp5
ENSMUSG00000030064	0.544795	6.54101	40.0199	1.46557e-05	0.00161643	Frmd4b
ENSMUSG00000008348	0.453191	7.27377	39.8919	1.49165e-05	0.00163319	Ubc
ENSMUSG00000112148	0.863572	6.58197	39.2534	1.62981e-05	0.00177153	NA
ENSMUSG00000054648	0.368702	5.41279	38.7576	1.74718e-05	0.00188545	Zfp869
ENSMUSG00000020184	0.259058	7.60079	38.6648	1.77019e-05	0.00189664	Mdm2
ENSMUSG00000066324	0.209426	7.13423	38.0928	1.91994e-05	0.0020291	Impad1
ENSMUSG00000101970	-0.455148	5.02043	38.0893	1.92088e-05	0.0020291	NA
ENSMUSG00000027746	0.280375	6.23505	37.9147	1.96945e-05	0.00206586	Ufm1
ENSMUSG00000048807	0.685362	2.33709	37.6307	2.05146e-05	0.00213693	Slc35e4
ENSMUSG00000035164	1.02401	1.63489	37.4133	2.11683e-05	0.00218983	Zc3h12c
ENSMUSG00000012889	-0.260473	5.33292	37.0319	2.2374e-05	0.00229869	Podnl1
ENSMUSG00000034160	-0.433569	7.97339	36.8646	2.29271e-05	0.00232532	Ogt
ENSMUSG00000050106	-0.290056	5.7724	36.8598	2.29432e-05	0.00232532	Tmc8
ENSMUSG00000022451	0.312755	6.03805	36.7161	2.34311e-05	0.00235883	Twf1
ENSMUSG00000040102	-0.494442	4.32989	36.4175	2.44832e-05	0.00244832	Klhl42
ENSMUSG00000024335	0.24035	9.12268	36.3685	2.46611e-05	0.00244978	Brd2
ENSMUSG00000052056	-0.342992	6.10258	36.2825	2.49768e-05	0.00246482	Zfp217
ENSMUSG00000022200	0.204611	7.43678	36.2066	2.52591e-05	0.00247638	Golph3
ENSMUSG00000029135	0.32134	7.63888	35.7381	2.70838e-05	0.00262053	Fosl2
ENSMUSG00000053581	0.298881	5.50295	35.7086	2.72038e-05	0.00262053	Zfand2a
ENSMUSG00000094205	1.15275	1.55349	35.6964	2.72535e-05	0.00262053	Gm8926
ENSMUSG00000035799	2.40839	0.689791	35.6136	2.75935e-05	0.00263632	Twist1
ENSMUSG00000049649	1.57623	0.25264	35.5681	2.77826e-05	0.00263759	Gpr3
ENSMUSG00000055148	0.737445	5.04449	35.4692	2.81988e-05	0.00264829	Klf2
ENSMUSG00000042632	-0.38068	4.45872	35.4575	2.82485e-05	0.00264829	Pla2g6
ENSMUSG00000092981	-0.644105	2.38942	35.3271	2.88088e-05	0.00267304	Mir5125
ENSMUSG00000019970	0.894554	7.20487	35.3133	2.88688e-05	0.00267304	Sgk1
ENSMUSG00000047084	-0.357838	4.12276	35.2262	2.92512e-05	0.00269183	Ngrn
ENSMUSG00000016526	0.398036	4.5762	34.9783	3.03712e-05	0.00277786	Dyrk3
ENSMUSG00000042677	0.454219	4.92568	34.8246	3.109e-05	0.00282636	Zc3h12a
ENSMUSG00000042404	-0.314138	6.11884	34.6282	3.20369e-05	0.0028949	Dennd4b
ENSMUSG00000021298	-0.295781	6.31944	34.448	3.29351e-05	0.00295824	Gpr132
ENSMUSG00000025804	0.968608	1.37368	34.3946	3.32062e-05	0.00296484	Ccr1
ENSMUSG00000022095	-0.275888	5.07335	34.2919	3.37357e-05	0.00299429	Fam160b2
ENSMUSG00000005483	0.379228	6.50782	34.2464	3.39732e-05	0.00299764	Dnajb1
ENSMUSG00000026864	0.189196	9.88382	34.107	3.47129e-05	0.00303457	Hspa5
ENSMUSG00000089715	-0.260503	6.18029	34.0915	3.47965e-05	0.00303457	Cbx6
ENSMUSG00000036587	-0.358445	4.36391	33.7918	3.64544e-05	0.00316079	Fut7
ENSMUSG00000024276	-0.340097	5.4908	33.6032	3.75437e-05	0.00323653	Zfp397
ENSMUSG00000048878	0.386766	5.93853	33.3615	3.89939e-05	0.00334234	Hexim1
ENSMUSG00000037999	0.274832	7.57865	33.1351	4.04106e-05	0.00344408	Arap2
ENSMUSG00000069844	0.334246	5.18362	32.8514	4.22693e-05	0.00358214	Sco1
ENSMUSG00000029670	0.345915	5.481	32.645	4.36824e-05	0.0036811	Ing3
ENSMUSG00000020255	0.227242	7.05878	32.3396	4.58732e-05	0.00384413	D10Wsu102e
ENSMUSG00000059013	-0.279143	6.5745	32.1614	4.72094e-05	0.00393411	Sh2d3c
ENSMUSG00000073700	0.361441	5.59532	31.9487	4.88622e-05	0.00404935	Klhl21
ENSMUSG00000068917	-0.383174	5.80414	31.7897	5.01408e-05	0.00413248	Clk2
ENSMUSG00000035545	-0.41906	7.0905	31.7119	5.07801e-05	0.0041623	Leng8
ENSMUSG00000053113	0.640465	5.40438	31.665	5.11699e-05	0.00417146	Socs3
ENSMUSG00000047945	1.15005	3.12872	31.5025	5.25478e-05	0.004246	Marcksl1
ENSMUSG00000000787	0.217204	9.67603	31.4906	5.26504e-05	0.004246	Ddx3x
ENSMUSG00000050213	0.278703	5.75606	31.3546	5.38382e-05	0.00430092	Snip1
ENSMUSG00000091575	-0.737951	4.44197	31.3335	5.40257e-05	0.00430092	2010016I18Rik
ENSMUSG00000059555	-0.40085	5.98644	31.3148	5.41916e-05	0.00430092	Tor4a
ENSMUSG00000033953	0.191135	7.00735	31.2671	5.46195e-05	0.00431206	Ppp3r1
ENSMUSG00000038518	0.233514	7.23333	31.0576	5.65405e-05	0.00442558	Jarid2
ENSMUSG00000025340	0.299222	5.14216	31.0462	5.66474e-05	0.00442558	Rabgef1
ENSMUSG00000022305	0.209124	7.56527	30.955	5.75102e-05	0.00446684	Lrp12
ENSMUSG00000037640	-0.657835	3.34381	30.9277	5.77711e-05	0.00446684	Zfp60
ENSMUSG00000031578	0.233331	7.03219	30.8223	5.87912e-05	0.00450746	Mak16
ENSMUSG00000046062	0.21779	8.66837	30.8028	5.89819e-05	0.00450746	Ppp1r15b
ENSMUSG00000027285	0.258684	5.95864	30.7809	5.91979e-05	0.00450746	Haus2
ENSMUSG00000044250	-0.392485	4.84963	30.6169	6.08389e-05	0.004609	Pced1b
ENSMUSG00000052253	0.262958	6.20316	30.4718	6.23352e-05	0.00467535	Zfp622
ENSMUSG00000036845	-0.43566	3.97278	30.4715	6.2338e-05	0.00467535	Lin37
ENSMUSG00000056216	-0.260518	5.8218	30.3812	6.32897e-05	0.00471341	Cebpg
ENSMUSG00000024695	0.209324	7.91701	30.3639	6.34739e-05	0.00471341	Zfp91
ENSMUSG00000040749	0.392911	3.85005	30.2532	6.46685e-05	0.00475576	Siah1b
ENSMUSG00000056888	0.265138	7.28331	30.232	6.48993e-05	0.00475576	Glipr1
ENSMUSG00000074733	-0.522877	4.24411	30.2233	6.49953e-05	0.00475576	5830428H23Rik
ENSMUSG00000032567	0.426475	3.9169	30.1894	6.53673e-05	0.00475975	Aste1
ENSMUSG00000057894	-0.523066	3.98276	30.0599	6.68142e-05	0.00484161	Zfp329
ENSMUSG00000029033	-0.237545	5.63157	29.9335	6.82607e-05	0.00490912	Acap3
ENSMUSG00000028271	0.235238	6.13494	29.9215	6.84003e-05	0.00490912	Gtf2b
ENSMUSG00000045252	-0.337378	4.37449	29.7887	6.99629e-05	0.00499735	Zfp574
ENSMUSG00000028793	0.491574	8.23853	29.7252	7.07242e-05	0.00502779	Rnf19b
ENSMUSG00000018914	5.17253	2.25562	29.5997	7.22564e-05	0.00511248	Il3
ENSMUSG00000050075	0.37278	7.29921	29.5639	7.27005e-05	0.00511975	Gpr171
ENSMUSG00000025377	-0.335258	4.0941	29.534	7.30739e-05	0.005122	Enthd2
ENSMUSG00000025024	0.203545	6.77942	29.3302	7.5678e-05	0.00527986	Smndc1
ENSMUSG00000042349	-0.235135	5.51672	29.1721	7.77697e-05	0.00540067	Ikbke
ENSMUSG00000030589	-0.215031	6.53305	29.131	7.8325e-05	0.00541417	Rasgrp4
ENSMUSG00000020740	-0.29981	5.79162	29.0105	7.99771e-05	0.00549613	Gga3
ENSMUSG00000033313	-0.538833	3.65911	28.9913	8.02435e-05	0.00549613	Fbxl8
ENSMUSG00000047989	0.243449	6.21871	28.9627	8.06431e-05	0.00549839	Ino80c
ENSMUSG00000020235	-0.222165	6.84006	28.8289	8.25418e-05	0.00560239	Fzr1
ENSMUSG00000038594	0.362202	3.80113	28.5878	8.60938e-05	0.00581715	Cep85l
ENSMUSG00000067995	0.21925	5.61138	28.5284	8.69957e-05	0.00585173	Gtf2f2
ENSMUSG00000037606	-0.283506	5.68586	28.3869	8.91859e-05	0.00597227	Osbpl5
ENSMUSG00000025173	0.254174	6.11491	28.2179	9.18862e-05	0.00610612	Wdr45b
ENSMUSG00000038151	0.527685	6.40334	28.2004	9.21713e-05	0.00610612	Prdm1
ENSMUSG00000029524	-0.595498	2.51351	28.186	9.24059e-05	0.00610612	Sirt4
ENSMUSG00000027787	0.293251	6.87831	28.1561	9.28968e-05	0.00611163	Nmd3
ENSMUSG00000042492	-0.197638	6.41367	27.8739	9.76728e-05	0.00639778	Tbc1d10b
ENSMUSG00000016984	0.333949	5.54305	27.7351	0.000100125	0.0065281	Etaa1
ENSMUSG00000026011	0.24982	8.09466	27.6978	0.000100795	0.0065281	Ctla4
ENSMUSG00000056144	-0.37672	4.23297	27.6883	0.000100968	0.0065281	Trim34a
ENSMUSG00000052684	0.670057	7.25777	27.6242	0.000102134	0.00657514	Jun
ENSMUSG00000022744	0.211156	5.97666	27.5299	0.00010388	0.00665894	Cldn25
ENSMUSG00000047215	-0.356229	4.42656	27.4228	0.000105902	0.00674181	Rpl9
ENSMUSG00000039686	-0.24559	5.42366	27.4139	0.000106071	0.00674181	Zer1
ENSMUSG00000038884	-0.414588	4.81858	27.2939	0.000108396	0.0068605	A230050P20Rik
ENSMUSG00000028063	0.241239	6.05137	27.0495	0.000113311	0.00714145	Lmna
ENSMUSG00000055707	-0.347802	4.17629	26.9824	0.000114704	0.007199	Klhl26
ENSMUSG00000030286	0.188675	6.34131	26.9448	0.000115493	0.00721829	Emc3
ENSMUSG00000020677	0.20641	6.57437	26.9183	0.000116053	0.00722324	Ddx52
ENSMUSG00000017831	0.257148	6.18879	26.8443	0.000117632	0.00727215	Rab5a
ENSMUSG00000023068	0.193363	7.39556	26.8361	0.000117809	0.00727215	Nus1
ENSMUSG00000034163	-0.290476	6.45998	26.6022	0.000122975	0.00754883	Zfc3h1
ENSMUSG00000022330	3.60998	-1.44196	26.588	0.000123298	0.00754883	Osr2
ENSMUSG00000025507	-0.252977	5.6982	26.5526	0.000124103	0.00755307	Lrdd
ENSMUSG00000025577	-0.523945	3.45309	26.5408	0.000124374	0.00755307	Cbx2
ENSMUSG00000035329	0.358385	5.92679	26.4874	0.000125605	0.00759709	Fbxo33
ENSMUSG00000078771	0.291577	4.60374	26.3273	0.000129379	0.00775285	Evi2a
ENSMUSG00000037243	-0.339201	4.67411	26.322	0.000129507	0.00775285	Zfp692
ENSMUSG00000028016	0.284898	5.24494	26.3127	0.000129731	0.00775285	Ints12
ENSMUSG00000031833	-0.217991	7.09021	26.0952	0.000135083	0.00803501	Mast3
ENSMUSG00000056459	-0.23444	4.86091	26.0777	0.000135524	0.00803501	Zbtb25
ENSMUSG00000020770	-0.224159	5.26494	26.0461	0.000136326	0.00805075	Unk
ENSMUSG00000027806	0.256762	5.44317	25.983	0.000137944	0.00811435	Tsc22d2
ENSMUSG00000029714	-0.297262	5.42871	25.9006	0.000140088	0.00819956	Gigyf1
ENSMUSG00000091903	0.906058	1.21637	25.8854	0.000140486	0.00819956	Gm6460
ENSMUSG00000042292	-0.282212	6.07944	25.8489	0.000141451	0.00822391	Mkl1
ENSMUSG00000038697	0.18803	6.68719	25.792	0.00014297	0.00825182	Taf5l
ENSMUSG00000002227	-0.279767	6.29495	25.7897	0.000143032	0.00825182	Mov10
ENSMUSG00000047909	-0.372387	5.06803	25.7182	0.000144967	0.00831245	Ankrd16
ENSMUSG00000027368	1.10201	7.08641	25.7082	0.000145241	0.00831245	Dusp2
ENSMUSG00000020420	-0.505334	2.94822	25.6898	0.000145745	0.00831245	Zfp607
ENSMUSG00000023764	-0.346542	3.87729	25.5894	0.000148532	0.00841294	Sfi1
ENSMUSG00000050555	-0.435156	4.22299	25.586	0.000148629	0.00841294	Hyls1
ENSMUSG00000059851	-0.271583	5.73946	25.4661	0.000152038	0.00857357	Suv420h2
ENSMUSG00000021360	0.387925	6.13168	25.3931	0.000154157	0.0086374	Gcnt2
ENSMUSG00000024824	-0.213899	5.64081	25.3875	0.000154322	0.0086374	Rad9a
ENSMUSG00000020346	-0.199731	6.6967	25.1989	0.000159962	0.00891979	Mgat1
ENSMUSG00000074657	-0.689901	2.00542	25.1368	0.000161869	0.0089791	Kif5a
ENSMUSG00000018899	0.510379	8.01161	25.1254	0.000162222	0.0089791	Irf1
ENSMUSG00000004565	-0.356085	4.97575	25.0934	0.000163219	0.00900105	Pnpla6
ENSMUSG00000027981	0.343353	4.99182	25.0659	0.000164079	0.00901535	Rnpc3
ENSMUSG00000035678	0.779494	4.4235	25.0438	0.000164776	0.00902058	Tnfsf9
ENSMUSG00000039756	0.217528	7.05569	25.0123	0.000165773	0.00904216	Dnttip2
ENSMUSG00000090019	-0.210279	6.34604	24.9809	0.000166776	0.00905088	Gimap1
ENSMUSG00000037253	0.382688	6.60475	24.9652	0.000167278	0.00905088	Mex3c
ENSMUSG00000051223	0.164424	8.82825	24.9446	0.00016794	0.00905088	Bzw1
ENSMUSG00000035828	0.329471	7.18057	24.9321	0.000168346	0.00905088	Pim3
ENSMUSG00000043895	-0.601948	3.03312	24.8917	0.000169657	0.00907256	S1pr2
ENSMUSG00000020156	-0.22968	6.29494	24.8825	0.000169959	0.00907256	Mum1
ENSMUSG00000032235	-0.302081	4.37851	24.7915	0.000172963	0.00917554	Narg2
ENSMUSG00000074604	-0.224724	5.82412	24.7871	0.000173112	0.00917554	Mgst2
ENSMUSG00000050029	0.192978	7.00305	24.7575	0.000174102	0.00919555	Rap2c
ENSMUSG00000045639	-0.327644	3.62717	24.7306	0.000175008	0.00921092	Zfp629
ENSMUSG00000042699	0.186913	9.22216	24.7034	0.000175932	0.0092272	Dhx9
ENSMUSG00000019837	0.223555	5.35312	24.6481	0.000177822	0.00929385	Gtf3c6
ENSMUSG00000041354	-0.275188	4.87535	24.5281	0.000182009	0.00947964	Rgl2
ENSMUSG00000045377	3.5712	-0.39841	24.4935	0.000183239	0.00950697	Tmem88
ENSMUSG00000052485	0.61246	3.17834	24.4777	0.000183801	0.00950697	Tmem171
ENSMUSG00000055675	-0.363112	7.34584	24.3607	0.00018804	0.0096835	Kbtbd11
ENSMUSG00000061028	-0.226663	5.5568	24.3308	0.000189139	0.0096835	Clasrp
ENSMUSG00000026393	0.164837	7.2954	24.3305	0.000189151	0.0096835	Nek7
ENSMUSG00000048106	-0.441094	3.46472	24.2991	0.000190316	0.00970997	4632415L05Rik
ENSMUSG00000094105	1.28962	0.124474	24.2759	0.00019118	0.00972102	Gm8922
ENSMUSG00000028270	0.210275	6.62026	24.2132	0.00019354	0.00980777	Gbp2
ENSMUSG00000072082	-0.293423	6.18098	24.0914	0.000198219	0.0100111	Ccnf
ENSMUSG00000023919	0.238079	5.3511	24.0112	0.000201372	0.0101362	Cenpq
ENSMUSG00000021391	0.299888	3.95132	23.9507	0.000203789	0.0102126	Cenpp
ENSMUSG00000090698	0.993742	2.89824	23.9385	0.00020428	0.0102126	Apold1
ENSMUSG00000034612	0.213736	6.23012	23.9223	0.000204933	0.0102126	Chst11
ENSMUSG00000052751	-0.296356	4.37186	23.8491	0.000207919	0.0102884	Repin1
ENSMUSG00000005802	0.212806	8.00933	23.8473	0.000207994	0.0102884	Slc30a4
ENSMUSG00000104101	-0.596859	2.71828	23.8347	0.000208512	0.0102884	NA
ENSMUSG00000041064	-0.32423	4.81445	23.7532	0.000211907	0.0104217	Pif1
ENSMUSG00000037887	2.5252	-0.0627201	23.6873	0.000214696	0.0105094	Dusp8
ENSMUSG00000027427	0.270358	6.08946	23.6613	0.000215809	0.0105094	Polr3f
ENSMUSG00000041773	0.3076	4.54389	23.6585	0.000215931	0.0105094	Enc1
ENSMUSG00000040312	-0.222191	5.72326	23.6303	0.000217144	0.0105094	Cchcr1
ENSMUSG00000001767	0.219982	5.82854	23.6291	0.000217195	0.0105094	Crnkl1
ENSMUSG00000043572	-0.48706	3.13077	23.5878	0.00021899	0.0105622	Pars2
ENSMUSG00000028212	0.214727	5.76127	23.5502	0.000220636	0.0106075	Ccne2
ENSMUSG00000002763	-0.242827	5.08309	23.4851	0.000223523	0.0106881	Pex6
ENSMUSG00000028850	0.470245	3.41161	23.4803	0.000223737	0.0106881	Gpatch3
ENSMUSG00000074039	-0.550681	2.59924	23.4567	0.000224797	0.0106998	4930520O04Rik
ENSMUSG00000037236	0.161751	8.18083	23.4309	0.000225958	0.0106998	Matr3
ENSMUSG00000006010	0.196452	5.5559	23.4273	0.000226122	0.0106998	BC003331
ENSMUSG00000068246	1.54107	0.687006	23.3264	0.000230738	0.0108839	Apol9b
ENSMUSG00000022361	0.24279	6.56792	23.2802	0.000232891	0.010951	Zhx1
ENSMUSG00000035621	-0.354078	6.53037	23.1493	0.000239107	0.0112082	Midn
ENSMUSG00000099757	-0.699245	2.60491	23.1145	0.000240796	0.0112521	NA
ENSMUSG00000053332	-0.360026	6.77227	23.0227	0.000245304	0.0113872	Gas5
ENSMUSG00000014554	-0.35512	4.064	23.0107	0.000245899	0.0113872	Dguok
ENSMUSG00000004591	0.220086	6.70308	23.0094	0.000245963	0.0113872	Pkn2
ENSMUSG00000017677	0.261016	6.92567	22.9918	0.000246842	0.0113927	Wsb1
ENSMUSG00000038683	0.20408	6.69667	22.9267	0.00025012	0.0115086	Pak1ip1
ENSMUSG00000040167	0.266531	5.24685	22.8814	0.000252434	0.0115471	Ikzf5
ENSMUSG00000078485	-0.303023	5.1886	22.8715	0.00025294	0.0115471	Plekhn1
ENSMUSG00000060427	0.397407	4.62374	22.8645	0.0002533	0.0115471	Zfp868
ENSMUSG00000096910	0.362611	3.31957	22.8323	0.000254968	0.0115471	Zfp955b
ENSMUSG00000056952	0.350213	6.9262	22.8236	0.000255417	0.0115471	Tatdn2
ENSMUSG00000024604	0.161341	6.88488	22.8206	0.000255575	0.0115471	Rbm22
ENSMUSG00000029767	0.150072	8.06419	22.7457	0.000259504	0.0116894	Calu
ENSMUSG00000038806	0.195878	6.28708	22.7244	0.000260632	0.011705	Sde2
ENSMUSG00000028341	0.854532	6.86955	22.6959	0.000262153	0.0117382	Nr4a3
ENSMUSG00000090164	-0.274008	4.83302	22.6651	0.000263809	0.0117772	BC035044
ENSMUSG00000021495	-0.280212	5.97424	22.6272	0.000265864	0.0118337	Fam193b
ENSMUSG00000023953	-0.218966	5.90588	22.4655	0.000274828	0.0121965	Polh
ENSMUSG00000026955	-0.273447	4.86023	22.4464	0.000275907	0.0122083	Sapcd2
ENSMUSG00000062198	-0.407088	3.25064	22.4037	0.000278341	0.0122798	2700097O09Rik
ENSMUSG00000031706	-0.345692	5.05664	22.346	0.000281671	0.0123902	Rfx1
ENSMUSG00000024317	0.188512	5.77534	22.318	0.000283304	0.0123957	Rnf138
ENSMUSG00000034317	-0.260758	6.70891	22.3156	0.000283447	0.0123957	Trim59
ENSMUSG00000020134	0.343171	6.41762	22.2552	0.000287006	0.0125148	Peli1
ENSMUSG00000018572	-0.291216	5.65549	22.1911	0.000290838	0.0126451	Phf23
ENSMUSG00000014837	-0.26533	4.44648	22.0368	0.000300308	0.0130192	4931428F04Rik
ENSMUSG00000033949	0.422778	4.77071	22.0078	0.000302128	0.0130594	Trim36
ENSMUSG00000031903	-0.353395	4.33608	21.9943	0.000302978	0.0130594	Pla2g15
ENSMUSG00000031628	0.148124	7.96811	21.8306	0.000313517	0.0134507	Casp3
ENSMUSG00000057101	0.342624	5.03825	21.8255	0.00031385	0.0134507	Zfp180
ENSMUSG00000024732	0.371289	5.66264	21.8082	0.000314987	0.013461	Ccdc86
ENSMUSG00000038848	0.20579	6.99603	21.7673	0.0003177	0.0135383	Ythdf1
ENSMUSG00000020561	0.212033	6.20819	21.7061	0.00032181	0.0136746	Twistnb
ENSMUSG00000030604	-0.378614	4.16349	21.6096	0.000328406	0.0139127	Zfp626
ENSMUSG00000024186	-0.388399	5.62576	21.5967	0.000329303	0.0139127	Rgs11
ENSMUSG00000029098	-0.198864	5.60107	21.5839	0.000330194	0.0139127	Acox3
ENSMUSG00000026788	0.273338	4.82941	21.508	0.000335526	0.0140977	Zbtb43
ENSMUSG00000091050	0.608599	1.86611	21.4552	0.000339296	0.0142163	9330020H09Rik
ENSMUSG00000071645	-0.255108	5.61933	21.4005	0.00034325	0.0143241	Tut1
ENSMUSG00000030867	-0.201066	7.03624	21.3932	0.000343779	0.0143241	Plk1
ENSMUSG00000029110	0.204671	8.21796	21.3463	0.000347213	0.0144271	Rnf4
ENSMUSG00000036114	-0.45337	3.1003	21.3224	0.000348982	0.0144434	Rpp25l
ENSMUSG00000005150	-0.276097	4.36289	21.315	0.00034953	0.0144434	Wdr83
ENSMUSG00000050705	-0.429013	3.79472	21.2649	0.000353278	0.0145364	2310061I04Rik
ENSMUSG00000054364	0.750282	5.67042	21.2495	0.000354435	0.0145364	Rhob
ENSMUSG00000108348	-0.594532	2.63598	21.2462	0.000354689	0.0145364	NA
ENSMUSG00000056917	-0.195349	7.38457	21.2204	0.000356638	0.0145765	Sipa1
ENSMUSG00000003378	-0.273632	3.95134	21.1935	0.000358688	0.0145855	Grik5
ENSMUSG00000002486	-0.266268	3.89556	21.1831	0.000359485	0.0145855	Tchp
ENSMUSG00000023084	-0.776746	0.920249	21.1793	0.000359776	0.0145855	Lrrc71
ENSMUSG00000045251	-0.377846	3.19736	21.0858	0.000367041	0.0148152	Zfp688
ENSMUSG00000020744	-0.249752	4.69607	21.081	0.000367416	0.0148152	Slc25a19
ENSMUSG00000053286	-0.232161	4.95659	20.9626	0.000376863	0.0151554	Trmt1l
ENSMUSG00000101249	-0.23064	6.52439	20.9162	0.000380638	0.0152662	NA
ENSMUSG00000055862	-0.388819	3.75134	20.8865	0.000383079	0.0153232	Izumo4
ENSMUSG00000037991	-0.251039	5.34063	20.8373	0.000387154	0.0153895	Rmi2
ENSMUSG00000025066	0.164615	7.12776	20.8306	0.000387717	0.0153895	Sfr1
ENSMUSG00000025409	-0.215174	5.98494	20.8294	0.000387815	0.0153895	Mbd6
ENSMUSG00000030942	0.176954	7.25461	20.8077	0.000389638	0.015421	Thumpd1
ENSMUSG00000021327	-0.323388	5.3528	20.7828	0.000391735	0.0154632	Zkscan3
ENSMUSG00000031352	0.216563	6.01996	20.7319	0.000396071	0.0155933	Hccs
ENSMUSG00000091277	0.292051	4.34584	20.6953	0.000399212	0.0156759	Gm1818
ENSMUSG00000022386	-0.336597	3.45406	20.6164	0.000406097	0.0159046	Trmu
ENSMUSG00000059237	0.306614	3.80023	20.5377	0.000413106	0.016137	Ppp1r2-ps4
ENSMUSG00000074746	0.203309	7.24919	20.4405	0.000421946	0.0164365	Pdzd8
ENSMUSG00000036292	0.554979	2.55311	20.4271	0.000423174	0.0164365	Gramd1c
ENSMUSG00000104713	0.269735	6.33646	20.4125	0.000424526	0.0164365	NA
ENSMUSG00000033350	1.43261	2.9388	20.4027	0.000425439	0.0164365	Chst2
ENSMUSG00000069495	0.359647	6.14809	20.3773	0.000427805	0.0164365	Epc2
ENSMUSG00000034748	-0.315857	4.75699	20.3714	0.00042836	0.0164365	Sirt6
ENSMUSG00000051735	-0.190883	7.40862	20.3705	0.000428444	0.0164365	Rinl
ENSMUSG00000034663	0.193604	7.15155	20.2762	0.000437377	0.0166855	Bmp2k
ENSMUSG00000038271	-0.35559	3.75722	20.273	0.00043768	0.0166855	Iffo1
ENSMUSG00000038214	0.355505	5.45457	20.2669	0.000438272	0.0166855	Bend3
ENSMUSG00000004221	-0.168153	6.09027	20.2162	0.000443168	0.0167723	Ikbkg
ENSMUSG00000037997	-0.368167	4.0018	20.2128	0.000443503	0.0167723	Parp11
ENSMUSG00000024659	0.212331	6.54823	20.2087	0.000443906	0.0167723	Anxa1
ENSMUSG00000056749	-0.433249	7.63065	20.1941	0.000445325	0.0167836	Nfil3
ENSMUSG00000034041	-0.730512	1.49574	20.1012	0.000454524	0.0170874	Lyl1
ENSMUSG00000060373	0.136726	8.55757	20.0736	0.000457302	0.0171354	Hnrnpc
ENSMUSG00000033099	0.227443	5.47096	20.0658	0.000458085	0.0171354	Nol12
ENSMUSG00000035342	-0.570788	2.5128	20.0142	0.000463339	0.0172888	Lzts2
ENSMUSG00000035455	-0.164158	6.52516	19.9816	0.00046669	0.0173706	Fignl1
ENSMUSG00000026819	0.371292	4.68481	19.9589	0.00046904	0.0174148	Slc25a25
ENSMUSG00000020901	-0.172438	7.47876	19.9399	0.000471018	0.0174451	Pik3r5
ENSMUSG00000021892	0.219903	5.33741	19.9196	0.000473134	0.0174803	Sh3bp5
ENSMUSG00000056185	-0.683892	1.67644	19.8841	0.000476873	0.0175751	Snx32
ENSMUSG00000052906	0.362626	5.13311	19.8731	0.000478043	0.0175751	Ubxn8
ENSMUSG00000027091	0.158297	7.2544	19.8499	0.000480509	0.0175988	Zc3h15
ENSMUSG00000066415	0.170765	7.15442	19.8425	0.000481296	0.0175988	Msl2
ENSMUSG00000053289	0.187472	6.97619	19.834	0.000482207	0.0175988	Ddx10
ENSMUSG00000036989	-0.310141	3.32672	19.7674	0.000489412	0.0178088	Trim3
ENSMUSG00000005846	0.175697	8.13867	19.7483	0.000491495	0.0178088	Rsl1d1
ENSMUSG00000043090	-0.317977	4.45919	19.7311	0.000493376	0.0178088	Zfp866
ENSMUSG00000021286	-0.599742	1.92806	19.7266	0.000493876	0.0178088	Zfyve21
ENSMUSG00000043140	-0.292691	4.56535	19.7237	0.000494198	0.0178088	Tmem186
ENSMUSG00000039201	-0.29615	3.82999	19.7067	0.000496076	0.0178088	Tbc1d25
ENSMUSG00000021982	0.24874	4.41402	19.7049	0.000496273	0.0178088	Cdadc1
ENSMUSG00000004996	-0.208065	5.74706	19.6794	0.000499103	0.0178676	Mri1
ENSMUSG00000040124	0.325855	3.46925	19.6528	0.000502075	0.0179313	Gorab
ENSMUSG00000067928	-0.457784	3.14752	19.5844	0.000509815	0.0181618	Zfp760
ENSMUSG00000035352	3.01967	-1.31607	19.5745	0.000510953	0.0181618	Ccl12
ENSMUSG00000040297	0.228864	6.77996	19.5535	0.000513355	0.0182041	Suco
ENSMUSG00000019877	0.165175	7.49627	19.5229	0.000516894	0.0182345	Serinc1
ENSMUSG00000032487	3.28415	0.623327	19.508	0.000518625	0.0182345	Ptgs2
ENSMUSG00000009585	-0.148451	7.93099	19.5074	0.000518693	0.0182345	Apobec3
ENSMUSG00000078921	0.308332	6.32106	19.5041	0.000519075	0.0182345	Tgtp2
ENSMUSG00000037474	0.224445	7.46993	19.4889	0.000520849	0.0182541	Dtl
ENSMUSG00000037266	-0.437688	7.67083	19.4401	0.000526603	0.0183791	D4Wsu53e
ENSMUSG00000024006	-0.179644	6.49783	19.4378	0.000526867	0.0183791	Stk38
ENSMUSG00000015291	-0.217482	6.57452	19.3819	0.000533549	0.018569	Gdi1
ENSMUSG00000000823	-0.245012	5.7449	19.3527	0.000537068	0.0186482	Znf512b
ENSMUSG00000026974	0.175694	6.40142	19.3415	0.000538424	0.0186521	Zmynd19
ENSMUSG00000009995	-0.284472	4.83817	19.2671	0.00054755	0.0189245	Taz
ENSMUSG00000020827	-0.222657	6.60005	19.2514	0.000549501	0.0189483	Mink1
ENSMUSG00000031918	0.191891	6.56294	19.2342	0.000551647	0.0189734	Mtmr2
ENSMUSG00000097993	-0.330308	4.48786	19.2247	0.000552825	0.0189734	Ptprv
ENSMUSG00000108436	1.44676	-1.06893	19.2152	0.000554024	0.0189734	NA
ENSMUSG00000025104	0.180092	5.82553	19.1614	0.000560823	0.0191134	Hdgfrp3
ENSMUSG00000070000	-0.154198	7.73674	19.1563	0.000561475	0.0191134	Fcho1
ENSMUSG00000078700	-0.44021	2.98138	19.1526	0.000561934	0.0191134	D030028A08Rik
ENSMUSG00000048307	-0.195655	5.39105	19.1395	0.000563619	0.0191274	Ankrd46
ENSMUSG00000040663	-0.427332	3.53191	19.1174	0.000566449	0.01918	Clcf1
ENSMUSG00000036672	-0.207911	5.14921	19.0875	0.000570319	0.0192489	Cenpt
ENSMUSG00000024427	0.413174	3.13527	19.0764	0.000571761	0.0192489	Spry4
ENSMUSG00000098292	0.623992	2.30714	19.0709	0.000572475	0.0192489	RP23-59B16.8
ENSMUSG00000097885	-0.699465	1.39375	19.0556	0.000574466	0.0192489	5031434O11Rik
ENSMUSG00000038861	-0.197467	5.67709	19.0432	0.000576092	0.0192489	Pi4kb
ENSMUSG00000039449	0.193912	6.58187	19.0425	0.000576182	0.0192489	Prpf18
ENSMUSG00000072915	-0.653447	1.93725	19.0024	0.00058147	0.0193823	Gm12258
ENSMUSG00000027162	0.203821	7.40617	18.9749	0.000585139	0.0194614	Lin7c
ENSMUSG00000113450	-0.582888	1.57978	18.962	0.000586854	0.0194752	NA
ENSMUSG00000013662	0.148752	7.09881	18.9127	0.000593512	0.0196224	Atad1
ENSMUSG00000093505	-0.588404	1.38937	18.9098	0.000593904	0.0196224	Gm20691
ENSMUSG00000019210	0.204789	5.99793	18.8978	0.00059554	0.0196332	Atp6v1e1
ENSMUSG00000056153	0.236835	5.02262	18.8597	0.000600744	0.0197401	Socs6
ENSMUSG00000031691	-0.184255	7.49066	18.8549	0.000601416	0.0197401	Tnpo2
ENSMUSG00000103527	-0.760228	2.51643	18.8252	0.000605517	0.0198051	NA
ENSMUSG00000092203	-0.244298	5.4765	18.8215	0.000606036	0.0198051	1110038B12Rik
ENSMUSG00000026803	-0.24538	5.1112	18.8109	0.000607515	0.0198103	Ttf1
ENSMUSG00000028060	-0.277982	6.361	18.7832	0.000611385	0.0198932	2810403A07Rik
ENSMUSG00000032584	3.02071	-0.0921018	18.7407	0.000617378	0.0200447	Mst1r
ENSMUSG00000019731	0.158092	7.20186	18.7197	0.00062037	0.0200983	Slc35e1
ENSMUSG00000020702	4.09985	2.88659	18.7104	0.000621708	0.0200983	Ccl1
ENSMUSG00000086965	-0.631271	1.52972	18.6307	0.000633228	0.0204093	Gm16314
ENSMUSG00000021822	1.4098	2.86481	18.5959	0.00063834	0.0204093	Plau
ENSMUSG00000034165	-0.252117	8.64258	18.595	0.000638463	0.0204093	Ccnd3
ENSMUSG00000022247	0.188909	6.75187	18.588	0.000639506	0.0204093	Brix1
ENSMUSG00000110206	-0.279117	5.66165	18.5868	0.000639685	0.0204093	NA
ENSMUSG00000060036	-0.221545	7.63873	18.5846	0.000640004	0.0204093	Rpl3
ENSMUSG00000063406	0.210825	7.43634	18.5789	0.000640851	0.0204093	Tmed5
ENSMUSG00000105167	-0.914516	0.597451	18.5359	0.000647251	0.0205694	NA
ENSMUSG00000021096	0.155349	6.6216	18.5085	0.000651372	0.0206251	Ppm1a
ENSMUSG00000027722	0.209389	6.40554	18.506	0.000651753	0.0206251	Spata5
ENSMUSG00000039982	0.940286	2.38744	18.4875	0.000654552	0.0206701	Dtx4
ENSMUSG00000030400	-0.189156	5.94975	18.46	0.000658739	0.0207586	Ercc2
ENSMUSG00000097195	-0.337088	5.43461	18.3847	0.000670367	0.0210807	Snhg5
ENSMUSG00000114995	-0.9554	0.532787	18.3672	0.000673095	0.0211222	NA
ENSMUSG00000049047	-0.460779	2.80297	18.3437	0.000676785	0.0211759	Armcx3
ENSMUSG00000016181	-0.241118	5.09109	18.3384	0.000677629	0.0211759	Diexf
ENSMUSG00000035239	-0.318447	4.34944	18.3202	0.000680504	0.0211906	Neu3
ENSMUSG00000050714	-0.560897	3.4039	18.313	0.000681652	0.0211906	Zbtb26
ENSMUSG00000050954	-0.352559	3.47016	18.3087	0.000682338	0.0211906	Zfp169
ENSMUSG00000073771	0.336809	5.01114	18.2497	0.0006918	0.0214401	Btbd19
ENSMUSG00000031530	0.759127	6.60585	18.2293	0.000695105	0.0214981	Dusp4
ENSMUSG00000111229	-0.358419	5.38058	18.1895	0.0007016	0.0216543	NA
ENSMUSG00000017418	0.327052	5.28331	18.1363	0.0007104	0.0218809	Arl5b
ENSMUSG00000112546	-0.605719	2.24492	18.1107	0.000714685	0.0219678	NA
ENSMUSG00000028214	0.222278	7.70035	18.055	0.000724086	0.0222112	Gem
ENSMUSG00000030678	-0.147881	7.96124	18.0095	0.000731883	0.0223713	Maz
ENSMUSG00000102869	0.146092	7.59523	18.0072	0.000732286	0.0223713	NA
ENSMUSG00000018076	0.331976	7.41992	17.9857	0.000735991	0.0224387	Med13l
ENSMUSG00000032578	0.245427	9.06077	17.9308	0.000745587	0.0226852	Cish
ENSMUSG00000020075	0.269884	9.11136	17.8188	0.000765595	0.0232063	Ddx21
ENSMUSG00000029725	-0.299038	3.76514	17.8177	0.000765807	0.0232063	Ppp1r35
ENSMUSG00000026577	0.283645	4.90531	17.7835	0.000772027	0.0233282	Blzf1
ENSMUSG00000047368	0.206782	5.03776	17.7786	0.00077294	0.0233282	Abhd17b
ENSMUSG00000075701	0.217685	6.63219	17.7355	0.000780889	0.0234854	Vimp
ENSMUSG00000090544	-1.07764	1.89999	17.7333	0.000781282	0.0234854	Gm6576
ENSMUSG00000041570	0.288831	5.52437	17.7162	0.000784466	0.023534	Camsap2
ENSMUSG00000078922	0.265163	6.42914	17.6933	0.000788766	0.0236157	Tgtp1
ENSMUSG00000106262	-0.636275	1.52273	17.6736	0.000792457	0.023679	NA
ENSMUSG00000027171	0.240426	6.32113	17.6569	0.000795621	0.0237263	Prrg4
ENSMUSG00000062115	-0.250225	7.11542	17.6395	0.000798922	0.0237774	Rai1
ENSMUSG00000046351	-0.291151	4.59779	17.523	0.000821461	0.0243998	Zfp322a
ENSMUSG00000021103	0.221999	4.85652	17.5138	0.000823273	0.0244053	Mnat1
ENSMUSG00000001687	0.164006	6.95055	17.473	0.000831363	0.0245965	Ubl3
ENSMUSG00000080968	0.222588	4.75791	17.4499	0.000835975	0.0246384	Gm1862
ENSMUSG00000028687	-0.282869	3.66987	17.4495	0.000836062	0.0246384	Mutyh
ENSMUSG00000025645	-0.327194	3.39659	17.3867	0.000848759	0.0249635	Ccdc51
ENSMUSG00000035759	-0.775076	1.03219	17.3509	0.000856105	0.0250802	Bbs10
ENSMUSG00000031949	-0.451023	3.21331	17.3238	0.0008617	0.0250802	Adat1
ENSMUSG00000025283	0.423235	4.75542	17.3224	0.000861997	0.0250802	Sat1
ENSMUSG00000083465	0.310675	4.19993	17.3203	0.00086243	0.0250802	Gm11652
ENSMUSG00000036882	-0.279649	5.10747	17.3196	0.000862578	0.0250802	Arhgap33
ENSMUSG00000027810	0.150342	7.17068	17.3187	0.000862759	0.0250802	Eif2a
ENSMUSG00000031701	0.141669	7.90098	17.2748	0.000871938	0.025298	Dnaja2
ENSMUSG00000103711	-0.803944	0.376191	17.2655	0.000873899	0.0253059	NA
ENSMUSG00000043923	-0.407021	3.40847	17.2398	0.000879341	0.0253632	Ccdc84
ENSMUSG00000034308	-0.471397	2.6798	17.228	0.00088185	0.0253632	Sdr42e1
ENSMUSG00000031310	-0.166857	5.92741	17.2255	0.000882379	0.0253632	Zmym3
ENSMUSG00000090958	-0.235383	7.7919	17.2172	0.000884162	0.0253632	Lrrc32
ENSMUSG00000006740	0.213153	8.32668	17.2157	0.000884483	0.0253632	Kif5b
ENSMUSG00000030341	-0.283197	4.8729	17.2014	0.000887533	0.0253632	Tnfrsf1a
ENSMUSG00000047423	-0.342838	4.47223	17.1967	0.000888549	0.0253632	AI837181
ENSMUSG00000091905	0.232765	4.77738	17.1927	0.000889402	0.0253632	Gm6395
ENSMUSG00000029250	0.131138	7.71687	17.1644	0.000895523	0.0254893	Polr2b
ENSMUSG00000025782	0.202507	5.1744	17.1517	0.000898284	0.0255194	Taf3
ENSMUSG00000039205	-0.159145	6.41166	17.0863	0.000912649	0.0257965	Ciz1
ENSMUSG00000067219	0.657872	2.58568	17.084	0.000913147	0.0257965	Nipal1
ENSMUSG00000094090	0.222312	5.08813	17.0838	0.000913198	0.0257965	Gm8494
ENSMUSG00000042265	2.29418	-0.738003	17.0639	0.000917625	0.025825	Trem1
ENSMUSG00000022657	0.150744	7.5004	17.0638	0.000917648	0.025825	Cd96
ENSMUSG00000036533	0.463646	3.60589	17.0394	0.000923102	0.0259298	Cdc42ep3
ENSMUSG00000000916	-0.252968	4.35817	17.0313	0.000924935	0.0259328	Nsun5
ENSMUSG00000047242	0.231912	4.63301	17.0148	0.000928638	0.025988	Taf9b
ENSMUSG00000026698	-0.32834	3.77666	17.0027	0.000931375	0.0259891	Pigc
ENSMUSG00000079509	0.275053	6.6589	16.9994	0.000932141	0.0259891	Zfx
ENSMUSG00000025486	-0.234938	4.47179	16.9747	0.000937768	0.0260974	Sirt3
ENSMUSG00000061046	-0.335658	3.69368	16.9245	0.000949325	0.0263701	Haghl
ENSMUSG00000026479	0.756318	0.895691	16.9057	0.000953676	0.026442	Lamc2
ENSMUSG00000048949	0.206676	5.34126	16.8827	0.000959049	0.026542	Gm6206
ENSMUSG00000029283	-0.316935	5.86376	16.8698	0.000962085	0.0265769	Cdc7
ENSMUSG00000002668	-0.231454	6.31693	16.8517	0.000966366	0.0266461	Dennd1c
ENSMUSG00000021065	0.167008	7.38203	16.8433	0.00096835	0.0266518	Fut8
ENSMUSG00000027007	0.218504	5.4996	16.8327	0.000970868	0.0266722	Ssfa2
ENSMUSG00000026473	0.173823	6.43312	16.8226	0.000973278	0.0266895	Glul
ENSMUSG00000064262	-0.180686	6.9302	16.7977	0.00097923	0.0268037	Gimap8
ENSMUSG00000037466	-0.247812	5.29583	16.7489	0.000991033	0.0270774	4930427A07Rik
ENSMUSG00000054715	-0.377851	3.50537	16.7124	0.000999965	0.0272718	Zscan22
ENSMUSG00000037857	0.249641	7.09259	16.6823	0.00100739	0.0274245	Nufip2
ENSMUSG00000029378	5.30964	-1.00868	17.9362	0.00101363	0.0274905	Areg
ENSMUSG00000041645	0.188296	7.42634	16.6514	0.00101508	0.0274905	Ddx24
ENSMUSG00000035530	0.213239	8.05582	16.6505	0.00101532	0.0274905	Eif1
ENSMUSG00000029313	0.235945	6.91785	16.6339	0.00101948	0.0275536	Aff1
ENSMUSG00000039396	-0.232205	5.67497	16.6247	0.00102178	0.027566	Neil3
ENSMUSG00000081052	1.06266	-0.672377	17.8917	0.00102577	0.027624	Gm6305
ENSMUSG00000052125	-0.353104	5.03321	16.5993	0.00102822	0.0276403	F730043M19Rik
ENSMUSG00000056418	-0.570873	1.50452	16.5421	0.00104285	0.0279833	BC043934
ENSMUSG00000028955	0.176895	6.65494	16.4588	0.00106459	0.0285157	Vamp3
ENSMUSG00000040550	0.17399	6.11854	16.4436	0.00106862	0.0285727	Otud6b
ENSMUSG00000110682	-1.40357	-1.14475	16.435	0.00107091	0.0285829	NA
ENSMUSG00000097415	-0.287377	7.82778	16.4074	0.00107827	0.0287284	AU020206
ENSMUSG00000021905	0.222949	4.73016	16.3657	0.00108951	0.0289462	Dph3
ENSMUSG00000018761	0.166174	6.12952	16.3628	0.00109031	0.0289462	Mpdu1
ENSMUSG00000102411	-1.11825	-0.07946	16.3323	0.00109861	0.0290896	NA
ENSMUSG00000072872	0.42462	5.14965	16.3287	0.00109959	0.0290896	Rybp
ENSMUSG00000027164	0.159423	7.53082	16.3005	0.00110736	0.0292436	Traf6
ENSMUSG00000006587	-0.272936	3.94736	16.2923	0.00110962	0.0292519	Snai3
ENSMUSG00000009575	-0.150892	8.74879	16.2721	0.00111524	0.0293233	Cbx5
ENSMUSG00000038644	-0.191779	7.32128	16.2627	0.00111787	0.0293233	Pold1
ENSMUSG00000028957	-0.691053	0.86571	16.2615	0.00111819	0.0293233	Per3
ENSMUSG00000025510	-0.404633	2.65256	16.2044	0.00113427	0.0296929	Cd151
ENSMUSG00000084957	0.25107	4.59048	16.1772	0.00114202	0.0298438	Bbip1
ENSMUSG00000072770	-0.971768	0.878327	16.1537	0.00114876	0.0298796	Acrbp
ENSMUSG00000031145	-0.387331	3.4488	16.1517	0.00114933	0.0298796	Prickle3
ENSMUSG00000034620	0.249591	4.76307	16.1516	0.00114937	0.0298796	Tmem5
ENSMUSG00000027829	0.285651	7.62076	16.1277	0.00115629	0.0299901	Ccnl1
ENSMUSG00000063800	0.160274	6.28777	16.1231	0.00115762	0.0299901	Prpf38a
ENSMUSG00000025591	0.251206	5.03206	16.0954	0.00116569	0.0300433	Tma16
ENSMUSG00000051550	-0.519976	2.45981	16.0941	0.00116608	0.0300433	Zfp579
ENSMUSG00000082321	0.180033	5.77656	16.0903	0.00116719	0.0300433	Gm14253
ENSMUSG00000075700	0.13311	8.11019	16.0886	0.00116768	0.0300433	Selt
ENSMUSG00000037791	-0.205447	6.56461	16.0617	0.00117563	0.0301959	Phf12
ENSMUSG00000004364	0.134699	8.16718	16.0464	0.00118017	0.0302607	Cul3
ENSMUSG00000034413	-0.327139	4.18914	16.0034	0.00119302	0.0304807	Neurl1b
ENSMUSG00000010067	-0.209258	6.37024	15.996	0.00119523	0.0304807	Rassf1
ENSMUSG00000086502	-0.415624	2.36528	15.988	0.00119765	0.0304807	B130055M24Rik
ENSMUSG00000026269	-0.207828	5.50704	15.9806	0.00119987	0.0304807	Rnpepl1
ENSMUSG00000040128	0.612612	5.73135	15.9714	0.00120266	0.0304807	Pnrc1
ENSMUSG00000043257	-0.286453	4.05392	15.9703	0.00120302	0.0304807	Pigv
ENSMUSG00000028655	0.343384	4.9942	15.964	0.00120491	0.0304807	Mfsd2a
ENSMUSG00000002871	-0.25893	4.37232	15.9637	0.001205	0.0304807	Tpra1
ENSMUSG00000085609	1.90553	-0.986722	15.9425	0.00121149	0.0305701	1700016P03Rik
ENSMUSG00000079037	0.15477	6.19801	15.9388	0.00121262	0.0305701	Prnp
ENSMUSG00000071470	-0.576054	2.22475	15.929	0.00121563	0.0305947	Ccnb1ip1
ENSMUSG00000036622	-0.246296	4.48751	15.9154	0.00121979	0.0306193	Atp13a2
ENSMUSG00000021681	0.177109	6.84882	15.9125	0.00122069	0.0306193	Aggf1
ENSMUSG00000028436	-0.190125	6.47947	15.9003	0.00122448	0.030663	Dcaf12
ENSMUSG00000024072	0.169273	5.7681	15.8679	0.00123456	0.0308639	Yipf4
ENSMUSG00000044702	-0.279077	4.67689	15.7818	0.00126182	0.0314929	Palb2
ENSMUSG00000035649	-0.25235	5.62321	15.7687	0.00126604	0.031503	Zcchc7
ENSMUSG00000031107	0.21566	4.98242	15.7675	0.00126642	0.031503	Rbmx2
ENSMUSG00000029009	-0.212691	5.26952	15.751	0.00127173	0.0315826	Mthfr
ENSMUSG00000037251	-0.313872	3.60739	15.6629	0.00130061	0.0321721	Pomk
ENSMUSG00000014599	1.06584	3.06676	15.6596	0.00130169	0.0321721	Csf1
ENSMUSG00000063894	-0.281862	4.89102	15.659	0.0013019	0.0321721	Zkscan8
ENSMUSG00000044465	-0.189991	5.36195	15.6424	0.00130743	0.0322556	Fam160a2
ENSMUSG00000078866	-0.458585	1.79254	15.6221	0.00131422	0.0323699	Gm14420
ENSMUSG00000083364	0.208395	4.66925	15.5972	0.0013226	0.03246	Llph-ps2
ENSMUSG00000025764	0.204375	5.86124	15.5914	0.00132457	0.03246	Phf17
ENSMUSG00000021707	0.15898	6.29958	15.5907	0.00132483	0.03246	Dhfr
ENSMUSG00000026766	0.170419	6.23762	15.576	0.0013298	0.03246	Mmadhc
ENSMUSG00000063576	-0.180115	5.79994	15.5739	0.00133052	0.03246	Klhdc3
ENSMUSG00000033184	0.125474	7.63154	15.5678	0.00133261	0.03246	Tmed7
ENSMUSG00000079737	0.5335	3.40232	15.5652	0.0013335	0.03246	3110001I22Rik
ENSMUSG00000055065	-0.143684	8.52994	15.5602	0.00133519	0.03246	Ddx17
ENSMUSG00000026748	0.28298	4.13233	15.5167	0.00135017	0.0327712	Plxdc2
ENSMUSG00000041849	0.355936	6.29066	15.5042	0.00135452	0.0328107	Card6
ENSMUSG00000044367	-0.319593	3.72555	15.4932	0.00135832	0.0328107	Slc16a13
ENSMUSG00000014778	-0.209657	5.45665	15.4931	0.00135837	0.0328107	Fhod1
ENSMUSG00000054708	-0.471464	2.59723	15.4689	0.00136683	0.0329621	Ankrd24
ENSMUSG00000045896	0.230575	6.48766	15.4444	0.00137548	0.033091	Paip2b
ENSMUSG00000033107	0.247299	5.43396	15.4413	0.00137658	0.033091	Rnf125
ENSMUSG00000018500	0.47118	3.01705	15.4019	0.0013906	0.0333744	Adora2b
ENSMUSG00000026705	-0.173205	5.42182	15.3883	0.00139548	0.0334249	Klhl20
ENSMUSG00000026663	0.211707	6.49963	15.382	0.00139775	0.0334249	Atf6
ENSMUSG00000060550	-0.150258	9.38358	15.3708	0.00140177	0.0334249	H2-Q7
ENSMUSG00000052423	-0.229154	4.48703	15.3707	0.0014018	0.0334249	B4galt3
ENSMUSG00000027284	-0.232323	5.38458	15.3651	0.00140385	0.0334249	Cdan1
ENSMUSG00000033096	0.227308	5.63068	15.343	0.00141187	0.0335626	Apmap
ENSMUSG00000028468	-0.156645	6.40152	15.3301	0.0014166	0.0336219	Rgp1
ENSMUSG00000041915	-0.191108	5.59732	15.3141	0.00142247	0.0337077	Ammecr1l
ENSMUSG00000034158	0.208918	6.87673	15.2968	0.00142882	0.0338049	Lrrc58
ENSMUSG00000005886	0.257216	7.20978	15.2854	0.00143303	0.0338511	Ncoa2
ENSMUSG00000033545	-0.159848	6.87979	15.2482	0.0014469	0.034125	Znrf1
ENSMUSG00000068742	0.265827	4.44409	15.2353	0.00145177	0.0341731	Cry2
ENSMUSG00000037075	0.190456	5.58284	15.2307	0.0014535	0.0341731	Rnf139
ENSMUSG00000108368	0.98117	0.827826	15.2195	0.0014577	0.0342183	NA
ENSMUSG00000054874	-0.172848	6.7544	15.2002	0.00146502	0.0343364	Pcnxl3
ENSMUSG00000031805	-0.171024	8.57564	15.1496	0.00148439	0.0347361	Jak3
ENSMUSG00000028630	0.215346	6.20576	15.143	0.00148695	0.0347419	Dyrk2
ENSMUSG00000026285	0.273981	5.81973	15.1218	0.00149517	0.0348795	Pdcd1
ENSMUSG00000024137	-0.35387	4.33795	15.103	0.00150251	0.0349395	E4f1
ENSMUSG00000024163	-0.192341	6.89234	15.097	0.00150485	0.0349395	Mapk8ip3
ENSMUSG00000039759	-0.385567	3.33572	15.0925	0.00150661	0.0349395	Thap3
ENSMUSG00000097119	-0.269908	3.84198	15.0914	0.00150706	0.0349395	B230354K17Rik
ENSMUSG00000097178	-0.788111	0.0388274	15.0794	0.00151177	0.0349948	2310002F09Rik
ENSMUSG00000055041	-0.268271	3.45245	15.0672	0.0015166	0.0350524	Commd5
ENSMUSG00000089774	-0.336901	4.09955	15.0494	0.00152366	0.0351001	Slc5a3
ENSMUSG00000029570	-0.208405	7.31632	15.046	0.001525	0.0351001	Lfng
ENSMUSG00000045827	0.260683	7.00164	15.0443	0.00152568	0.0351001	Serpinb9
ENSMUSG00000046157	0.168392	7.16924	15.0328	0.00153024	0.0351509	Tmem229b
ENSMUSG00000021028	0.267965	4.62329	15.025	0.00153339	0.0351694	Mbip
ENSMUSG00000037362	0.193717	6.1176	14.9949	0.00154547	0.0353416	Nov
ENSMUSG00000114755	-0.37246	2.52337	14.9946	0.00154561	0.0353416	NA
ENSMUSG00000028332	0.231931	5.59739	14.9592	0.00155998	0.0356159	Hemgn
ENSMUSG00000002228	-0.231968	5.59879	14.9532	0.00156244	0.0356179	Ppm1j
ENSMUSG00000004460	0.138665	7.26376	14.9455	0.00156558	0.0356353	Dnajb11
ENSMUSG00000031389	-0.184547	6.90983	14.9327	0.00157086	0.0357014	Arhgap4
ENSMUSG00000026754	-0.294805	4.36961	14.889	0.00158893	0.0360575	Golga1
ENSMUSG00000021504	-0.195036	5.19673	14.8568	0.00160243	0.0363022	B4galt7
ENSMUSG00000036026	-0.329345	3.39323	14.8518	0.00160456	0.0363022	Tmem63b
ENSMUSG00000014786	-0.203317	5.64841	14.8415	0.00160891	0.0363458	Slc9a5
ENSMUSG00000006307	-0.231799	7.42255	14.8311	0.00161328	0.0363804	Kmt2b
ENSMUSG00000029397	0.159822	5.73136	14.8258	0.00161555	0.0363804	Rchy1
ENSMUSG00000061455	-0.217998	5.08305	14.8207	0.00161771	0.0363804	Stx17
ENSMUSG00000045282	-0.282522	3.80548	14.8028	0.00162536	0.0364455	Tmem86b
ENSMUSG00000033594	-0.500114	1.60998	14.8025	0.00162547	0.0364455	Spata2l
ENSMUSG00000041241	0.249433	4.74288	14.7809	0.00163476	0.0364968	Mul1
ENSMUSG00000038637	-0.533203	1.73834	14.7766	0.00163663	0.0364968	Lrrc56
ENSMUSG00000036087	0.139535	6.58758	14.7744	0.00163758	0.0364968	Slain2
ENSMUSG00000074141	-0.913889	0.223299	14.7742	0.00163765	0.0364968	Il4i1
ENSMUSG00000025384	-0.255572	4.74003	14.7672	0.00164068	0.0364968	2310003H01Rik
ENSMUSG00000029471	-0.188548	5.3561	14.7633	0.00164235	0.0364968	Camkk2
ENSMUSG00000038160	0.182869	5.62049	14.7559	0.00164555	0.0365137	Atg5
ENSMUSG00000051469	0.191356	5.71824	14.7455	0.00165009	0.0365208	Zfp191
ENSMUSG00000021910	-0.183391	7.75661	14.7389	0.00165296	0.0365208	Nisch
ENSMUSG00000026941	-0.542794	1.50678	14.7384	0.00165317	0.0365208	Mamdc4
ENSMUSG00000069729	0.177989	6.55667	14.7093	0.00166594	0.0367259	Arid1b
ENSMUSG00000024594	-0.157243	6.33334	14.7013	0.00166945	0.0367259	Prrc1
ENSMUSG00000097636	-0.445204	3.87122	14.6964	0.00167163	0.0367259	5830416P10Rik
ENSMUSG00000032440	0.150673	8.09307	14.695	0.00167225	0.0367259	Tgfbr2
ENSMUSG00000034255	-0.177511	6.18914	14.6609	0.0016874	0.0370044	Arhgap27
ENSMUSG00000004500	-0.393157	2.95505	14.6312	0.0017007	0.0372416	Zfp324
ENSMUSG00000060708	0.262956	3.98181	14.5883	0.00172018	0.0375981	Bloc1s4
ENSMUSG00000090659	-0.883697	0.482162	14.5843	0.00172199	0.0375981	Zfp493
ENSMUSG00000026854	-0.232922	5.12221	14.5648	0.00173093	0.0376899	Usp20
ENSMUSG00000079019	-0.554278	1.86076	14.5642	0.00173122	0.0376899	Insl3
ENSMUSG00000045466	-0.324968	3.4987	14.5546	0.00173565	0.0377315	Zfp956
ENSMUSG00000015335	-0.330832	4.08232	14.543	0.00174097	0.0377727	Zdhhc12
ENSMUSG00000038888	-0.374574	3.14118	14.5396	0.00174258	0.0377727	Ctu1
ENSMUSG00000019082	-0.263792	5.15879	14.5211	0.00175117	0.0379042	Slc25a22
ENSMUSG00000025135	-0.194606	5.61204	14.5074	0.00175757	0.0379879	Anapc11
ENSMUSG00000049410	-0.342885	5.0878	14.4749	0.00177285	0.0382629	Zfp683
ENSMUSG00000049295	-0.240121	4.7504	14.4583	0.00178072	0.0383403	Zfp219
ENSMUSG00000007458	0.136886	8.22271	14.4544	0.00178257	0.0383403	M6pr
ENSMUSG00000006678	0.145839	7.18193	14.4511	0.0017841	0.0383403	Pola1
ENSMUSG00000028668	0.16435	7.16885	14.4412	0.00178883	0.0383628	Tceb3
ENSMUSG00000040459	-0.275145	6.85451	14.4382	0.00179026	0.0383628	Arglu1
ENSMUSG00000006373	0.161995	6.37262	14.4279	0.0017952	0.0384137	Pgrmc1
ENSMUSG00000071661	-0.949215	0.516773	14.4189	0.00179952	0.0384513	Zbtb3
ENSMUSG00000048310	-0.16295	5.32535	14.3935	0.00181178	0.0386281	Pskh1
ENSMUSG00000020232	-0.247541	4.39284	14.3911	0.00181294	0.0386281	Hmg20b
ENSMUSG00000109231	-0.970467	0.184432	14.3719	0.00182226	0.0387678	NA
ENSMUSG00000051786	-0.167195	5.8482	14.3665	0.0018249	0.0387678	Tubgcp6
ENSMUSG00000037169	0.234113	6.9582	14.3617	0.00182726	0.0387678	Mycn
ENSMUSG00000080059	-0.422386	3.06556	14.3452	0.00183534	0.0388843	Rps19-ps3
ENSMUSG00000024851	-0.157329	6.90615	14.3335	0.0018411	0.0388896	Pitpnm1
ENSMUSG00000075470	0.164245	6.384	14.3297	0.00184297	0.0388896	Alg10b
ENSMUSG00000025981	0.521864	3.69492	14.3259	0.00184487	0.0388896	Coq10b
ENSMUSG00000040651	-0.248111	5.40454	14.3224	0.00184659	0.0388896	D14Abb1e
ENSMUSG00000003382	0.266467	7.03553	14.3184	0.00184855	0.0388896	Etv3
ENSMUSG00000037894	-0.192975	5.36043	14.3002	0.00185761	0.0390136	H2afz
ENSMUSG00000040928	-0.234615	5.96865	14.2961	0.00185965	0.0390136	S100pbp
ENSMUSG00000068566	-0.176153	6.10951	14.2796	0.00186791	0.0391322	Myadm
ENSMUSG00000094344	-0.433151	3.56649	14.2412	0.00188728	0.0394828	Gm11942
ENSMUSG00000030446	-0.551808	1.23386	14.2333	0.00189129	0.0395117	Zfp273
ENSMUSG00000071652	-0.178818	6.20506	14.1985	0.0019091	0.0397945	Ints5
ENSMUSG00000056204	-0.285133	3.68543	14.1958	0.0019105	0.0397945	Pgpep1
ENSMUSG00000058755	0.300851	6.96593	14.1913	0.00191279	0.0397945	Osm
ENSMUSG00000028560	0.119316	8.13246	14.1778	0.00191976	0.0398842	Usp1
ENSMUSG00000076485	-0.322018	3.48142	14.1642	0.00192681	0.0399753	Trbj1-3
ENSMUSG00000043024	0.156621	6.04976	14.1523	0.001933	0.0400073	Gm16433
ENSMUSG00000075327	0.183127	5.10171	14.1478	0.00193538	0.0400073	Zbtb2
ENSMUSG00000038604	-0.286971	4.83231	14.1459	0.00193635	0.0400073	Fam65a
ENSMUSG00000030869	-0.243212	4.12772	14.1397	0.00193961	0.0400194	Ndufab1
ENSMUSG00000005505	-0.206367	4.7028	14.1201	0.00194987	0.0401759	Kbtbd4
ENSMUSG00000038264	0.67255	5.76501	14.1093	0.00195557	0.0402111	Sema7a
ENSMUSG00000025218	-0.18665	4.49834	14.1025	0.00195918	0.0402111	Poll
ENSMUSG00000047284	-0.233209	5.68565	14.1017	0.00195962	0.0402111	Neurl4
ENSMUSG00000060739	0.133668	6.33018	14.0859	0.00196799	0.0403277	Nsa2
ENSMUSG00000022199	-0.85215	-0.131162	14.0624	0.00198053	0.0404911	Slc22a17
ENSMUSG00000020641	0.968595	0.706608	14.0587	0.00198252	0.0404911	Rsad2
ENSMUSG00000032946	-0.149849	7.22078	14.0559	0.00198406	0.0404911	Rasgrp2
ENSMUSG00000020752	-0.194613	4.97382	14.0411	0.00199199	0.0405977	Recql5
ENSMUSG00000111662	-1.06597	-0.495615	14.0219	0.00200239	0.0406543	NA
ENSMUSG00000020250	0.134018	8.14212	14.0096	0.00200908	0.0406543	Txnrd1
ENSMUSG00000063334	0.136601	6.51485	14.0046	0.00201181	0.0406543	Krr1
ENSMUSG00000002565	0.154282	5.5832	14.0031	0.00201264	0.0406543	Scin
ENSMUSG00000059939	-0.242195	5.3129	14.0005	0.00201405	0.0406543	9430015G10Rik
ENSMUSG00000022248	-0.247938	4.13251	14.0004	0.00201414	0.0406543	Rad1
ENSMUSG00000037318	-0.141954	6.8801	13.9966	0.00201621	0.0406543	Traf3ip3
ENSMUSG00000029169	0.109932	8.81906	13.9935	0.00201787	0.0406543	Dhx15
ENSMUSG00000001588	-0.133019	8.38822	13.9825	0.00202392	0.0406543	Acap1
ENSMUSG00000032038	0.153279	6.36135	13.982	0.00202418	0.0406543	St3gal4
ENSMUSG00000021709	0.230958	7.92763	13.9813	0.00202458	0.0406543	Erbb2ip
ENSMUSG00000021377	0.120002	8.63394	13.9565	0.00203829	0.0408747	Dek
ENSMUSG00000028248	-0.184325	6.71355	13.9479	0.00204301	0.0409148	Sfrs18
ENSMUSG00000034744	-0.284152	3.42133	13.937	0.00204908	0.0409815	Nagk
ENSMUSG00000006850	-0.309648	4.10779	13.9208	0.00205815	0.041082	Tmco6
ENSMUSG00000085887	-0.426176	3.69805	13.9181	0.00205967	0.041082	Gm11648
ENSMUSG00000030337	-0.251938	4.22141	13.9134	0.00206232	0.041082	Vamp1
ENSMUSG00000028869	0.16839	6.91142	13.8987	0.00207055	0.0411914	Gnl2
ENSMUSG00000047205	0.77385	2.06922	13.8844	0.00207868	0.0412984	Dusp18
ENSMUSG00000027387	-0.299252	3.53652	13.8738	0.00208471	0.0413632	Zc3h8
ENSMUSG00000083563	-0.327237	6.03251	13.855	0.00209538	0.0414627	Gm13340
ENSMUSG00000028540	-0.270386	4.55597	13.8449	0.00210116	0.0414627	Dph2
ENSMUSG00000025241	-0.293245	5.35867	13.8427	0.00210242	0.0414627	Fyco1
ENSMUSG00000034773	-0.276778	5.14502	13.8373	0.00210553	0.0414627	BC030867
ENSMUSG00000086405	-0.827946	0.284494	13.8342	0.00210731	0.0414627	9330198N18Rik
ENSMUSG00000022565	-0.301527	8.56319	13.8314	0.00210894	0.0414627	Plec
ENSMUSG00000097418	0.482623	3.47505	13.8312	0.00210907	0.0414627	Gm26667
ENSMUSG00000033728	-0.305317	4.21759	13.7913	0.00213215	0.0418117	Lrrc14
ENSMUSG00000026466	0.164865	7.01062	13.7909	0.0021324	0.0418117	Tor1aip1
ENSMUSG00000049957	-0.255812	5.06404	13.7834	0.00213679	0.0418432	Ccdc137
ENSMUSG00000033685	-0.1859	8.92051	13.7669	0.00214645	0.0419776	Ucp2
ENSMUSG00000026020	0.179316	8.29426	13.7579	0.00215177	0.0420268	Nop58
ENSMUSG00000059820	0.247316	5.82671	13.7357	0.00216488	0.0422279	AU019823
ENSMUSG00000072812	-0.634942	1.26202	13.7196	0.00217447	0.0423598	Ahnak2
ENSMUSG00000072640	-0.223562	4.43805	13.7104	0.00217999	0.0423871	Lyrm9
ENSMUSG00000053175	-0.289031	5.11264	13.7078	0.00218152	0.0423871	Bcl3
ENSMUSG00000048109	0.263051	7.07714	13.6978	0.00218754	0.0424491	Rbm15
ENSMUSG00000003068	-0.152609	6.63784	13.6893	0.0021926	0.0424923	Stk11
ENSMUSG00000108954	-1.01594	-0.484848	13.6632	0.00220843	0.0427439	NA
ENSMUSG00000022009	0.200687	5.71526	13.654	0.00221399	0.0427962	Nufip1
ENSMUSG00000044864	0.200699	5.66371	13.6397	0.00222276	0.0429095	Ankrd50
ENSMUSG00000031767	-0.340598	3.53983	13.6351	0.00222557	0.0429095	Nudt7
ENSMUSG00000047098	-0.223586	5.56794	13.6193	0.00223526	0.0429458	Rnf31
ENSMUSG00000027808	0.131332	7.59175	13.6186	0.00223566	0.0429458	Serp1
ENSMUSG00000048039	0.138503	7.14309	13.618	0.00223604	0.0429458	Isg20l2
ENSMUSG00000028483	-0.26209	4.53067	13.6081	0.00224216	0.0430082	Snapc3
ENSMUSG00000091387	0.436196	4.17179	13.6002	0.00224701	0.0430462	Gcnt4
ENSMUSG00000001305	0.18548	5.62362	13.5808	0.00225908	0.0432222	Rrp15
ENSMUSG00000021133	0.203216	5.64517	13.5714	0.00226495	0.0432793	4933426M11Rik
ENSMUSG00000067203	-0.431678	2.74783	13.5547	0.00227544	0.0434244	H2-K2
ENSMUSG00000030754	0.113171	7.81252	13.5209	0.00229674	0.0437753	Copb1
ENSMUSG00000024299	-0.219186	5.63801	13.5105	0.00230339	0.0438462	Adamts10
ENSMUSG00000035898	-0.173618	6.11737	13.5005	0.00230973	0.043908	Uba6
ENSMUSG00000020409	0.208916	6.76638	13.4936	0.0023142	0.043908	Slu7
ENSMUSG00000023025	0.142075	7.86033	13.4917	0.00231542	0.043908	Larp4
ENSMUSG00000074916	-0.333798	3.15444	13.4743	0.00232655	0.0440635	Chst14
ENSMUSG00000015837	0.191194	7.77129	13.4634	0.00233363	0.0441033	Sqstm1
ENSMUSG00000028042	-0.220056	5.46646	13.4616	0.00233475	0.0441033	Zbtb7b
ENSMUSG00000032177	-0.320359	4.5356	13.4574	0.00233748	0.0441033	Pde4a
ENSMUSG00000027423	0.130397	8.43898	13.4469	0.00234427	0.0441759	Snx5
ENSMUSG00000034157	-0.250259	4.60474	13.441	0.00234811	0.0441928	2310044G17Rik
ENSMUSG00000029304	0.312076	7.47639	13.4166	0.00236406	0.0444372	Spp1
ENSMUSG00000109836	-0.450019	2.40672	13.4027	0.00237326	0.0445543	NA
ENSMUSG00000020108	-0.416075	7.45963	13.3804	0.00238798	0.0447746	Ddit4
ENSMUSG00000070934	0.191318	6.01887	13.3611	0.00240082	0.0449141	Rraga
ENSMUSG00000038406	-0.185637	6.98145	13.3602	0.00240141	0.0449141	Scaf1
ENSMUSG00000046441	0.275801	4.43998	13.3261	0.00242436	0.045287	Cmtr2
ENSMUSG00000030082	0.124053	8.58671	13.3203	0.00242828	0.0452958	Sec61a1
ENSMUSG00000054057	-0.683517	0.423087	13.3164	0.00243087	0.0452958	A930004D18Rik
ENSMUSG00000100280	-0.723904	0.732947	13.311	0.00243454	0.0453078	NA
ENSMUSG00000030780	-0.193866	4.33835	13.2775	0.0024574	0.0456766	BC017158
ENSMUSG00000068154	1.74533	-1.08565	13.2532	0.00247416	0.0459311	Insm1
ENSMUSG00000046020	-0.159209	5.57502	13.2382	0.00248451	0.0460664	Pofut1
ENSMUSG00000030127	-0.191238	5.9208	13.2099	0.00250429	0.0462732	Cops7a
ENSMUSG00000021282	0.150243	8.87393	13.2056	0.00250728	0.0462732	Eif5
ENSMUSG00000042133	0.157167	7.24585	13.2037	0.00250862	0.0462732	Ppig
ENSMUSG00000022663	0.180066	5.96028	13.2014	0.00251027	0.0462732	Atg3
ENSMUSG00000050592	-0.141274	6.96138	13.1944	0.00251517	0.0462732	Fam78a
ENSMUSG00000073775	0.216599	5.36403	13.1927	0.00251639	0.0462732	Kti12
ENSMUSG00000002297	0.151871	7.17827	13.1889	0.00251903	0.0462732	Dbf4
ENSMUSG00000031200	-0.411867	3.04126	13.1871	0.00252034	0.0462732	Mtcp1
ENSMUSG00000050473	-0.497669	1.86679	13.1674	0.00253427	0.046472	Slc35d3
ENSMUSG00000070315	-0.308613	3.13869	13.1493	0.00254719	0.0466518	4930581F22Rik
ENSMUSG00000023284	-0.325149	3.31374	13.1313	0.00256005	0.0468301	Zfp605
ENSMUSG00000077192	-0.721328	0.286517	13.1114	0.0025744	0.0470352	Snora17
ENSMUSG00000038260	-0.173503	5.14138	13.0918	0.00258859	0.0472371	Trpm4
ENSMUSG00000005640	-0.335244	3.71424	13.0667	0.002607	0.0475153	Insrr
ENSMUSG00000021240	-0.248036	3.81085	13.0446	0.00262322	0.0477529	Abcd4
ENSMUSG00000051727	-0.476828	1.80837	13.0374	0.00262857	0.0477921	Kctd14
ENSMUSG00000027835	0.16584	5.15265	13.0288	0.00263493	0.0478498	Pdcd10
ENSMUSG00000109771	-0.354644	3.36165	13.0198	0.00264164	0.0478935	NA
ENSMUSG00000029708	0.23654	5.24692	13.017	0.00264372	0.0478935	Gcc1
ENSMUSG00000005501	-0.246387	4.23639	12.9954	0.0026599	0.0481284	Usp40
ENSMUSG00000043207	0.137371	6.91373	12.9868	0.00266635	0.0481374	Zmpste24
ENSMUSG00000062588	0.22343	4.63283	12.9862	0.00266681	0.0481374	Gm6104
ENSMUSG00000004096	0.137602	6.97813	12.9789	0.00267229	0.0481782	Cwc15
ENSMUSG00000039782	0.341425	4.06811	12.9718	0.00267768	0.0482175	Cpeb2
ENSMUSG00000038685	-0.138258	6.66427	12.9648	0.00268295	0.0482544	Rtel1
ENSMUSG00000083902	0.160245	5.44742	12.9543	0.00269093	0.04834	Gm15975
ENSMUSG00000007216	-0.477722	2.89482	12.949	0.002695	0.0483553	Zfp775
ENSMUSG00000008393	0.249078	5.30862	12.9338	0.00270657	0.0485048	Carhsp1
ENSMUSG00000066640	-0.237329	4.33164	12.9238	0.00271424	0.0485843	Fbxl18
ENSMUSG00000036986	-0.144669	6.51202	12.9116	0.00272363	0.0486942	Pml
ENSMUSG00000001138	-0.203164	4.52283	12.892	0.00273887	0.0487724	Cnnm3
ENSMUSG00000039031	0.131161	6.62699	12.891	0.00273958	0.0487724	Arhgap18
ENSMUSG00000040701	-0.156337	6.55881	12.8899	0.00274043	0.0487724	Ap1g2
ENSMUSG00000000244	-0.258535	4.34739	12.8892	0.00274101	0.0487724	Tspan32
ENSMUSG00000063410	0.13919	7.63317	12.8787	0.00274919	0.0487794	Stk24
ENSMUSG00000058355	0.115594	8.58059	12.8751	0.00275198	0.0487794	Abce1
ENSMUSG00000061477	-0.230009	4.54526	12.8723	0.00275414	0.0487794	Rps7
ENSMUSG00000034247	-0.217149	5.36262	12.872	0.00275441	0.0487794	Plekhm1
ENSMUSG00000061759	-0.196333	4.93401	12.8518	0.00277023	0.0490017	1700052N19Rik
ENSMUSG00000036686	-0.222702	4.89488	12.8043	0.00280789	0.0496008	Cc2d1a
ENSMUSG00000030560	0.156135	7.11861	12.8002	0.00281117	0.0496008	Ctsc
ENSMUSG00000097559	-1.05829	-0.418265	12.7966	0.00281402	0.0496008	D430018E03Rik
ENSMUSG00000022313	0.232371	4.90945	12.7823	0.00282554	0.0497454	Utp23
ENSMUSG00000024146	0.172484	5.16975	12.7563	0.00284653	0.0499847	Cript
ENSMUSG00000024955	-0.230297	5.00654	12.7549	0.00284763	0.0499847	Esrra
ENSMUSG00000053716	-0.193652	5.58093	12.7482	0.0028531	0.0499847	Dusp7
ENSMUSG00000024491	0.184541	7.35097	12.7455	0.00285532	0.0499847	Rbm27
ENSMUSG00000061244	0.164205	7.0448	12.7382	0.00286124	0.0499847	Exoc5
ENSMUSG00000039046	0.217191	4.44382	12.7375	0.00286178	0.0499847	Usp6nl
ENSMUSG00000053297	-0.383976	3.02408	12.734	0.00286467	0.0499847	AI854703
ENSMUSG00000054079	0.149437	6.60534	12.7326	0.00286579	0.0499847	Utp18
ENSMUSG00000022237	-1.02388	-0.455374	12.7276	0.00286989	0.0499981	Ankrd33b
ENSMUSG00000071302	-0.301358	3.43978	12.7215	0.00287494	0.050028	2610044O15Rik8
ENSMUSG00000085438	-0.162752	7.37554	12.6899	0.00290094	0.0504218	1700020I14Rik
ENSMUSG00000022462	0.181959	8.65279	12.6821	0.00290746	0.0504653	Slc38a2
ENSMUSG00000112237	0.949286	0.032976	12.6788	0.00291016	0.0504653	NA
ENSMUSG00000050188	-0.231192	4.02217	12.6635	0.00292294	0.0506005	Lsm10
ENSMUSG00000043881	0.401181	3.03668	12.6614	0.00292471	0.0506005	Kbtbd7
ENSMUSG00000050241	0.810265	0.665353	12.6545	0.00293051	0.0506424	Klre1
ENSMUSG00000014686	-0.369717	3.13721	12.6499	0.00293437	0.0506509	Ceacam16
ENSMUSG00000019845	-0.211028	5.51561	12.6128	0.00296573	0.0510424	Tube1
ENSMUSG00000008683	-0.155773	6.49359	12.6063	0.00297127	0.0510424	Rps15a
ENSMUSG00000003352	-0.254476	3.55259	12.6053	0.00297207	0.0510424	Cacnb3
ENSMUSG00000089911	0.176421	6.48092	12.6048	0.00297254	0.0510424	Hiat1
ENSMUSG00000048385	-0.940403	0.615472	12.603	0.00297407	0.0510424	Scrt1
ENSMUSG00000001053	-0.334708	3.34678	12.581	0.00299291	0.051307	N4bp3
ENSMUSG00000021615	0.282578	3.68296	12.5669	0.00300499	0.0514554	Xrcc4
ENSMUSG00000111027	0.184182	5.35377	12.5552	0.00301512	0.0515698	NA
ENSMUSG00000051675	-0.343173	4.12003	12.5493	0.00302024	0.0515986	Trim32
ENSMUSG00000022515	-0.236797	4.32409	12.5383	0.0030298	0.0516455	Anks3
ENSMUSG00000039153	0.209659	6.28176	12.5382	0.00302987	0.0516455	Runx2
ENSMUSG00000031007	0.155844	6.23748	12.5201	0.00304572	0.0518567	Atp6ap2
ENSMUSG00000052563	-0.563318	1.87945	12.5091	0.00305536	0.0519618	D930048N14Rik
ENSMUSG00000031776	0.163176	7.06725	12.4831	0.00307835	0.0522937	Arl2bp
ENSMUSG00000062929	-0.318434	3.68661	12.4761	0.00308456	0.0523398	Cfl2
ENSMUSG00000039308	-0.261558	4.32136	12.4713	0.00308882	0.0523529	Ndst2
ENSMUSG00000025574	-0.153698	6.67727	12.4662	0.00309341	0.0523715	Tk1
ENSMUSG00000028161	0.135856	6.35514	12.4586	0.00310018	0.0524269	Ppp3ca
ENSMUSG00000034781	-0.237918	4.67495	12.4514	0.00310665	0.0524772	Gna11
ENSMUSG00000005986	-0.408747	3.08946	12.4447	0.00311267	0.0525198	Ankrd13d
ENSMUSG00000023341	0.889982	-0.286655	12.4372	0.00311942	0.0525744	Mx2
ENSMUSG00000041057	0.209209	8.15746	12.4124	0.00314181	0.0528925	Wdr43
ENSMUSG00000024948	-0.113848	7.74214	12.3896	0.00316261	0.053156	Map4k2
ENSMUSG00000096722	-0.888846	-0.167139	12.3875	0.00316455	0.053156	Hmgb1-ps9
ENSMUSG00000038141	-0.245062	4.16544	12.3784	0.00317287	0.0532361	Tmem181a
ENSMUSG00000032002	0.147724	6.59247	12.3465	0.0032023	0.0536698	Dcun1d5
ENSMUSG00000020522	-0.178602	5.99804	12.3286	0.00321893	0.0538604	Mfap3
ENSMUSG00000027206	0.121958	7.65432	12.3266	0.00322085	0.0538604	Cops2
ENSMUSG00000021629	0.143808	6.91451	12.3219	0.00322523	0.0538735	Slc30a5
ENSMUSG00000025500	-0.40679	2.8324	12.3133	0.00323331	0.0539484	1600016N20Rik
ENSMUSG00000067873	0.143898	6.33294	12.2806	0.00326413	0.0544022	Htatsf1
ENSMUSG00000033458	-0.316333	3.37588	12.273	0.00327132	0.0544615	Fan1
ENSMUSG00000039660	-0.181762	5.2996	12.2535	0.00328996	0.0547111	D2Wsu81e
ENSMUSG00000034028	0.18679	5.2266	12.2431	0.00329996	0.054791	Cd226
ENSMUSG00000034248	-0.211066	5.93626	12.2409	0.00330207	0.054791	Slc25a37
ENSMUSG00000072568	0.35724	4.9161	12.2366	0.00330615	0.0547981	Fam84b
ENSMUSG00000006920	-0.196197	5.88765	12.2291	0.00331338	0.0548573	Ezh1
ENSMUSG00000028609	0.143964	6.10298	12.2241	0.00331825	0.0548773	Magoh
ENSMUSG00000005699	-0.367555	2.93787	12.2109	0.00333101	0.0550277	Pard6a
ENSMUSG00000067235	-0.14829	6.38793	12.1891	0.00335227	0.0552326	H2-Q10
ENSMUSG00000003348	-0.130814	7.72003	12.1828	0.00335843	0.0552326	Mob3a
ENSMUSG00000021428	0.20191	6.71791	12.1801	0.00336109	0.0552326	Riok1
ENSMUSG00000039069	-0.20514	4.20515	12.1715	0.00336949	0.0552326	Mtg2
ENSMUSG00000002679	0.191296	4.29573	12.1712	0.00336983	0.0552326	Med6
ENSMUSG00000029676	-0.195928	5.19024	12.1705	0.00337048	0.0552326	Pot1a
ENSMUSG00000029022	-0.235861	5.47191	12.1688	0.00337217	0.0552326	Miip
ENSMUSG00000113601	-1.36959	-1.02535	12.1681	0.00337287	0.0552326	NA
ENSMUSG00000040482	-0.211894	4.0876	12.1565	0.00338434	0.0553209	Dxo
ENSMUSG00000053799	0.135009	5.83766	12.1524	0.00338835	0.0553209	Exoc6
ENSMUSG00000027193	0.117726	7.91383	12.1505	0.00339026	0.0553209	Api5
ENSMUSG00000025979	0.183683	5.69987	12.1442	0.00339652	0.0553209	Mob4
ENSMUSG00000032228	0.127568	7.28655	12.144	0.0033967	0.0553209	Tcf12
ENSMUSG00000024891	-0.470983	2.39397	12.1299	0.00341075	0.0554013	Slc29a2
ENSMUSG00000024217	0.171155	4.70988	12.1281	0.00341252	0.0554013	Snrpc
ENSMUSG00000028629	-0.277311	4.09716	12.1243	0.0034163	0.0554013	Exo5
ENSMUSG00000025351	1.44129	-1.12735	12.124	0.00341659	0.0554013	Cd63
ENSMUSG00000037523	-0.217779	5.4677	12.1201	0.00342053	0.0554013	Mavs
ENSMUSG00000062729	-0.239289	4.69391	12.1142	0.00342644	0.0554013	Ppox
ENSMUSG00000021371	0.171586	5.41446	12.1123	0.00342834	0.0554013	Mcur1
ENSMUSG00000030224	0.153902	7.94437	12.1068	0.00343388	0.0554013	Strap
ENSMUSG00000057666	-0.269205	5.14507	12.1	0.00344071	0.0554013	Gapdh
ENSMUSG00000023908	-0.152478	6.15315	12.0993	0.00344145	0.0554013	Pkmyt1
ENSMUSG00000030406	-0.443089	2.7214	12.0943	0.00344641	0.0554013	Gipr
ENSMUSG00000027968	0.132775	6.17794	12.0901	0.00345065	0.0554013	Larp7
ENSMUSG00000032783	-0.156929	5.54388	12.0881	0.00345273	0.0554013	Troap
ENSMUSG00000033054	0.178664	6.44023	12.0875	0.00345335	0.0554013	Npat
ENSMUSG00000030166	-0.28888	4.05832	12.0755	0.00346547	0.0554778	Rad52
ENSMUSG00000025915	0.150433	6.40847	12.0755	0.00346551	0.0554778	Sgk3
ENSMUSG00000024360	0.189095	8.71321	12.0512	0.00349029	0.0557973	Etf1
ENSMUSG00000032329	-0.178634	5.3552	12.0486	0.00349291	0.0557973	Hmg20a
ENSMUSG00000016493	-0.704906	0.176604	12.0419	0.00349987	0.0558489	Cd46
ENSMUSG00000045165	-0.199734	5.98251	12.029	0.00351315	0.0560013	AI467606
ENSMUSG00000078920	0.154797	7.0232	12.0187	0.00352376	0.0560129	Ifi47
ENSMUSG00000025809	0.117141	8.61842	12.0183	0.00352412	0.0560129	Itgb1
ENSMUSG00000019487	-0.230942	4.32973	12.0141	0.00352847	0.0560129	Trip10
ENSMUSG00000079523	-0.215585	7.23518	12.0138	0.00352881	0.0560129	Tmsb10
ENSMUSG00000055150	-0.804986	-0.144354	12.0073	0.00353556	0.0560588	Zfp78
ENSMUSG00000027854	-0.158606	5.54457	11.9988	0.00354444	0.0560588	Sike1
ENSMUSG00000032643	-0.206128	5.22263	11.9979	0.00354539	0.0560588	Fhl3
ENSMUSG00000033166	0.173991	7.06439	11.9967	0.00354665	0.0560588	Dis3
ENSMUSG00000019143	-0.184264	4.83836	11.9848	0.00355902	0.056195	Hars2
ENSMUSG00000073968	-0.275865	3.78459	11.9791	0.00356502	0.0562306	Trim68
ENSMUSG00000067071	-0.213445	4.84278	11.963	0.00358191	0.0564239	Hes6
ENSMUSG00000023852	0.12857	8.01617	11.9603	0.0035848	0.0564239	Chd1
ENSMUSG00000034881	-0.293679	3.51994	11.9545	0.00359089	0.0564606	Tbxa2r
ENSMUSG00000074358	-0.24687	4.01972	11.9233	0.00362414	0.0568893	Ccdc61
ENSMUSG00000034341	-0.159553	6.32008	11.9218	0.00362574	0.0568893	Wbp2
ENSMUSG00000034800	-0.504625	1.79017	11.9128	0.00363535	0.0569021	Zfp661
ENSMUSG00000044791	0.225381	7.68922	11.9127	0.00363542	0.0569021	Setd2
ENSMUSG00000036707	0.112034	8.23393	11.9071	0.00364144	0.0569021	Cab39
ENSMUSG00000022721	-0.157421	6.12981	11.9069	0.00364173	0.0569021	Trmt2a
ENSMUSG00000022021	0.12797	6.52727	11.8979	0.00365141	0.056994	Diap3
ENSMUSG00000059475	-0.184224	4.58605	11.8838	0.00366667	0.0571727	Zfp426
ENSMUSG00000074570	0.41288	4.32877	11.8679	0.00368388	0.0573813	Cass4
ENSMUSG00000027074	-0.129785	6.87108	11.8592	0.00369343	0.0574704	Slc43a3
ENSMUSG00000003882	-0.180591	6.81035	11.8495	0.00370399	0.057575	Il7r
ENSMUSG00000074671	-0.234603	4.77723	11.8295	0.00372599	0.057857	Tspyl3
ENSMUSG00000021890	0.177085	7.66587	11.8101	0.00374743	0.0581297	Eaf1
ENSMUSG00000022314	0.117343	9.14206	11.7917	0.00376794	0.0583875	Rad21
ENSMUSG00000032652	-0.384861	2.8626	11.7759	0.00378565	0.0585106	Crebl2
ENSMUSG00000049323	0.18159	6.72188	11.77	0.00379227	0.0585106	Smcr8
ENSMUSG00000040734	-0.298705	3.36674	11.7675	0.00379517	0.0585106	Ppp1r13l
ENSMUSG00000092187	-0.724497	0.506833	11.7659	0.00379696	0.0585106	Gm20457
ENSMUSG00000021886	0.363673	6.08099	11.7651	0.00379787	0.0585106	Gpr65
ENSMUSG00000049477	0.238611	4.00521	11.7615	0.00380194	0.0585106	Gm8508
ENSMUSG00000044730	-0.270686	3.80012	11.7604	0.00380319	0.0585106	9930104L06Rik
ENSMUSG00000063511	-0.182475	8.50333	11.7144	0.0038555	0.0592546	Snrnp70
ENSMUSG00000014791	-0.547319	2.18331	11.7098	0.0038608	0.0592753	Elmo3
ENSMUSG00000041763	0.148685	8.29868	11.7013	0.00387064	0.0593656	Tpp2
ENSMUSG00000094942	-0.406515	1.81119	11.6928	0.00388037	0.0594541	Gm3604
ENSMUSG00000083097	0.149548	6.78163	11.6854	0.00388898	0.0595252	Gm14494
ENSMUSG00000062743	-0.230426	3.36505	11.6297	0.00395412	0.0604573	Zfp677
ENSMUSG00000073627	-0.48528	1.30882	11.6253	0.00395931	0.0604573	C130036L24Rik
ENSMUSG00000030965	-0.169332	5.26993	11.6231	0.00396197	0.0604573	Fam175b
ENSMUSG00000032596	-0.162986	5.85736	11.6159	0.00397048	0.0605257	Uba7
ENSMUSG00000064125	-0.396994	3.38385	11.6076	0.00398029	0.0606136	BC068157
ENSMUSG00000037944	-0.312764	5.40853	11.5607	0.0040366	0.0614088	Ccr7
ENSMUSG00000025171	-0.232136	5.21185	11.5518	0.00404734	0.0615098	Ubtd1
ENSMUSG00000027253	-0.926463	-0.703007	11.8568	0.00405994	0.0616388	Lrp4
ENSMUSG00000030051	-0.26764	3.29013	11.5307	0.00407305	0.0617753	Aplf
ENSMUSG00000019998	0.132934	5.92598	11.5057	0.00410371	0.0621774	Stx7
ENSMUSG00000035212	0.161933	5.81352	11.4979	0.00411333	0.0622602	Leprot
ENSMUSG00000041945	-0.621738	0.84555	11.4889	0.00412451	0.0623072	Mfsd9
ENSMUSG00000020070	-0.233759	4.81765	11.4887	0.00412473	0.0623072	Rufy2
ENSMUSG00000051444	-0.288422	3.84455	11.4835	0.00413124	0.0623426	Bbs12
ENSMUSG00000025203	-0.110262	10.9027	11.4774	0.00413872	0.0623928	Scd2
ENSMUSG00000037846	-0.562627	0.90139	11.4522	0.00417026	0.0628052	Rtkn2
ENSMUSG00000037405	0.212115	6.14758	11.4337	0.00419354	0.0630769	Icam1
ENSMUSG00000024098	0.187715	6.17585	11.4265	0.00420268	0.0630769	Twsg1
ENSMUSG00000029419	-0.48236	1.50643	11.4238	0.00420611	0.0630769	Gm996
ENSMUSG00000057554	-0.162078	5.65381	11.4224	0.00420793	0.0630769	Lgals8
ENSMUSG00000037876	0.304511	7.43063	11.4213	0.00420933	0.0630769	Jmjd1c
ENSMUSG00000059495	0.192931	5.78944	11.4105	0.00422302	0.0631697	Arhgef12
ENSMUSG00000029536	-0.208535	3.94029	11.4098	0.00422395	0.0631697	Gatc
ENSMUSG00000037509	-0.351682	2.99027	11.3914	0.00424746	0.0634581	Arhgef4
ENSMUSG00000037104	-0.214046	3.90864	11.381	0.00426073	0.0635931	Socs5
ENSMUSG00000016831	0.168056	7.21144	11.3747	0.00426882	0.0635999	Tox4
ENSMUSG00000049823	-0.328983	3.00651	11.3738	0.00427002	0.0635999	Zbtb12
ENSMUSG00000012076	-0.220805	4.07612	11.3704	0.00427437	0.0635999	Brms1l
ENSMUSG00000039725	-0.24238	3.70933	11.3675	0.00427816	0.0635999	2810408M09Rik
ENSMUSG00000102570	-0.877069	-0.0706282	11.3621	0.00428516	0.063641	NA
ENSMUSG00000054737	-0.39805	3.76402	11.3527	0.0042973	0.0637317	Zfp182
ENSMUSG00000073434	-0.13885	5.85128	11.3508	0.00429976	0.0637317	Wdr90
ENSMUSG00000021598	0.163944	5.69635	11.3439	0.00430874	0.0638017	Med10
ENSMUSG00000074282	-0.583388	1.38613	11.3327	0.00432338	0.0639553	Zfp94
ENSMUSG00000017778	-0.214036	3.71934	11.3254	0.00433295	0.0640338	Cox7c
ENSMUSG00000031982	-0.338749	3.03616	11.3169	0.00434409	0.0641352	Arv1
ENSMUSG00000069255	-0.227873	4.95274	11.3095	0.00435394	0.0641637	Dusp22
ENSMUSG00000060904	0.146191	6.41232	11.309	0.00435458	0.0641637	Arl1
ENSMUSG00000044937	-0.403101	2.58623	11.3012	0.0043648	0.0642513	BC030307
ENSMUSG00000027263	-0.124202	6.15859	11.2875	0.00438301	0.064456	Tubgcp4
ENSMUSG00000020077	0.141055	8.46747	11.2812	0.00439138	0.0645159	Srgn
ENSMUSG00000028453	-0.171019	5.09967	11.2661	0.00441159	0.0647493	Fancg
ENSMUSG00000023075	0.136802	6.77643	11.2544	0.00442728	0.0649161	Akirin1
ENSMUSG00000027433	0.108972	7.82241	11.234	0.00445482	0.0652149	Xrn2
ENSMUSG00000049470	0.218566	7.32087	11.2298	0.0044605	0.0652149	Aff4
ENSMUSG00000038388	0.137033	6.92241	11.2296	0.0044607	0.0652149	Mpp6
ENSMUSG00000030741	-0.213705	4.7561	11.226	0.00446561	0.0652232	Spns1
ENSMUSG00000042138	-0.34628	3.64147	11.213	0.00448335	0.0653684	Msantd2
ENSMUSG00000023892	0.180339	4.83654	11.2105	0.00448665	0.0653684	Zfp51
ENSMUSG00000028187	0.171667	5.8931	11.2062	0.00449253	0.0653684	Rpf1
ENSMUSG00000024220	-0.183024	4.53904	11.2012	0.00449938	0.0653684	Zfp523
ENSMUSG00000035372	0.195049	4.20884	11.2008	0.00449991	0.0653684	1810055G02Rik
ENSMUSG00000022414	-0.190278	4.95592	11.1995	0.0045017	0.0653684	Tab1
ENSMUSG00000056724	-0.184458	8.00062	11.1959	0.00450666	0.065377	Nbeal2
ENSMUSG00000047757	-0.240767	3.68736	11.1711	0.00454086	0.0658096	Fancb
ENSMUSG00000030557	0.159476	7.4304	11.1527	0.00456644	0.0661163	Mef2a
ENSMUSG00000043932	0.703907	0.739502	11.1401	0.00458403	0.0662473	Klri2
ENSMUSG00000055865	-0.270772	4.46844	11.1398	0.00458437	0.0662473	Fam19a3
ENSMUSG00000033862	-0.277041	3.50753	11.1367	0.00458873	0.0662473	Cdk10
ENSMUSG00000044037	-0.171251	6.68015	11.1117	0.00462387	0.0665393	Als2cl
ENSMUSG00000044030	-0.433167	3.58852	11.1115	0.0046241	0.0665393	Irf2bp1
ENSMUSG00000063543	0.216367	4.32482	11.1107	0.00462524	0.0665393	Gm5616
ENSMUSG00000033669	-0.226551	4.58547	11.1092	0.00462747	0.0665393	Zfp7
ENSMUSG00000070730	0.150169	5.5447	11.1039	0.00463493	0.0665393	Rmdn3
ENSMUSG00000098188	0.336272	3.10893	11.1034	0.00463557	0.0665393	Sowahc
ENSMUSG00000106959	-1.13567	-0.736668	11.0914	0.00465269	0.0667212	NA
ENSMUSG00000030177	-0.214364	4.45227	11.0842	0.00466295	0.0667572	Ccdc77
ENSMUSG00000002325	0.226746	6.0342	11.0834	0.00466411	0.0667572	Irf9
ENSMUSG00000033307	-0.161257	6.9709	11.0702	0.00468289	0.0669622	Mif
ENSMUSG00000023027	0.112727	6.84714	11.0652	0.00469014	0.066981	Atf1
ENSMUSG00000050890	-0.201233	5.43488	11.0606	0.00469675	0.066981	Pdik1l
ENSMUSG00000073563	0.163585	5.56918	11.06	0.0046976	0.066981	Csnk1g3
ENSMUSG00000034252	0.135437	7.79248	11.0514	0.00470999	0.0670938	Senp6
ENSMUSG00000015247	0.144303	5.41507	11.0452	0.00471891	0.0671572	Nipsnap3b
ENSMUSG00000038774	0.187717	6.36776	11.0349	0.00473391	0.0673068	Ascc3
ENSMUSG00000035842	-0.199498	5.01761	11.0093	0.00477112	0.0677717	Ddx11
ENSMUSG00000042842	0.182131	5.88341	10.9942	0.00479332	0.0679807	Serpinb6b
ENSMUSG00000028394	0.16032	6.33688	10.9931	0.0047949	0.0679807	Pole3
ENSMUSG00000040033	-0.254476	6.32698	10.9895	0.00480022	0.0679917	Stat2
ENSMUSG00000032593	0.432735	2.4116	10.9856	0.00480604	0.0680099	Amigo3
ENSMUSG00000022195	-0.182535	5.69562	10.9771	0.00481855	0.0681228	6030458C11Rik
ENSMUSG00000020015	0.19019	6.89694	10.9673	0.0048331	0.0682018	Cdk17
ENSMUSG00000031601	0.158862	6.96835	10.9672	0.00483323	0.0682018	Cnot7
ENSMUSG00000083396	0.155658	6.10571	10.9628	0.00483987	0.0682312	Gm15542
ENSMUSG00000028188	-0.584549	1.36584	10.9591	0.00484539	0.0682449	Spata1
ENSMUSG00000023249	-0.196362	4.31908	10.9422	0.00487055	0.0685349	Parp3
ENSMUSG00000046034	0.18591	6.31747	10.9335	0.0048837	0.0685816	Fam105b
ENSMUSG00000031917	0.17024	6.39264	10.9305	0.00488808	0.0685816	Nip7
ENSMUSG00000019256	0.407429	6.12906	10.928	0.0048919	0.0685816	Ahr
ENSMUSG00000047562	1.97829	0.172078	10.9278	0.00489216	0.0685816	Mmp10
ENSMUSG00000020120	0.334691	6.16035	10.919	0.00490553	0.0686337	Plek
ENSMUSG00000022833	-0.193119	4.38437	10.9167	0.00490903	0.0686337	Ccdc14
ENSMUSG00000039568	0.325979	5.2962	10.9163	0.0049096	0.0686337	Ubald1
ENSMUSG00000096199	0.255637	3.74871	10.9117	0.00491651	0.0686663	Ptrhd1
ENSMUSG00000039483	0.167189	5.68279	10.908	0.00492222	0.0686822	Asb6
ENSMUSG00000020063	0.178971	5.91154	10.8986	0.00493641	0.0688161	Sirt1
ENSMUSG00000028191	0.174349	5.53727	10.892	0.00494654	0.0688686	Bcl10
ENSMUSG00000037752	-0.444672	2.27111	10.8901	0.00494936	0.0688686	Xkr8
ENSMUSG00000027775	0.147802	6.1595	10.8849	0.00495732	0.0689155	Mfsd1
ENSMUSG00000029723	-0.172487	7.25693	10.8695	0.00498105	0.0691683	Tsc22d4
ENSMUSG00000019295	-0.18055	4.69368	10.8651	0.00498774	0.0691683	Tmem129
ENSMUSG00000031681	-0.214904	3.72836	10.8637	0.00498986	0.0691683	Smad1
ENSMUSG00000032290	0.11894	7.28328	10.8611	0.00499395	0.0691683	Ptpn9
ENSMUSG00000029840	0.100251	8.89198	10.834	0.00503591	0.0696851	Mtpn
ENSMUSG00000094796	-0.570479	0.672432	10.8089	0.00507518	0.0700507	BC147527
ENSMUSG00000092417	-0.273899	4.03756	10.8063	0.00507931	0.0700507	Gpank1
ENSMUSG00000022503	0.133644	6.55395	10.8046	0.00508194	0.0700507	Nubp1
ENSMUSG00000071647	-0.137377	6.44949	10.7998	0.00508952	0.0700507	Eml3
ENSMUSG00000002603	-0.215876	8.20178	10.7973	0.00509348	0.0700507	Tgfb1
ENSMUSG00000059674	-0.384074	2.53867	10.7967	0.0050944	0.0700507	Cdh24
ENSMUSG00000024290	0.140171	8.21451	10.7963	0.00509502	0.0700507	Rock1
ENSMUSG00000032561	0.24584	5.11455	10.7918	0.00510209	0.0700837	Acpp
ENSMUSG00000012126	-0.244098	4.0281	10.7722	0.00513325	0.0704163	Ubxn11
ENSMUSG00000041623	-0.265341	3.09684	10.7707	0.00513569	0.0704163	D11Wsu47e
ENSMUSG00000016559	0.145493	8.97398	10.7516	0.00516608	0.0707683	H3f3b
ENSMUSG00000039384	0.404349	3.70788	10.7454	0.00517609	0.0708406	Dusp10
ENSMUSG00000019947	0.382197	4.48051	10.7281	0.00520402	0.071081	Arid5b
ENSMUSG00000034801	0.178945	6.55296	10.7277	0.00520473	0.071081	Sos2
ENSMUSG00000038893	-0.204892	4.44335	10.7247	0.00520957	0.071081	Fam117a
ENSMUSG00000066613	-0.277853	3.29907	10.7213	0.00521509	0.071081	Zfp932
ENSMUSG00000043602	-0.449018	2.29426	10.7199	0.00521735	0.071081	Zfp3
ENSMUSG00000050428	-0.316574	4.07717	10.7113	0.00523127	0.0712061	Fbxo46
ENSMUSG00000033712	-0.128322	7.23073	10.6855	0.00527348	0.0716788	Ccar2
ENSMUSG00000024130	-0.172507	6.32968	10.6825	0.00527842	0.0716788	Abca3
ENSMUSG00000086533	-0.427766	2.01783	10.6813	0.00528034	0.0716788	Gm16266
ENSMUSG00000021271	-0.322922	2.74259	10.6783	0.00528532	0.0716816	Zfp839
ENSMUSG00000018377	0.146384	5.88753	10.6576	0.00531951	0.0720319	Vezf1
ENSMUSG00000024462	-0.235884	5.82707	10.6563	0.00532166	0.0720319	Gabbr1
ENSMUSG00000062078	0.127008	7.12524	10.6539	0.00532556	0.0720319	Qk
ENSMUSG00000020921	-0.226764	3.74169	10.6398	0.00534907	0.0722847	Tmem101
ENSMUSG00000031860	-0.347518	2.84027	10.6327	0.00536095	0.0723801	Pbx4
ENSMUSG00000020437	-0.136593	8.83402	10.6277	0.00536935	0.0724282	Myo1g
ENSMUSG00000013846	-0.129843	5.87189	10.6207	0.00538102	0.0725166	St3gal1
ENSMUSG00000039738	-0.186358	5.99791	10.6125	0.00539484	0.0725166	Slx4
ENSMUSG00000062421	0.353793	4.87808	10.6121	0.00539556	0.0725166	Arf2
ENSMUSG00000094437	0.228411	3.50334	10.6112	0.00539712	0.0725166	Gm9830
ENSMUSG00000074166	-0.35068	2.25506	10.6094	0.00540007	0.0725166	AW146154
ENSMUSG00000022556	-0.138381	5.65983	10.6025	0.00541181	0.0726093	Hsf1
ENSMUSG00000015501	0.305583	5.0277	10.5921	0.00542933	0.0727505	Hivep2
ENSMUSG00000015452	-0.67312	1.06846	10.5896	0.00543357	0.0727505	Ager
ENSMUSG00000073542	0.170222	5.41288	10.5877	0.00543689	0.0727505	Cep76
ENSMUSG00000083798	0.273841	3.19526	10.5772	0.00545475	0.0729052	Gm14584
ENSMUSG00000096780	-0.34062	3.59578	10.5752	0.00545817	0.0729052	Tmem181b-ps
ENSMUSG00000028559	0.134706	6.24416	10.5638	0.00547758	0.0730579	Osbpl9
ENSMUSG00000057342	-0.193998	5.16619	10.5604	0.00548357	0.0730579	Sphk2
ENSMUSG00000045598	-0.452219	4.0008	10.56	0.00548422	0.0730579	Zfp553
ENSMUSG00000045349	-0.215007	5.55175	10.5548	0.0054932	0.0731128	Sh2d5
ENSMUSG00000071456	-0.229742	3.5305	10.5482	0.00550457	0.073199	1110002L01Rik
ENSMUSG00000037353	-0.179257	5.33915	10.5415	0.00551602	0.0732863	Letmd1
ENSMUSG00000025730	-0.247678	4.07502	10.5337	0.00552963	0.0733093	Rab40c
ENSMUSG00000027823	0.126289	7.53138	10.5334	0.0055301	0.0733093	Gmps
ENSMUSG00000099974	0.609191	1.79267	10.5321	0.00553241	0.0733093	NA
ENSMUSG00000062510	-0.181485	5.82747	10.5222	0.00554947	0.0734083	Nsl1
ENSMUSG00000042345	-0.174566	6.27983	10.5221	0.00554967	0.0734083	Ubash3a
ENSMUSG00000050332	-0.242133	4.17661	10.5168	0.00555902	0.0734672	Amer1
ENSMUSG00000029286	-0.28969	3.95492	10.5138	0.00556424	0.0734715	Enam
ENSMUSG00000101462	-0.940027	-0.213789	10.506	0.00557775	0.0735604	NA
ENSMUSG00000022013	0.125843	5.79492	10.5043	0.00558078	0.0735604	Dnajc15
ENSMUSG00000028821	0.134722	6.04147	10.4974	0.00559287	0.073655	Syf2
ENSMUSG00000027905	0.136579	6.57868	10.4875	0.00561033	0.0738202	Ddx20
ENSMUSG00000027714	0.154773	6.01279	10.4752	0.00563201	0.0739772	Exosc9
ENSMUSG00000046201	0.13757	7.17722	10.4752	0.00563213	0.0739772	Scaf8
ENSMUSG00000025494	-0.130703	6.4723	10.469	0.00564307	0.0740366	Sigirr
ENSMUSG00000034110	-0.343535	2.87438	10.4656	0.00564914	0.0740366	Kctd7
ENSMUSG00000074361	-0.972805	0.216641	10.4643	0.00565146	0.0740366	C5ar2
ENSMUSG00000039828	0.14698	4.97547	10.4545	0.0056689	0.0742003	Wdr70
ENSMUSG00000028156	0.130041	6.97491	10.4516	0.00567403	0.0742026	Eif4e
ENSMUSG00000005615	0.240614	5.57745	10.4487	0.00567912	0.0742045	Pcyt1a
ENSMUSG00000087141	0.199709	5.79717	10.4416	0.00569191	0.0743069	Plcxd2
ENSMUSG00000027651	0.119134	6.49933	10.4335	0.00570641	0.0744314	Rprd1b
ENSMUSG00000021365	0.247835	8.12689	10.4251	0.00572148	0.074518	Nedd9
ENSMUSG00000083645	-1.09223	0.253	10.4243	0.00572298	0.074518	Gm14086
ENSMUSG00000025971	0.214093	4.623	10.4145	0.0057407	0.0746838	9430016H08Rik
ENSMUSG00000005696	-0.195188	4.21984	10.4104	0.00574812	0.0747156	Sh2d1a
ENSMUSG00000066363	0.888453	4.9364	10.3974	0.00577165	0.0749565	Serpina3f
ENSMUSG00000097994	0.295696	3.15773	10.3868	0.00579114	0.075105	Gm26982
ENSMUSG00000027498	-0.194315	6.04837	10.3855	0.00579353	0.075105	Cstf1
ENSMUSG00000028587	0.199678	6.01435	10.3809	0.00580179	0.075105	Orc1
ENSMUSG00000112895	0.516545	1.86581	10.3802	0.00580311	0.075105	NA
ENSMUSG00000082197	0.885584	0.169078	10.3692	0.00582331	0.0753015	Gm8577
ENSMUSG00000095079	1.06994	0.122399	10.3656	0.00583004	0.0753236	Igha
ENSMUSG00000041439	0.141487	5.62247	10.3592	0.00584169	0.0754091	Mfsd6
ENSMUSG00000019338	-0.249075	5.19658	10.3533	0.00585263	0.0754181	Zfp687
ENSMUSG00000027952	-0.130266	6.44609	10.3488	0.00586098	0.0754181	Pmvk
ENSMUSG00000030811	-0.247497	3.88333	10.3481	0.00586228	0.0754181	Fbxl19
ENSMUSG00000021611	-0.60003	1.44537	10.348	0.0058625	0.0754181	Tert
ENSMUSG00000031077	-0.223018	4.18968	10.3376	0.00588185	0.0755694	Fadd
ENSMUSG00000015016	-0.218569	4.49328	10.3353	0.00588608	0.0755694	Acsf3
ENSMUSG00000028249	0.111573	7.94194	10.3335	0.00588938	0.0755694	Sdcbp
ENSMUSG00000040488	-0.416243	1.83087	10.3268	0.00590192	0.0756545	Ltbp4
ENSMUSG00000040187	-0.407999	2.1129	10.3246	0.0059061	0.0756545	Arntl2
ENSMUSG00000024486	0.44501	6.09894	10.3172	0.00591997	0.0757498	Hbegf
ENSMUSG00000074165	-0.223198	3.69234	10.3152	0.00592363	0.0757498	Zfp788
ENSMUSG00000058454	-0.135824	6.87189	10.3079	0.00593734	0.0758315	Dhcr7
ENSMUSG00000025264	0.192896	5.21356	10.3064	0.00594013	0.0758315	Tsr2
ENSMUSG00000083179	0.162172	5.60544	10.3021	0.00594835	0.0758718	Gm12693
ENSMUSG00000025145	-0.320475	4.63924	10.2945	0.00596257	0.0759886	Lrrc45
ENSMUSG00000098240	-0.844427	0.983723	10.2876	0.00597562	0.0760062	Gm4575
ENSMUSG00000087113	0.38013	2.03535	10.2861	0.00597849	0.0760062	Gm11714
ENSMUSG00000057948	-0.128787	7.38446	10.2858	0.00597916	0.0760062	Unc13d
ENSMUSG00000024926	0.148338	5.6323	10.2795	0.00599114	0.076094	Kat5
ENSMUSG00000032565	-0.251826	4.0011	10.2686	0.00601178	0.0762335	Nudt16
ENSMUSG00000020017	-0.785098	-0.122605	10.2684	0.00601228	0.0762335	Hal
ENSMUSG00000033849	0.68129	1.09436	10.2628	0.00602294	0.0763041	B3galt2
ENSMUSG00000114277	0.149922	5.94966	10.2552	0.00603741	0.0763412	NA
ENSMUSG00000041164	-0.137863	7.34291	10.2514	0.0060448	0.0763412	Zmiz2
ENSMUSG00000060166	-0.152904	6.87053	10.2513	0.00604492	0.0763412	Zdhhc8
ENSMUSG00000025872	0.131588	6.40136	10.2506	0.00604622	0.0763412	Thoc3
ENSMUSG00000052825	0.139669	7.25759	10.2464	0.00605429	0.0763788	Gm9892
ENSMUSG00000058905	-0.391027	2.82083	10.2415	0.00606379	0.0764343	Gm10051
ENSMUSG00000112229	-0.69276	0.505586	10.2371	0.0060723	0.0764735	NA
ENSMUSG00000003198	0.351288	3.54122	10.2346	0.0060771	0.0764735	Zfp959
ENSMUSG00000026199	-0.242936	5.25709	10.2182	0.00610889	0.0768091	Ankzf1
ENSMUSG00000030616	0.134536	7.17162	10.2143	0.00611645	0.0768399	Sytl2
ENSMUSG00000045211	-0.225515	4.04335	10.208	0.00612876	0.07693	Nudt18
ENSMUSG00000036208	0.152783	4.89273	10.1799	0.00618386	0.0775568	BC027231
ENSMUSG00000041483	0.157837	5.54414	10.1764	0.00619061	0.0775766	Zfp281
ENSMUSG00000025362	-0.165625	7.37724	10.1633	0.00621664	0.0778378	Rps26
ENSMUSG00000000194	-0.150949	5.31135	10.1595	0.00622416	0.0778647	Gpr107
ENSMUSG00000081871	0.253227	3.16355	10.157	0.00622918	0.0778647	Gm11488
ENSMUSG00000024426	-0.502835	2.22587	10.1543	0.00623441	0.0778653	Atat1
ENSMUSG00000037849	0.434811	5.59663	10.1515	0.00624005	0.0778683	Gm4955
ENSMUSG00000028433	-0.175676	7.5386	10.149	0.00624503	0.0778683	Ubap2
ENSMUSG00000046550	0.565238	2.10829	10.1393	0.00626438	0.0779899	Spin2c
ENSMUSG00000058835	0.118916	7.21389	10.1367	0.00626953	0.0779899	Abi1
ENSMUSG00000028621	-0.34049	2.27011	10.1338	0.00627538	0.0779899	Cyb5rl
ENSMUSG00000011382	-0.228887	4.29346	10.1326	0.00627778	0.0779899	Dhdh
ENSMUSG00000036054	-0.18994	5.86567	10.1311	0.00628079	0.0779899	Sugp2
ENSMUSG00000026064	0.292993	3.57842	10.1255	0.00629197	0.0780641	Ptp4a1
ENSMUSG00000003184	-0.196766	5.56629	10.1206	0.00630197	0.0781236	Irf3
ENSMUSG00000030200	-0.681915	0.360986	10.1164	0.00631045	0.0781641	Bcl2l14
ENSMUSG00000089762	-0.633711	1.54232	10.1105	0.00632228	0.078246	Ier5l
ENSMUSG00000078151	0.333386	2.95723	10.1002	0.0063431	0.078439	Gm12226
ENSMUSG00000004561	-0.171134	4.423	10.0913	0.0063613	0.0785992	Mettl17
ENSMUSG00000031398	-0.444872	1.1859	10.0821	0.00637999	0.0787653	Plxna3
ENSMUSG00000028282	0.245144	7.2038	10.0766	0.00639114	0.0788107	Casp8ap2
ENSMUSG00000021460	-0.143524	6.6887	10.0752	0.00639418	0.0788107	Auh
ENSMUSG00000040520	0.137213	5.42446	10.0693	0.00640612	0.0788931	Manea
ENSMUSG00000027901	-0.118445	7.4547	10.0637	0.00641772	0.0789711	Dennd2d
ENSMUSG00000041406	-0.170572	4.80817	10.0589	0.00642763	0.0789874	BC055324
ENSMUSG00000038205	-0.240835	4.05646	10.0579	0.00642957	0.0789874	Prkab2
ENSMUSG00000083449	0.297058	2.98694	10.0525	0.00644077	0.079012	Gm13487
ENSMUSG00000027479	0.100537	8.20453	10.0519	0.00644212	0.079012	Mapre1
ENSMUSG00000021192	0.121534	5.82937	10.0446	0.00645708	0.0791298	Golga5
ENSMUSG00000042766	-0.359262	3.26172	10.0421	0.00646227	0.0791298	Trim46
ENSMUSG00000030067	0.127011	6.74631	10.028	0.00649159	0.0793957	Foxp1
ENSMUSG00000051517	-0.261844	4.56793	10.0266	0.00649456	0.0793957	Arhgef39
ENSMUSG00000074923	-0.215915	3.84664	10.0169	0.00651475	0.0795776	Pak6
ENSMUSG00000114687	-0.207104	4.18869	10.0026	0.00654474	0.0797457	NA
ENSMUSG00000028959	-0.145348	6.04874	9.99856	0.00655325	0.0797457	Fastk
ENSMUSG00000019373	0.125548	6.94291	9.99778	0.00655488	0.0797457	Cops3
ENSMUSG00000024960	-0.278457	4.41005	9.99602	0.0065586	0.0797457	Plcb3
ENSMUSG00000036057	-0.178633	6.54758	9.9935	0.00656393	0.0797457	Ptpn23
ENSMUSG00000038618	-0.403078	2.22089	9.9885	0.00657448	0.0797457	Rassf7
ENSMUSG00000011257	0.135065	6.49022	9.98801	0.00657551	0.0797457	Pabpc4
ENSMUSG00000110605	-0.428578	2.89396	9.98703	0.00657759	0.0797457	NA
ENSMUSG00000058809	0.10974	7.62431	9.98689	0.00657789	0.0797457	Gm12141
ENSMUSG00000030059	0.174709	6.35005	9.9851	0.00658168	0.0797457	Tmf1
ENSMUSG00000093826	0.184152	4.98984	9.98202	0.00658819	0.0797601	Gm6900
ENSMUSG00000037638	-0.338671	2.97155	9.97022	0.00661324	0.0799988	Zbtb42
ENSMUSG00000022469	-0.318017	3.75147	9.9663	0.00662159	0.0800353	Rapgef3
ENSMUSG00000003746	0.119909	6.50446	9.95684	0.00664179	0.0801538	Man1a
ENSMUSG00000028409	0.126023	7.32219	9.95671	0.00664208	0.0801538	Smu1
ENSMUSG00000035585	-0.280585	3.25876	9.94467	0.00666788	0.0802913	Tsen34
ENSMUSG00000022286	1.16155	-0.549442	9.94453	0.00666817	0.0802913	Grhl2
ENSMUSG00000037992	-0.219179	7.01021	9.9408	0.00667619	0.0802913	Rara
ENSMUSG00000053094	0.170897	7.0778	9.93961	0.00667876	0.0802913	Tmem248
ENSMUSG00000038646	0.209313	4.54582	9.93296	0.00669308	0.0802913	Fam103a1
ENSMUSG00000064390	-0.611939	0.633335	9.93013	0.0066992	0.0802913	Rnu73b
ENSMUSG00000025473	-0.10525	8.52571	9.92981	0.00669989	0.0802913	Adam8
ENSMUSG00000018541	0.150333	5.4719	9.92951	0.00670053	0.0802913	Cwc25
ENSMUSG00000041471	0.188988	3.88888	9.92758	0.0067047	0.0802913	Fam35a
ENSMUSG00000027011	0.165158	5.12166	9.92367	0.00671317	0.0802913	Ube2e3
ENSMUSG00000024414	0.188544	4.17181	9.9229	0.00671482	0.0802913	Mrpl27
ENSMUSG00000037754	0.18535	6.96518	9.92157	0.00671771	0.0802913	Ppp1r16b
ENSMUSG00000002346	-0.310495	2.77843	9.91473	0.00673255	0.0803575	Slc25a42
ENSMUSG00000022897	0.151322	7.12246	9.91408	0.00673396	0.0803575	Dyrk1a
ENSMUSG00000021039	0.119066	6.9229	9.90755	0.00674817	0.080463	Snw1
ENSMUSG00000035311	0.124804	8.10949	9.90428	0.0067553	0.0804841	Gnptab
ENSMUSG00000097785	-0.848282	-0.501752	9.89122	0.00678384	0.08076	B230217O12Rik
ENSMUSG00000035778	0.133439	6.6939	9.88576	0.00679581	0.0808383	Ggta1
ENSMUSG00000025616	0.155836	6.25763	9.87919	0.00681025	0.0809459	Usp16
ENSMUSG00000009654	0.357749	3.11456	9.87467	0.00682021	0.0810002	Oit3
ENSMUSG00000022762	0.222127	4.07875	9.8675	0.00683604	0.0810846	Ncam2
ENSMUSG00000048497	-0.172723	4.54791	9.86655	0.00683813	0.0810846	Mmgt2
ENSMUSG00000044847	-0.200654	4.58817	9.8396	0.00689803	0.0817302	Lsm11
ENSMUSG00000034729	-0.181975	4.81952	9.83464	0.00690913	0.0817971	Mrps10
ENSMUSG00000021245	-0.19308	3.76325	9.8231	0.00693501	0.0820223	Mlh3
ENSMUSG00000004535	0.144003	8.59004	9.81944	0.00694322	0.0820223	Tax1bp1
ENSMUSG00000007035	-0.326173	3.06481	9.81885	0.00694455	0.0820223	Msh5
ENSMUSG00000037096	0.122999	6.0256	9.81002	0.00696445	0.0821926	Gm9762
ENSMUSG00000110088	-1.93588	-1.41866	9.80755	0.00697005	0.082194	NA
ENSMUSG00000000538	-0.249199	4.19598	9.80331	0.00697963	0.0822423	Tom1l2
ENSMUSG00000035298	0.918778	-0.137235	9.797	0.00699394	0.0823462	Klhl35
ENSMUSG00000070407	0.284188	4.09963	9.79214	0.00700497	0.0824114	Hs3st3b1
ENSMUSG00000086453	-0.651274	-0.0749382	10.1176	0.00704054	0.0827611	Gm11457
ENSMUSG00000074780	0.241776	2.85111	9.77905	0.00705131	0.0827611	Anapc15-ps
ENSMUSG00000007670	-0.144393	7.98014	9.76811	0.00705985	0.0827611	Khsrp
ENSMUSG00000073437	-0.398157	3.06769	9.76595	0.00706481	0.0827611	D330041H03Rik
ENSMUSG00000035992	0.190159	6.35509	9.76393	0.00706943	0.0827611	Fnip1
ENSMUSG00000040093	0.533163	2.7643	9.76343	0.00707058	0.0827611	Bmf
ENSMUSG00000033323	0.137707	5.87586	9.76028	0.00707783	0.0827611	Ctdp1
ENSMUSG00000043831	-0.416432	2.34177	9.75843	0.00708209	0.0827611	Lysmd4
ENSMUSG00000031333	0.113326	6.47299	9.75744	0.00708435	0.0827611	Abcb7
ENSMUSG00000039676	0.894994	-0.150388	9.74589	0.007111	0.0830078	Capsl
ENSMUSG00000020271	0.132086	7.05437	9.72675	0.00715544	0.0834616	Fbxw11
ENSMUSG00000038563	0.157892	5.45548	9.72144	0.00716781	0.083541	Eftud1
ENSMUSG00000006638	-0.685061	0.634447	9.71422	0.00718468	0.0836725	Abhd1
ENSMUSG00000022295	0.119607	6.17499	9.70518	0.00720588	0.0838108	Atp6v1c1
ENSMUSG00000059336	-0.219673	3.27557	9.703	0.00721101	0.0838108	Slc14a1
ENSMUSG00000046761	-0.524539	1.02896	9.70201	0.00721332	0.0838108	Fam83h
ENSMUSG00000039842	0.175308	5.45609	9.68283	0.00725858	0.0842715	Mcph1
ENSMUSG00000042628	-0.217406	4.5473	9.67234	0.00728346	0.0844658	Zfyve1
ENSMUSG00000097589	-0.321549	4.36138	9.67103	0.00728658	0.0844658	Dleu2
ENSMUSG00000104383	-0.77474	-0.566658	9.66744	0.00729513	0.0844996	NA
ENSMUSG00000024370	-0.116684	6.28476	9.65601	0.00732241	0.0847048	Cdc23
ENSMUSG00000020277	-0.135123	8.1784	9.65428	0.00732655	0.0847048	Pfkl
ENSMUSG00000099481	-0.389103	2.8446	9.65292	0.00732979	0.0847048	NA
ENSMUSG00000037098	-0.274897	3.35783	9.64724	0.00734342	0.0847527	Rab11fip3
ENSMUSG00000053897	0.164766	5.96209	9.64648	0.00734523	0.0847527	Slc39a8
ENSMUSG00000099083	-0.165697	5.94928	9.63936	0.00736234	0.0848252	ATF7
ENSMUSG00000022639	-0.19417	5.29237	9.63794	0.00736576	0.0848252	5330426P16Rik
ENSMUSG00000035529	0.134451	6.5572	9.63681	0.00736848	0.0848252	Prdm4
ENSMUSG00000072893	-0.382655	2.9877	9.63008	0.00738472	0.0848745	4933439C10Rik
ENSMUSG00000114102	0.309967	2.40693	9.62802	0.0073897	0.0848745	NA
ENSMUSG00000024170	-0.179575	5.04655	9.62761	0.00739068	0.0848745	Telo2
ENSMUSG00000024539	0.122587	6.67674	9.62566	0.0073954	0.0848745	Ptpn2
ENSMUSG00000030108	0.533733	1.63797	9.61968	0.00740989	0.0849758	Slc6a13
ENSMUSG00000026254	0.122902	6.95539	9.61138	0.00743003	0.0851145	Eif4e2
ENSMUSG00000073910	0.300519	2.87708	9.6096	0.00743436	0.0851145	Mob3b
ENSMUSG00000001062	-0.208372	3.72792	9.60769	0.00743901	0.0851145	Vps9d1
ENSMUSG00000062949	0.140525	5.88938	9.60253	0.00745161	0.0851502	Atp11c
ENSMUSG00000033213	0.129297	6.74531	9.60176	0.00745348	0.0851502	AA467197
ENSMUSG00000038437	-0.1403	7.65005	9.59692	0.0074653	0.0851557	Mllt6
ENSMUSG00000022895	0.201921	4.89492	9.59691	0.00746532	0.0851557	Ets2
ENSMUSG00000031245	0.143221	5.73735	9.59261	0.00747585	0.0851908	Hmgn5
ENSMUSG00000020300	0.22021	6.03196	9.58929	0.00748397	0.0851908	Cpeb4
ENSMUSG00000028838	-0.367449	4.18485	9.58695	0.00748974	0.0851908	Extl1
ENSMUSG00000078139	0.315104	3.39288	9.58403	0.00749688	0.0851908	AK157302
ENSMUSG00000005973	-0.118985	6.33189	9.58376	0.00749756	0.0851908	Rcn1
ENSMUSG00000055897	-0.337654	4.24156	9.58176	0.00750247	0.0851908	Ppp4r1l-ps
ENSMUSG00000022994	-0.286227	4.39123	9.57926	0.00750863	0.0851962	Adcy6
ENSMUSG00000054414	-0.154312	6.02947	9.5708	0.00752949	0.0853683	Slc30a7
ENSMUSG00000067942	-0.346229	4.30512	9.56237	0.00755033	0.08554	Zfp160
ENSMUSG00000000148	-0.288922	4.46655	9.55615	0.00756576	0.0856501	Brat1
ENSMUSG00000101013	-0.350916	2.68942	9.54072	0.0076042	0.0860026	NA
ENSMUSG00000049421	-0.280124	5.0432	9.53756	0.00761208	0.0860026	Zfp260
ENSMUSG00000012422	0.116206	6.71715	9.53675	0.0076141	0.0860026	Tmem167
ENSMUSG00000043592	-0.330375	2.94387	9.5298	0.00763152	0.0861345	Unc5cl
ENSMUSG00000059981	-0.184421	6.82481	9.51182	0.00767675	0.0865236	Taok2
ENSMUSG00000043279	-0.198955	5.73295	9.51152	0.00767753	0.0865236	Trim56
ENSMUSG00000033857	-0.274089	2.74738	9.50619	0.00769097	0.0866101	Engase
ENSMUSG00000005034	0.101582	8.60676	9.49452	0.00772058	0.0868783	Prkacb
ENSMUSG00000097353	-0.319924	2.47363	9.4899	0.00773232	0.0869452	A430046D13Rik
ENSMUSG00000064356	0.788339	1.57739	9.47756	0.00776382	0.0872339	mt-Atp8
ENSMUSG00000038900	-0.172773	5.30916	9.4644	0.00779756	0.0875475	Rpl12
ENSMUSG00000113047	-0.396921	2.22596	9.4479	0.00784011	0.0879593	NA
ENSMUSG00000024712	0.120669	6.29337	9.43635	0.00787005	0.0882292	Rfk
ENSMUSG00000106990	-0.389397	2.86088	9.42405	0.00790208	0.0885222	NA
ENSMUSG00000051169	-0.430945	2.14906	9.42079	0.00791059	0.0885514	Rpusd3
ENSMUSG00000078994	-0.244651	3.22048	9.41169	0.00793441	0.0887299	Zfp429
ENSMUSG00000009291	0.141587	6.03935	9.40796	0.0079442	0.0887299	Pttg1ip
ENSMUSG00000022905	0.136903	6.97411	9.40793	0.00794428	0.0887299	Kpna1
ENSMUSG00000053740	0.181767	5.24686	9.40273	0.00795795	0.0888158	Gm6457
ENSMUSG00000082194	0.361771	2.18578	9.39919	0.00796726	0.0888158	Gm12444
ENSMUSG00000029075	-0.310012	6.01168	9.39825	0.00796973	0.0888158	Tnfrsf4
ENSMUSG00000045455	0.223456	3.73244	9.38954	0.00799273	0.0890059	Gm9797
ENSMUSG00000017499	0.155387	6.72034	9.38661	0.00800049	0.0890262	Cdc6
ENSMUSG00000010047	-0.386955	2.62076	9.38378	0.00800799	0.0890436	Hyal2
ENSMUSG00000024780	-0.186746	5.48057	9.3724	0.00803822	0.0893135	Cdc37l1
ENSMUSG00000112449	-0.67154	0.389764	9.3685	0.00804859	0.0893255	NA
ENSMUSG00000029763	0.115733	7.088	9.36752	0.00805121	0.0893255	Exoc4
ENSMUSG00000036644	-0.137266	7.14807	9.36246	0.00806472	0.0894093	Tbc1d9b
ENSMUSG00000047824	-0.171936	5.8676	9.3565	0.00808066	0.089509	Pygo2
ENSMUSG00000005267	-0.193648	4.31324	9.35462	0.00808569	0.089509	Zfp287
ENSMUSG00000056383	-0.243991	3.70587	9.35241	0.00809162	0.089509	AI987944
ENSMUSG00000025158	-0.160359	4.63615	9.34515	0.00811111	0.0896131	Rfng
ENSMUSG00000038059	0.334653	5.3439	9.34446	0.00811297	0.0896131	Smim3
ENSMUSG00000027351	0.22639	6.18176	9.3329	0.00814413	0.089882	Spred1
ENSMUSG00000032812	-0.113196	6.82559	9.328	0.00815739	0.089882	Arap1
ENSMUSG00000035297	0.13407	6.73813	9.32736	0.00815913	0.089882	Cops4
ENSMUSG00000030798	-0.14563	7.12199	9.32656	0.00816129	0.089882	Cd37
ENSMUSG00000046806	-0.264635	3.50252	9.31569	0.00819078	0.0900797	3110062M04Rik
ENSMUSG00000034674	0.146847	5.71325	9.31286	0.00819849	0.0900797	Tdg
ENSMUSG00000004994	-0.280127	3.18023	9.3112	0.00820301	0.0900797	Ccdc130
ENSMUSG00000045374	-0.186393	5.43688	9.31111	0.00820326	0.0900797	Wdr81
ENSMUSG00000032199	0.137714	7.19573	9.3076	0.00821282	0.0901187	Polr2m
ENSMUSG00000024691	-0.13873	6.86394	9.30464	0.00822092	0.0901417	Fam111a
ENSMUSG00000008333	0.123991	6.34948	9.30005	0.00823347	0.0902133	Snrpb2
ENSMUSG00000040432	-0.671809	0.89516	9.29708	0.00824158	0.0902363	Ltb4r2
ENSMUSG00000049687	-0.544148	1.44054	9.29329	0.00825197	0.0902841	Fam109b
ENSMUSG00000097457	0.580863	1.70416	9.28674	0.00826997	0.0904117	2310031A07Rik
ENSMUSG00000007950	-0.160417	5.37787	9.28466	0.00827568	0.0904117	Abhd8
ENSMUSG00000052298	0.1174	7.09425	9.27821	0.00829346	0.0904533	Cdc42se2
ENSMUSG00000055413	-0.180387	6.02145	9.27701	0.00829678	0.0904533	H2-Q5
ENSMUSG00000001143	-0.170288	4.43145	9.27672	0.00829758	0.0904533	Lman2l
ENSMUSG00000067736	-1.00578	1.9779	9.26888	0.00831925	0.0906237	Gm10222
ENSMUSG00000022900	0.828865	0.0723739	9.26611	0.00832693	0.0906414	Ildr1
ENSMUSG00000019917	-0.215745	3.48515	9.25998	0.00834394	0.0907056	2010-09-01
ENSMUSG00000075289	-0.288747	4.35392	9.25963	0.00834492	0.0907056	Carns1
ENSMUSG00000053334	0.357834	2.90023	9.2529	0.00836363	0.0907425	Ficd
ENSMUSG00000020495	0.183995	5.58775	9.24975	0.00837239	0.0907425	Smg8
ENSMUSG00000003308	-0.132194	6.42895	9.24816	0.00837684	0.0907425	Keap1
ENSMUSG00000042050	-0.278528	3.17445	9.24805	0.00837716	0.0907425	Wdr60
ENSMUSG00000042625	-0.189775	6.70918	9.24748	0.00837875	0.0907425	Safb2
ENSMUSG00000028073	-0.121667	5.88562	9.24538	0.00838461	0.0907425	Pear1
ENSMUSG00000030753	0.140997	7.41075	9.23665	0.00840903	0.0909412	Prkrir
ENSMUSG00000032462	0.299822	3.03593	9.22881	0.00843105	0.0911137	Pik3cb
ENSMUSG00000030327	0.215759	5.18859	9.22397	0.00844467	0.0911481	Necap1
ENSMUSG00000046056	-0.798137	-0.284529	9.22336	0.00844639	0.0911481	Sbsn
ENSMUSG00000049517	-0.261747	4.63584	9.21592	0.00846737	0.0913088	Rps23
ENSMUSG00000038695	-0.177636	4.35397	9.21164	0.00847946	0.0913735	Josd2
ENSMUSG00000038481	0.108333	6.40871	9.20447	0.00849979	0.0915268	Cdk19
ENSMUSG00000002845	0.159976	5.57621	9.19206	0.00853509	0.091792	Tmem39a
ENSMUSG00000035173	0.22396	5.09895	9.18979	0.00854156	0.091792	A630007B06Rik
ENSMUSG00000038534	-0.165217	4.73941	9.18937	0.00854278	0.091792	Osbpl7
ENSMUSG00000039787	-0.314746	4.53618	9.18389	0.00855841	0.0918302	Cercam
ENSMUSG00000017548	0.108759	8.60563	9.18384	0.00855857	0.0918302	Suz12
ENSMUSG00000032299	-0.139272	5.21173	9.16917	0.00860065	0.0922156	Commd4
ENSMUSG00000021196	-0.127657	9.86295	9.16627	0.008609	0.0922393	Pfkp
ENSMUSG00000039234	0.130555	5.99886	9.15927	0.00862919	0.0923896	Sec24d
ENSMUSG00000032477	0.15239	6.58061	9.15655	0.00863704	0.0924077	Cdc25a
ENSMUSG00000047714	0.131402	5.48809	9.15289	0.00864764	0.0924548	Ppp1r2
ENSMUSG00000027122	-0.184052	6.19658	9.14745	0.00866339	0.0924548	Arl14ep
ENSMUSG00000026492	0.216863	4.50264	9.14705	0.00866454	0.0924548	Tfb2m
ENSMUSG00000029720	-0.526195	0.872937	9.14651	0.0086661	0.0924548	Gm20605
ENSMUSG00000042605	-0.205735	4.93681	9.13988	0.00868538	0.0925359	Atxn2
ENSMUSG00000046679	-0.299181	3.09626	9.13938	0.00868682	0.0925359	C87436
ENSMUSG00000039697	0.210219	5.0632	9.13753	0.00869221	0.0925359	Ncoa7
ENSMUSG00000094257	0.261575	3.5255	9.13092	0.00871149	0.0926754	Ap3s1-ps2
ENSMUSG00000044881	-0.396082	2.50903	9.12472	0.0087296	0.0927748	Coa4
ENSMUSG00000004567	-0.17336	4.87921	9.12282	0.00873517	0.0927748	Mcoln1
ENSMUSG00000024218	0.134213	5.1999	9.12138	0.00873938	0.0927748	Taf11
ENSMUSG00000029605	-0.412284	2.36984	9.11073	0.00877065	0.0930251	Oas1b
ENSMUSG00000097006	-0.385953	2.36702	9.10913	0.00877536	0.0930251	9530082P21Rik
ENSMUSG00000024908	0.103576	8.02448	9.09964	0.00880335	0.0932398	Ppp6r3
ENSMUSG00000049744	0.134566	6.57759	9.09805	0.00880806	0.0932398	Arhgap15
ENSMUSG00000020952	0.107975	6.26547	9.09534	0.00881605	0.0932587	Scfd1
ENSMUSG00000021576	0.106438	7.00944	9.08914	0.00883442	0.0933871	Pdcd6
ENSMUSG00000065353	-0.566058	1.80914	9.08425	0.00884896	0.0934749	Snora73b
ENSMUSG00000063727	0.465219	5.90256	9.08178	0.00885629	0.0934865	Tnfrsf11b
ENSMUSG00000030735	-0.164636	5.96774	9.07659	0.00887174	0.0935838	Gm9755
ENSMUSG00000031103	-0.131995	7.85381	9.07088	0.00888878	0.0936976	Elf4
ENSMUSG00000020455	-0.202704	5.51108	9.06314	0.00891195	0.0938758	Trim11
ENSMUSG00000024193	-0.156317	4.63362	9.05386	0.0089398	0.0940479	Phf1
ENSMUSG00000042042	0.257929	5.06143	9.05352	0.00894082	0.0940479	Csgalnact2
ENSMUSG00000045671	0.230641	7.1097	9.04637	0.00896235	0.0942083	Spred2
ENSMUSG00000022707	0.116453	6.59517	9.03796	0.00898774	0.0944091	Gbe1
ENSMUSG00000097365	-0.586481	1.09636	9.03175	0.00900656	0.0944915	C030034L19Rik
ENSMUSG00000020899	-0.151256	7.35214	9.02938	0.00901376	0.0944915	Pfas
ENSMUSG00000008668	-0.160031	6.45503	9.02861	0.00901608	0.0944915	Rps18
ENSMUSG00000006456	-0.177319	6.4194	9.02706	0.00902079	0.0944915	Rbm14
ENSMUSG00000029787	0.198042	6.50207	9.0226	0.00903438	0.0945673	Avl9
ENSMUSG00000022412	0.137651	6.06933	9.02054	0.00904063	0.0945673	Mief1
ENSMUSG00000038844	0.129349	5.67946	9.00572	0.00908592	0.0949174	Kif16b
ENSMUSG00000037376	0.197049	6.4689	9.00464	0.00908923	0.0949174	Trmt6
ENSMUSG00000024736	1.01332	-0.519073	9.00338	0.00909309	0.0949174	Tmem132a
ENSMUSG00000049871	-0.161603	7.65308	8.99208	0.0091278	0.0952135	Nlrc3
ENSMUSG00000091952	0.173053	5.53171	8.98819	0.00913981	0.0952162	Gm17709
ENSMUSG00000020231	-0.225553	4.49663	8.98788	0.00914075	0.0952162	Dip2a
ENSMUSG00000037552	-0.182523	5.43718	8.97878	0.00916888	0.0953192	Plekhg2
ENSMUSG00000048668	-0.176553	5.71324	8.97751	0.0091728	0.0953192	Rhno1
ENSMUSG00000093606	-0.767077	-0.0751062	8.97685	0.00917486	0.0953192	B130034C11Rik
ENSMUSG00000026580	0.89134	-0.0107079	8.97353	0.00918514	0.0953192	Selp
ENSMUSG00000019897	0.173701	5.54344	8.9718	0.0091905	0.0953192	Ccdc59
ENSMUSG00000031422	0.100024	7.61969	8.97054	0.00919442	0.0953192	Morf4l2
ENSMUSG00000034614	-0.273408	4.41954	8.97031	0.00919512	0.0953192	Pik3ip1
ENSMUSG00000062190	0.142374	4.90349	8.9608	0.00922472	0.0955451	Lancl2
ENSMUSG00000045752	-0.19484	4.34419	8.95922	0.00922965	0.0955451	Tssc4
ENSMUSG00000023330	-0.263856	3.13063	8.94506	0.00927395	0.0958548	Dtwd1
ENSMUSG00000028098	0.125436	6.54125	8.94496	0.00927425	0.0958548	Rnf115
ENSMUSG00000039480	0.140533	5.29555	8.94353	0.00927875	0.0958548	Nt5dc1
ENSMUSG00000021356	0.24803	8.78785	8.93548	0.00930404	0.0959766	Irf4
ENSMUSG00000074629	-0.831787	-0.0922678	8.93288	0.00931222	0.0959766	4930518I15Rik
ENSMUSG00000022667	-0.37665	1.86679	8.93285	0.00931233	0.0959766	Cd200r1
ENSMUSG00000038722	0.130671	6.45993	8.93149	0.00931662	0.0959766	Bud31
ENSMUSG00000040025	0.143402	6.98452	8.92962	0.00932252	0.0959766	Ythdf2
ENSMUSG00000051721	-0.345094	3.00012	8.91804	0.00935913	0.0962424	BC068281
ENSMUSG00000024579	-0.25578	3.83276	8.91739	0.00936118	0.0962424	Pcyox1l
ENSMUSG00000074405	-0.273484	5.56635	8.91125	0.00938067	0.0962916	Zfp865
ENSMUSG00000039841	0.156352	6.12179	8.90765	0.00939214	0.0962916	Zfp800
ENSMUSG00000045980	-0.1955	3.9638	8.90623	0.00939666	0.0962916	Tmem104
ENSMUSG00000024601	0.113246	6.46465	8.90601	0.00939734	0.0962916	Isoc1
ENSMUSG00000086229	0.467543	2.12952	8.90579	0.00939806	0.0962916	Gm4887
ENSMUSG00000074785	-0.125685	5.69084	8.89538	0.00943128	0.096566	Plxnc1
ENSMUSG00000020652	-0.213855	4.73727	8.88733	0.00945703	0.0967637	Cenpo
ENSMUSG00000053411	-0.227399	5.46449	8.88342	0.0094696	0.0968261	Cbx7
ENSMUSG00000015961	0.159272	7.13137	8.87783	0.00948757	0.0969438	Adss
ENSMUSG00000003528	-0.135588	6.60114	8.86867	0.00951713	0.0971796	Slc25a1
ENSMUSG00000032712	0.367183	7.30949	8.86197	0.00953881	0.0973348	2810474O19Rik
ENSMUSG00000035121	-0.306403	2.36479	8.85827	0.00955079	0.0973908	Neil2
ENSMUSG00000093424	-0.691402	0.595984	8.85029	0.00957672	0.0975399	6330562C20Rik
ENSMUSG00000057193	-0.101217	8.8538	8.84977	0.00957842	0.0975399	Slc44a2
ENSMUSG00000079297	0.105282	8.13429	8.83846	0.0096153	0.0978491	Gm2223
ENSMUSG00000031166	-0.140868	5.41568	8.83544	0.0096252	0.0978834	Wdr13
ENSMUSG00000034480	0.161017	6.25755	8.82841	0.00964824	0.098048	Diap2
ENSMUSG00000060862	-0.238243	4.36646	8.82651	0.00965446	0.098048	Zbtb40
ENSMUSG00000027340	0.127031	6.18982	8.82243	0.00966787	0.0981177	Slc23a2
ENSMUSG00000058093	0.22014	3.56119	8.82021	0.00967519	0.0981257	AA987161
ENSMUSG00000024589	0.135355	5.47206	8.81645	0.00968759	0.0981303	Nedd4l
ENSMUSG00000001098	0.0978823	7.05365	8.8161	0.00968873	0.0981303	Kctd10
ENSMUSG00000021000	0.113316	7.9893	8.80325	0.00973121	0.098494	Ctage5
ENSMUSG00000033105	-0.0894888	8.2088	8.79418	0.00976134	0.0987323	Lss
ENSMUSG00000043263	0.274929	6.05497	8.79137	0.0097707	0.0987604	Pyhin1
ENSMUSG00000107019	0.457146	2.18704	8.78743	0.00978382	0.0987991	NA
ENSMUSG00000047250	0.555395	1.02885	8.78627	0.0097877	0.0987991	Ptgs1
ENSMUSG00000078584	-0.196743	4.22641	8.77181	0.00983607	0.099173	AU022252
ENSMUSG00000022151	-0.172551	4.45156	8.77027	0.00984123	0.099173	Ttc33
ENSMUSG00000063524	-0.181988	9.22023	8.769	0.00984551	0.099173	Eno1
ENSMUSG00000057093	-0.38107	2.11317	8.76527	0.00985806	0.099173	C030039L03Rik
ENSMUSG00000073489	0.431834	1.85646	8.7642	0.00986166	0.099173	Ifi204
ENSMUSG00000034616	-0.215131	4.33505	8.76338	0.00986441	0.099173	Ssh3
ENSMUSG00000030614	-0.289393	3.80545	8.75312	0.00989902	0.0993798	Tmem126b
ENSMUSG00000044345	-0.193779	4.63091	8.75183	0.00990338	0.0993798	Marveld1
ENSMUSG00000040414	-0.180195	4.49797	8.74966	0.00991074	0.0993798	Slc25a28
ENSMUSG00000024937	-0.151963	6.49802	8.74906	0.00991277	0.0993798	Ehbp1l1
ENSMUSG00000031659	-0.112707	7.96298	8.74518	0.0099259	0.0993798	Adcy7
ENSMUSG00000039754	-0.247093	3.56027	8.74164	0.00993791	0.0993798	Alkbh4
ENSMUSG00000055692	-0.357349	2.12209	8.74138	0.00993878	0.0993798	Tmem191c
ENSMUSG00000017405	-0.219781	3.93817	8.73822	0.00994953	0.0993798	Nek8
ENSMUSG00000022369	0.139089	6.55958	8.73748	0.00995205	0.0993798	Mtbp
ENSMUSG00000096768	-0.555961	2.90511	8.73741	0.00995228	0.0993798	Erdr1
ENSMUSG00000042787	-0.2675	3.91013	8.73577	0.00995786	0.0993798	Exog
ENSMUSG00000039254	-0.198763	4.40631	8.72384	0.00999856	0.0997113	Pomt1
ENSMUSG00000049038	-0.30515	2.72177	8.72215	0.0100044	0.0997113	Mterfd3
ENSMUSG00000037447	0.226028	8.41094	8.71538	0.0100276	0.099876	Arid5a
ENSMUSG00000083245	-0.55938	1.05398	8.70186	0.0100741	0.100205	Gm11185
ENSMUSG00000066270	0.15593	5.11448	8.70034	0.0100793	0.100205	Gm10157
ENSMUSG00000004815	-0.192016	4.24612	8.69278	0.0101054	0.100205	Dgkq
ENSMUSG00000040446	-0.208125	3.61701	8.69249	0.0101064	0.100205	Rprd1a
ENSMUSG00000043311	-0.272895	3.08902	8.69087	0.010112	0.100205	D17H6S53E
ENSMUSG00000021116	0.111358	7.76303	8.69078	0.0101124	0.100205	Eif2s1
ENSMUSG00000025572	-0.139948	5.99945	8.69045	0.0101135	0.100205	Tmc6
ENSMUSG00000021108	0.100559	8.10129	8.68928	0.0101175	0.100205	Prkch
ENSMUSG00000003234	-0.126232	5.43435	8.68835	0.0101208	0.100205	Abcf3
ENSMUSG00000041926	-0.108121	6.66572	8.68503	0.0101323	0.100205	Rnpep
ENSMUSG00000041453	-0.201224	4.47325	8.68453	0.010134	0.100205	Rpl21
ENSMUSG00000044757	0.155778	5.36067	8.68047	0.0101482	0.100278	Gm6430
ENSMUSG00000046380	-0.586663	2.73107	8.67843	0.0101552	0.100282	Jrk
ENSMUSG00000027522	-0.120199	6.48532	8.67351	0.0101724	0.100321	Stx16
ENSMUSG00000027177	0.141097	7.51467	8.67347	0.0101725	0.100321	Hipk3
ENSMUSG00000090877	0.624208	0.482553	8.66672	0.0101961	0.100487	Hspa1b
ENSMUSG00000055480	-0.450324	1.70389	8.66042	0.0102182	0.100638	Zfp458
ENSMUSG00000075528	-0.639671	0.451516	8.65715	0.0102296	0.100685	Aarsd1
ENSMUSG00000032030	0.12602	6.39787	8.65299	0.0102442	0.10071	Cul5
ENSMUSG00000058748	-0.199262	4.13503	8.65261	0.0102456	0.10071	Zfp958
ENSMUSG00000032216	0.101125	8.18237	8.64961	0.0102561	0.100711	Nedd4
ENSMUSG00000113036	0.133541	5.18945	8.64877	0.0102591	0.100711	NA
ENSMUSG00000079658	0.119861	6.494	8.64441	0.0102744	0.100796	Tceb1
ENSMUSG00000059669	0.165216	5.30517	8.63944	0.010292	0.100902	Taf1b
ENSMUSG00000083892	0.140714	4.8846	8.62337	0.010349	0.101394	Gm1848
ENSMUSG00000035757	-0.204639	4.32456	8.61661	0.0103731	0.101487	Selo
ENSMUSG00000030861	0.185475	4.9034	8.61461	0.0103802	0.101487	Acadsb
ENSMUSG00000034263	0.118159	6.05969	8.61441	0.0103809	0.101487	Vwa9
ENSMUSG00000022550	-0.19495	4.13265	8.61181	0.0103902	0.101487	Adck5
ENSMUSG00000030041	0.791563	-0.596642	8.61123	0.0103923	0.101487	M1ap
ENSMUSG00000034853	-0.203453	5.08858	8.60207	0.0104251	0.101741	Acot11
ENSMUSG00000039208	0.303407	3.92119	8.59636	0.0104456	0.101875	Metrnl
ENSMUSG00000050240	0.292148	3.20971	8.58994	0.0104687	0.101947	Hic2
ENSMUSG00000037149	0.115424	7.73096	8.58808	0.0104754	0.101947	Ddx1
ENSMUSG00000093402	0.20738	4.04663	8.58622	0.0104821	0.101947	Gm18588
ENSMUSG00000046546	0.615517	0.569369	8.58359	0.0104917	0.101947	Fam43a
ENSMUSG00000027030	0.10333	7.93315	8.58311	0.0104934	0.101947	Stk39
ENSMUSG00000026827	0.120415	7.21915	8.58302	0.0104937	0.101947	Gpd2
ENSMUSG00000110251	0.314228	3.15739	8.57798	0.0105119	0.102058	NA
ENSMUSG00000115205	-0.623411	1.1307	8.57418	0.0105257	0.102125	NA
ENSMUSG00000005774	-0.184533	4.46281	8.56808	0.0105479	0.102242	Rfx5
ENSMUSG00000042549	0.860926	1.07681	8.56712	0.0105514	0.102242	Gm16516
ENSMUSG00000108621	-0.259242	3.60102	8.56426	0.0105618	0.102244	NA
ENSMUSG00000105504	-0.172093	5.41992	8.5633	0.0105653	0.102244	NA
ENSMUSG00000041220	0.0914432	8.1887	8.56	0.0105773	0.102264	Elovl6
ENSMUSG00000025532	0.147562	5.18514	8.55703	0.0105881	0.102264	Crcp
ENSMUSG00000026918	-0.149028	5.39762	8.55553	0.0105936	0.102264	Brd3
ENSMUSG00000029026	-0.362575	2.3918	8.55527	0.0105946	0.102264	Trp73
ENSMUSG00000040021	0.254951	6.93988	8.55224	0.0106056	0.102273	Lats1
ENSMUSG00000039497	0.171321	4.41625	8.54949	0.0106157	0.102273	Dse
ENSMUSG00000003344	-0.218173	4.81068	8.54886	0.010618	0.102273	Btbd2
ENSMUSG00000037344	-0.225989	3.27522	8.54037	0.0106492	0.102273	Slc12a9
ENSMUSG00000109378	-0.547961	1.45553	8.53965	0.0106518	0.102273	NA
ENSMUSG00000038342	-0.144212	7.22128	8.53743	0.01066	0.102273	Mlxip
ENSMUSG00000052031	-0.205303	4.95162	8.5358	0.010666	0.102273	Tagap1
ENSMUSG00000025612	0.256099	5.25036	8.53468	0.0106701	0.102273	Bach1
ENSMUSG00000052712	0.119921	6.4297	8.53309	0.010676	0.102273	BC004004
ENSMUSG00000009145	-0.311827	2.46301	8.5311	0.0106833	0.102273	Dqx1
ENSMUSG00000052013	-0.361725	1.86887	8.52989	0.0106878	0.102273	Btla
ENSMUSG00000026701	0.11758	7.53291	8.52921	0.0106903	0.102273	Prdx6
ENSMUSG00000021911	0.139614	6.45277	8.52848	0.010693	0.102273	Parg
ENSMUSG00000034855	1.15913	0.0724806	8.52266	0.0107145	0.102273	Cxcl10
ENSMUSG00000021149	0.155565	7.38065	8.52197	0.0107171	0.102273	Gtpbp4
ENSMUSG00000020349	0.107115	8.38995	8.5211	0.0107203	0.102273	Ppp2ca
ENSMUSG00000028962	-0.129261	5.78469	8.52079	0.0107214	0.102273	Slc4a2
ENSMUSG00000027650	-0.166201	5.41549	8.51997	0.0107245	0.102273	Tti1
ENSMUSG00000033460	-0.234839	3.54389	8.5185	0.0107299	0.102273	Armcx1
ENSMUSG00000110355	-0.445212	1.02432	8.51741	0.010734	0.102273	NA
ENSMUSG00000025137	-0.118756	7.32778	8.51463	0.0107443	0.102273	Pcyt2
ENSMUSG00000052912	0.200466	4.01611	8.51053	0.0107595	0.102273	Smarca5-ps
ENSMUSG00000029265	0.110546	6.96619	8.51021	0.0107607	0.102273	Dr1
ENSMUSG00000063019	0.175465	4.44105	8.50933	0.010764	0.102273	Manbal
ENSMUSG00000050423	-1.28358	-0.489747	8.50847	0.0107672	0.102273	Ppp1r3g
ENSMUSG00000090115	-0.306492	3.29863	8.50699	0.0107727	0.102273	Usp49
ENSMUSG00000025159	-0.153544	6.79255	8.49956	0.0108004	0.102408	Mms19
ENSMUSG00000040423	0.209804	6.9555	8.49584	0.0108143	0.102408	Rc3h1
ENSMUSG00000031787	-0.164512	5.1365	8.49557	0.0108153	0.102408	Katnb1
ENSMUSG00000024993	-0.184838	4.19182	8.49539	0.010816	0.102408	Fam45a
ENSMUSG00000031403	0.125303	7.62917	8.49182	0.0108294	0.102408	Dkc1
ENSMUSG00000028284	0.11519	7.18834	8.49007	0.010836	0.102408	Map3k7
ENSMUSG00000043154	0.148432	4.6818	8.48989	0.0108366	0.102408	Ppp2r3a
ENSMUSG00000033530	0.116737	6.23124	8.48856	0.0108416	0.102408	Ttc7b
ENSMUSG00000025935	0.0956847	7.7652	8.48605	0.010851	0.102433	Tram1
ENSMUSG00000062761	-0.198752	5.23875	8.48381	0.0108595	0.102448	Zfp512
ENSMUSG00000103183	-0.656301	0.815327	8.48093	0.0108703	0.102485	NA
ENSMUSG00000005610	0.1152	10.4895	8.46944	0.0109136	0.10283	Eif4g2
ENSMUSG00000047767	-0.209184	5.18061	8.46503	0.0109303	0.102849	Atg16l2
ENSMUSG00000037214	0.185283	3.81962	8.46384	0.0109348	0.102849	Thap1
ENSMUSG00000027195	0.115712	7.36786	8.46334	0.0109367	0.102849	Hsd17b12
ENSMUSG00000022094	-0.103656	7.46506	8.46002	0.0109493	0.102849	Slc39a14
ENSMUSG00000042099	-0.216868	3.58209	8.45986	0.01095	0.102849	Kank3
ENSMUSG00000031112	0.105869	7.12169	8.45506	0.0109682	0.10291	2610018G03Rik
ENSMUSG00000027936	-0.129228	6.05233	8.45452	0.0109702	0.10291	Crtc2
ENSMUSG00000024359	0.101181	9.44407	8.44294	0.0110144	0.10326	Hspa9
ENSMUSG00000054517	-0.216948	4.04734	8.43714	0.0110366	0.103325	Trim65
ENSMUSG00000015341	0.113833	7.31842	8.43602	0.0110408	0.103325	Golga7
ENSMUSG00000070583	-0.357137	1.90847	8.43547	0.011043	0.103325	Fv1
ENSMUSG00000021485	-0.269141	4.30704	8.43393	0.0110489	0.103325	Mxd3
[truncated: 13,396 more rows]

## Sheet: 60m v 0m
Gene	logFC	logCPM	F	PValue	FDR	Symbol
[truncated: 15,000 more rows]
