# Supplementary material for: Cytotoxic T lymphocytes require transcription for infiltration but not target cell lysis
Source: EMBO Rep. 2023 Oct 20;24(11):e57653. doi: 10.15252/embr.202357653 (PMC10626425; doi:10.15252/embr.202357653)
Supplement: Supplementary file 6 — Dataset EV2 [file EMBR-24-e57653-s007.xlsx]

## Sheet: Legend
Dataset EV2
Summary statistics for mass spectrometry differential expression analyses between CTLs resting or stimulated for 4 hours in the presence of DMSO vehicle control or actinomycin D (ActD).

## Sheet: DMSO - stimulated v resting
Protein	Gene	Description	log2(fold-change)	Standard Error	95% Confidence Interval Bottom	95% Confidence Interval Top	p-value	FDR
A0A087WNL7;A0A087WQ44	Srcap	Snf2-related CREBBP activator protein	-0.220902	0.0882324	-0.393837	-0.0479662	0.0336605	0.138302
A0A087WS16;E9PWQ3;J3QQ16	Col6a3	Collagen, type VI, alpha 3;Collagen, type VI, alpha 3;Collagen, type VI, alpha 3	0.674774	0.294506	0.0975416	1.25201	0.0476807	0.169888
A0A087WS27;D3Z5S8	Tent5a	Terminal nucleotidyltransferase 5A;MCG11933	-0.120665	0.344294	-0.795481	0.554152	0.734049	0.846168
A0A0A6YWC2;A0A0A6YXJ7;F6U5V1;Q3TQS1	Larp1b	La ribonucleoprotein domain family, member 1B;La ribonucleoprotein domain family, member 1B (Fragment);La ribonucleoprotein domain family, member 1B;La ribonucleoprotein domain family, member 1B	-0.404942	0.472951	-1.33193	0.522042	0.4141	0.607156
A0A0A6YY64;A2AUP1;A2AUP3;A2AUP4;A2AUP5;A7UAK4;A7UAK5;A7UAK8;Q3U3S6;Q7TS91	Pfkfb3	6-phosphofructo-2-kinase/fructose-2,6-biphosphatase 3;6-phosphofructo-2-kinase/fructose-2,6-biphosphatase 3;6-phosphofructo-2-kinase/fructose-2,6-biphosphatase 3;6-phosphofructo-2-kinase/fructose-2,6-biphosphatase 3;6-phosphofructo-2-kinase/fructose-2, 6-biphosphatase 3 splice variant 3;6-phosphofructo-2-kinase/fructose-2, 6-biphosphatase 3 splice variant 1;6-phosphofructo-2-kinase/fructose-2, 6-…	0.231444	0.0487007	0.135991	0.326898	0.00104071	0.0254766
A0A0G2JDV3	Gbp6	Guanylate-binding protein 6	-0.246234	0.076049	-0.395291	-0.0971784	0.0101939	0.0725224
A0A0G2JFZ4;E9Q7M2	Tsc22d2	MCG8104;TSC22 domain family, member 2	-0.108259	0.197481	-0.495322	0.278805	0.596889	0.755093
A0A0G2JG52;E9PVP1	Crybg1	Crystallin beta-gamma domain-containing 1	-0.077642	0.0967382	-0.267249	0.111965	0.442884	0.633381
A0A0J9YUP5;F8VQG7	N4bp2	NEDD4-binding protein 2 (Fragment);NEDD4-binding protein 2	-0.155942	0.062928	-0.279281	-0.0326031	0.0351007	0.141251
A0A0N4SWD7;E9Q6H8	Plekha5	Pleckstrin homology domain-containing, family A member 5 (Fragment);Pleckstrin homology domain-containing, family A member 5	0.0954179	0.140752	-0.180455	0.371291	0.514873	0.694121
A0A0R4J094	Fahd2a	Fumarylacetoacetate hydrolase domain-containing 2A	-0.0822442	0.0309909	-0.142986	-0.0215021	0.026311	0.123428
A0A1L1SSC7	Ttc13	Tetratricopeptide repeat domain 13	-0.25383	0.159825	-0.567087	0.0594265	0.146709	0.327189
A0A1Y7VME9;E9Q9B7	Kidins220	Kinase D-interacting substrate 220	0.248274	0.102425	0.0475209	0.449028	0.0383609	0.149901
A0A286YCV9;E9Q4K7	Kif13b	Kinesin family member 13B	-1.42178	1.36211	-4.09152	1.24795	0.323799	0.523582
A0A286YCX6	Trappc8	Trafficking protein particle complex 8	-0.108941	0.0521197	-0.211095	-0.00678626	0.0661613	0.206285
A0A2I3BPN6;E9QAP7	Taf4	TATA-box-binding protein-associated factor 4	-0.289275	0.16345	-0.609637	0.0310868	0.11054	0.279686
A0A2I3BQ43;A0A2I3BQ48;A0JP53;D3YXJ0	Dgkh	Diacylglycerol kinase	-0.116166	0.513142	-1.12192	0.889591	0.825962	0.900252
A0A2I3BQR1;A0A2I3BR81;A0A2I3BRL0;Q91X76	Nt5dc2	5'-nucleotidase domain-containing 2 (Fragment);5'-nucleotidase domain-containing 2;5'-nucleotidase domain-containing 2;5'-nucleotidase domain-containing 2	-0.164853	0.032372	-0.228302	-0.101404	0.000651753	0.021086
A0A2R8VHM0;E0CYQ0;F7B6A4	Kctd17	Potassium channel tetramerisation domain-containing 17 (Fragment);MCG13350, isoform CRA_b;Potassium channel tetramerisation domain-containing 17 (Fragment)	0.260581	0.100352	0.0638914	0.457271	0.0288954	0.128817
A0A3Q4EGW0;A2A716;F8VQM4	Osbpl7	Oxysterol-binding protein	0.0779381	0.221357	-0.355921	0.511797	0.732872	0.845965
A0A494B9V8	Ptar1	Protein prenyltransferase alpha subunit repeat containing 1	0.308695	0.244533	-0.17059	0.787981	0.238538	0.440635
A1A5B6	Tbc1d25	TBC1 domain family member 25	-0.494887	0.19152	-0.870266	-0.119508	0.0295026	0.129647
A2A432	Cul4b	Cullin-4B	0.084378	0.0587636	-0.0307986	0.199555	0.184865	0.376212
A2A483;A2A484;E9Q8D1	Zmynd8	Zinc finger, MYND-type-containing 8;Zinc finger, MYND-type-containing 8;Zinc finger, MYND-type-containing 8	-0.0814585	0.0491514	-0.177795	0.0148783	0.131838	0.307858
A2A4P0	Dhx8	ATP-dependent RNA helicase DHX8	-0.176584	0.101844	-0.376199	0.0230315	0.116975	0.289082
A2A5R2	Arfgef2	Brefeldin A-inhibited guanine nucleotide-exchange protein 2	0.109894	0.0684294	-0.0242278	0.244015	0.142749	0.32227
A2A6A1	Gpatch8	G patch domain-containing protein 8	-0.185199	0.228946	-0.633932	0.263535	0.439422	0.631492
A2A6P4	Fam104a	Family with sequence similarity 104, member A	-0.074693	0.089834	-0.250768	0.101382	0.427225	0.619325
A2A6Q5;A2A6Q5-3	Cdc27	Cell division cycle protein 27 homolog;Isoform 3 of Cell division cycle protein 27 homolog	0.106766	0.0747069	-0.0396599	0.253191	0.186744	0.378963
A2A791	Zmym4	Zinc finger MYM-type protein 4	0.420934	0.202829	0.0233893	0.818479	0.0677778	0.208894
A2A7B5	Prdm2	PR domain-containing 2, with ZNF domain	-0.155094	0.0637383	-0.280021	-0.0301674	0.0377774	0.148435
A2A7F4;E9Q532	Rlf	MCG122876;Rearranged L-myc fusion sequence	-0.352069	0.149078	-0.644261	-0.0598766	0.0424865	0.158067
A2A8U2;A2A8U2-2;A2A8U2-3	Tmem201	Transmembrane protein 201;Isoform 2 of Transmembrane protein 201;Isoform 3 of Transmembrane protein 201	0.183217	0.114807	-0.0418036	0.408238	0.14498	0.324927
A2A8Z1-2	Osbpl9	Isoform 2 of Oxysterol-binding protein-related protein 9	0.0799979	0.187063	-0.286646	0.446642	0.678955	0.809304
A2AA28	Mettl23	Methyltransferase-like protein 23	-0.284759	0.45088	-1.16848	0.598966	0.543378	0.713767
A2AB59-2	Arhgap27	Isoform 2 of Rho GTPase-activating protein 27	-0.231765	0.0752658	-0.379286	-0.084244	0.0131551	0.0840222
A2ABV5	Med14	Mediator of RNA polymerase II transcription subunit 14	0.0309488	0.0679589	-0.102251	0.164148	0.659606	0.797925
A2ACJ2	Faap100	Fanconi anemia core complex-associated protein 100	0.280985	0.297784	-0.302671	0.864642	0.370019	0.566417
A2ACQ1;Q8K1G9	Dhx35	DEAH (Asp-Glu-Ala-His) box polypeptide 35	-0.0680706	0.081578	-0.227963	0.0918222	0.425636	0.618185
A2ADA5	Pusl1	tRNA pseudouridine synthase-like 1	-0.0068365	0.160532	-0.321479	0.307806	0.966961	0.979354
A2ADY9	Ddi2	Protein DDI1 homolog 2	-0.284543	0.0601936	-0.402523	-0.166564	0.00107822	0.0254766
A2AF47	Dock11	Dedicator of cytokinesis protein 11	0.0480156	0.0441222	-0.0384639	0.134495	0.30477	0.508239
A2AG58;A2AG58-2	Bclaf3	BCLAF1 and THRAP3 family member 3;Isoform 2 of BCLAF1 and THRAP3 family member 3	0.90117	1.15518	-1.36298	3.16532	0.45535	0.644655
A2AGH6;A2AGH6-2	Med12	Mediator of RNA polymerase II transcription subunit 12;Isoform 2 of Mediator of RNA polymerase II transcription subunit 12	0.12981	0.0851466	-0.0370779	0.296697	0.161711	0.346196
A2AGT5;A2AGT5-3	Ckap5	Cytoskeleton-associated protein 5;Isoform 3 of Cytoskeleton-associated protein 5	-0.12311	0.0677963	-0.25599	0.00977125	0.102774	0.269098
A2AH22;A2AH22-2;A2AH22-6;A2AH22-7	Ambra1	Activating molecule in BECN1-regulated autophagy protein 1;Isoform 2 of Activating molecule in BECN1-regulated autophagy protein 1;Isoform 6 of Activating molecule in BECN1-regulated autophagy protein 1;Isoform 7 of Activating molecule in BECN1-regulated autophagy protein 1	0.490034	0.26332	-0.0260729	1.00614	0.0956633	0.257484
A2AI08	Tprn	Taperin	-0.396749	0.120885	-0.633684	-0.159814	0.00949839	0.0703097
A2AIL4	Ndufaf6	NADH dehydrogenase (ubiquinone) complex I, assembly factor 6	-0.408315	0.444846	-1.28021	0.463584	0.382621	0.57792
A2AIV2	Virma	Protein virilizer homolog	0.0345025	0.157959	-0.275098	0.344103	0.831969	0.904653
A2AJ15	Man1b1	Endoplasmic reticulum mannosyl-oligosaccharide 1,2-alpha-mannosidase	-0.725235	0.469873	-1.64619	0.195715	0.157112	0.340601
A2AJ72;Q3TIX6	Fubp3	Far upstream element (FUSE)-binding protein 3	-0.0220403	0.0634578	-0.146418	0.102337	0.736333	0.848112
A2AJI0;A2AJI0-2	Map7d1	MAP7 domain-containing protein 1;Isoform 2 of MAP7 domain-containing protein 1	-0.313177	0.0548194	-0.420623	-0.205731	0.000289547	0.0155908
A2AJK6	Chd7	Chromodomain-helicase-DNA-binding protein 7	0.185047	0.060964	0.0655571	0.304536	0.014124	0.0870762
A2AJT4	Pnisr	Arginine/serine-rich protein PNISR	-0.147065	0.153417	-0.447763	0.153633	0.362806	0.560493
A2AKG8	Focad	Focadhesin	0.0902879	0.179109	-0.260766	0.441342	0.626303	0.776858
A2AKX3	Setx	Probable helicase senataxin	0.0855671	0.0864391	-0.0838536	0.254988	0.348083	0.547215
A2AL36	Cntrl	Centriolin	0.283321	0.177832	-0.0652292	0.631871	0.14558	0.326034
A2ALK8	Ptpn3	Tyrosine-protein phosphatase non-receptor type 3	0.236108	0.159313	-0.0761454	0.548362	0.172473	0.360363
A2AM29	Mllt3	Protein AF-9	1.00844	0.848031	-0.653704	2.67058	0.264807	0.46769
A2AN08;A2AN08-3;A2AN08-5	Ubr4	E3 ubiquitin-protein ligase UBR4;Isoform 3 of E3 ubiquitin-protein ligase UBR4;Isoform 5 of E3 ubiquitin-protein ligase UBR4	0.0180722	0.0477179	-0.0754548	0.111599	0.713668	0.831488
A2AN61;Q8VEH2	Ciz1	CDKN1A interacting zinc finger protein 1, isoform CRA_d;CDKN1A-interacting zinc finger protein 1	-0.145664	0.0948534	-0.331577	0.0402484	0.158991	0.342978
A2ANX3	Atp8b4	Phospholipid-transporting ATPase	0.0521241	0.422003	-0.775002	0.87925	0.904413	0.943721
A2ANY6	Mdn1	Midasin	0.00184111	0.0424129	-0.0812881	0.0849703	0.966323	0.979197
A2APB8	Tpx2	Targeting protein for Xklp2	0.000305765	0.0471688	-0.0921451	0.0927566	0.994969	0.99756
A2APY7	Ndufaf5	Arginine-hydroxylase NDUFAF5, mitochondrial	-0.0582743	0.237607	-0.523983	0.407435	0.81176	0.892284
A2AQ19	Rtf1	RNA polymerase-associated protein RTF1 homolog	2.14495e-05	0.0602224	-0.118015	0.118057	0.999724	0.999956
A2AQP0	Myh7b	Myosin-7B	-2.14585	2.00144	-6.06867	1.77697	0.311557	0.514613
A2AR02	Ppig	Peptidyl-prolyl cis-trans isomerase G	0.229763	0.139237	-0.0431404	0.502667	0.133307	0.308761
A2ASS6	Ttn	Titin	-0.156579	0.0836292	-0.320492	0.00733448	0.0939537	0.253881
A2AT37	Upf2	UPF2 regulator of nonsense transcripts homolog (Yeast)	-0.619583	0.259686	-1.12857	-0.110599	0.0408312	0.154807
A2AUM9	Cep152	Centrosomal protein of 152 kDa	-0.363051	0.34632	-1.04184	0.315736	0.32183	0.522319
A2AWA9	Rabgap1	Rab GTPase-activating protein 1	0.542099	0.123587	0.299868	0.784329	0.00175477	0.0306511
A2AWL7-2	Mga	Isoform 2 of MAX gene-associated protein	0.804678	0.378552	0.0627168	1.54664	0.0624589	0.198795
A2BDX3	Mocs3	Adenylyltransferase and sulfurtransferase MOCS3	0.104443	0.344887	-0.571536	0.780422	0.7689	0.866989
A2BE28;A2BE28-2	Las1l	Ribosomal biogenesis protein LAS1L;Isoform 2 of Ribosomal biogenesis protein LAS1L	0.173678	0.0609424	0.054231	0.293125	0.0190932	0.102798
A2BH40	Arid1a	AT-rich interactive domain-containing protein 1A	-0.0877274	0.0366429	-0.159548	-0.0159074	0.0402845	0.153906
A2CG63;A2CG63-2	Arid4b	AT-rich interactive domain-containing protein 4B;Isoform 2 of AT-rich interactive domain-containing protein 4B	-0.184906	0.172525	-0.523055	0.153243	0.311723	0.514676
A2RSJ4	Uhrf1bp1l	UHRF1-binding protein 1-like	-0.539956	0.725635	-1.9622	0.88229	0.475785	0.660503
A2RSY1;A2RSY1-2;A2RSY1-3	Kansl3	KAT8 regulatory NSL complex subunit 3;Isoform 2 of KAT8 regulatory NSL complex subunit 3;Isoform 3 of KAT8 regulatory NSL complex subunit 3	0.102254	0.250858	-0.389427	0.593936	0.69308	0.817393
A2RSY6	Trmt1l	TRMT1-like protein	-0.401554	0.0700212	-0.538796	-0.264313	0.000281659	0.0155908
A2RT67	Dennd3	DENN domain-containing protein 3	-0.063427	0.1364	-0.330771	0.203917	0.652972	0.793014
A2RTH5	Lcmt1	Leucine carboxyl methyltransferase 1	0.634584	0.0927672	0.45276	0.816407	7.55253e-05	0.00907
A2RTL5	Rsrc2	Arginine/serine-rich coiled-coil protein 2	0.468024	0.37085	-0.258843	1.19489	0.238661	0.440635
A3KGB4	Tbc1d8b	TBC1 domain family member 8B	-1.59337	0.29231	-2.1663	-1.02044	0.000405163	0.0180733
A3KGF7	Plcb2	1-phosphatidylinositol 4,5-bisphosphate phosphodiesterase beta-2	-0.235868	0.691969	-1.59213	1.12039	0.741027	0.851024
A3KGS3;A3KGS3-2	Ralgapa2	Ral GTPase-activating protein subunit alpha-2;Isoform 2 of Ral GTPase-activating protein subunit alpha-2	0.192588	0.953743	-1.67675	2.06192	0.844463	0.910444
A3KGV1;A3KGV1-2;A3KGV1-3;A3KGV1-4;A3KGV1-5;A3KGV1-6;A3KGV1-7	Odf2	Outer dense fiber protein 2;Isoform 2 of Outer dense fiber protein 2;Isoform 3 of Outer dense fiber protein 2;Isoform 4 of Outer dense fiber protein 2;Isoform 5 of Outer dense fiber protein 2;Isoform 6 of Outer dense fiber protein 2;Isoform 7 of Outer dense fiber protein 2	0.691199	0.334526	0.035529	1.34687	0.0687853	0.210525
A3KMP2	Ttc38	Tetratricopeptide repeat protein 38	-0.242668	0.0481414	-0.337025	-0.148311	0.000699085	0.0214282
A6H5Y3	Mtr	Methionine synthase	-0.628532	0.519725	-1.64719	0.390129	0.257335	0.461018
A6H5Z3	Exoc6b	Exocyst complex component 6B	-0.0568527	0.106281	-0.265164	0.151458	0.605661	0.761526
A6H611	Mipep	Mitochondrial intermediate peptidase	-0.198306	0.114009	-0.421763	0.0251509	0.115962	0.287445
A6H619;A6H619-2	Phrf1	PHD and RING finger domain-containing protein 1;Isoform 2 of PHD and RING finger domain-containing protein 1	0.103474	0.0593163	-0.0127856	0.219734	0.115044	0.286347
A6H630	Armt1	Damage-control phosphatase ARMT1	0.00785465	0.0993018	-0.186777	0.202486	0.938685	0.96165
A6H6A9	Rabgap1l	Rab GTPase-activating protein 1-like	-0.0674538	0.144733	-0.351131	0.216223	0.652249	0.792292
A6H8H2;A6H8H2-2	Dennd4c	DENN domain-containing protein 4C;Isoform 2 of DENN domain-containing protein 4C	0.0513661	0.0614672	-0.0691096	0.171842	0.424971	0.617657
A6PWY4;A6PWY4-2	Wdr76	WD repeat-containing protein 76;Isoform 2 of WD repeat-containing protein 76	0.094567	0.149767	-0.198977	0.388111	0.543464	0.713767
A6X919	Dpy19l1	Probable C-mannosyltransferase DPY19L1	0.0941794	0.0763771	-0.0555197	0.243879	0.24878	0.451495
A8C756	Thada	Thyroid adenoma-associated protein homolog	0.126381	0.119613	-0.108061	0.360823	0.31824	0.519935
B1AQJ2	Usp36	Ubiquitin carboxyl-terminal hydrolase 36	0.22973	0.17847	-0.120071	0.579531	0.230135	0.430046
B1AR09;B1AR10	Mllt6	Myeloid/lymphoid or mixed-lineage leukemia; translocated to, 6;Myeloid/lymphoid or mixed-lineage leukemia; translocated to, 6	-0.0229061	0.193135	-0.401451	0.355639	0.908196	0.945867
B1AR13	Cisd3	CDGSH iron-sulfur domain-containing protein 3, mitochondrial	0.0767592	0.136894	-0.191554	0.345072	0.588675	0.748765
B1AR17;E9Q614;F7C528	Chd3	Chromodomain helicase DNA-binding protein 3;Chromodomain helicase DNA-binding protein 3;Chromodomain helicase DNA-binding protein 3 (Fragment)	0.148642	0.141308	-0.128322	0.425605	0.320267	0.52145
B1ARD6	Slfn9	Schlafen family member 9	0.429509	0.10311	0.227414	0.631605	0.00242761	0.0356942
B1AUN2	Eif2b3	Eukaryotic translation initiation factor 2B, subunit 3	0.0361508	0.0284291	-0.0195702	0.0918718	0.235387	0.436591
B1AVZ0	Uprt	Uracil phosphoribosyltransferase homolog	-0.0552681	0.145742	-0.340922	0.230386	0.713317	0.831394
B1AX39	Zcchc7	Zinc finger CCHC domain-containing protein 7	0.170759	0.124572	-0.0734009	0.41492	0.203657	0.399784
B1AY10	Nfx1	Transcriptional repressor NF-X1	0.263532	0.610705	-0.933449	1.46051	0.676242	0.807167
B1AY13	Usp24	Ubiquitin carboxyl-terminal hydrolase 24	-0.153	0.0808849	-0.311535	0.00553398	0.0911057	0.24969
B1AZA5	Tmem245	Transmembrane protein 245	0.0624647	0.0657872	-0.0664782	0.191408	0.367166	0.564118
B1AZI6	Thoc2	THO complex subunit 2	0.122164	0.050022	0.0241204	0.220207	0.0372303	0.147225
B1AZP2;B1AZP2-2;B1AZP2-3	Dlgap4	Disks large-associated protein 4;Isoform 2 of Disks large-associated protein 4;Isoform 3 of Disks large-associated protein 4	0.0718191	0.153664	-0.229363	0.373001	0.651339	0.792281
B2RPU8;Q9D1L0	Zbed5;Chchd2	MCG130675;Coiled-coil-helix-coiled-coil-helix domain-containing protein 2	-0.135275	0.0641812	-0.26107	-0.00948004	0.0643087	0.202202
B2RQC6	Cad	CAD protein	-0.0470769	0.048865	-0.142852	0.0486984	0.360512	0.558631
B2RQG2	Phf3	PHD finger protein 3	-0.15695	0.0643253	-0.283028	-0.0308726	0.0373681	0.147391
B2RR83	Ythdc2	3'-5' RNA helicase YTHDC2	0.0313325	0.183481	-0.32829	0.390955	0.868184	0.923848
B2RRD7	Brpf1	Peregrin	-0.368357	0.12676	-0.616807	-0.119907	0.0174262	0.0981379
B2RRE7	Otud4	OTU domain-containing protein 4	-0.299778	0.113073	-0.521401	-0.0781548	0.0264246	0.123492
B2RS91	Rrn3	RNA polymerase I-specific transcription initiation factor RRN3	0.0545459	0.203706	-0.344718	0.45381	0.794914	0.883699
B2RT41	Zfc3h1	Zinc finger, C3H1-type-containing	0.0418694	0.0836523	-0.122089	0.205828	0.628721	0.777978
B2RUJ6;Q5NCJ0	Rapgef6	Rap guanine nucleotide exchange factor (GEF) 6	-0.104566	0.11481	-0.329595	0.120462	0.386159	0.580557
B2RUP2;B2RUP2-2	Unc13d	Protein unc-13 homolog D;Isoform 2 of Protein unc-13 homolog D	-0.169243	0.070001	-0.306445	-0.0320414	0.0387548	0.150801
B2RUR8	Otud7b	OTU domain-containing protein 7B	0.241087	0.0829232	0.0785576	0.403616	0.017386	0.0980009
B2RWS6	Ep300	Histone acetyltransferase p300	-0.0687884	0.119474	-0.302957	0.16538	0.578885	0.742272
B2RWW0	Tagap	T-cell activation Rho GTPase-activating protein	2.16136	0.915491	0.366996	3.95572	0.0425404	0.158172
B2RX14	Tut4	Terminal uridylyltransferase 4	0.131636	0.12132	-0.106151	0.369423	0.306116	0.50963
B2RXC1	Trappc11	Trafficking protein particle complex subunit 11	-0.292965	0.0532173	-0.397271	-0.188659	0.0003777	0.0176288
B2RXC2	Itpkb	Kinase	-0.219234	0.383456	-0.970807	0.532339	0.581499	0.744517
B2RXC6	Polr3a	DNA-directed RNA polymerase subunit	0.0745807	0.189801	-0.297429	0.446591	0.703507	0.82455
B2RXQ2;B2RXW8	Ppfia1	Ppfia1 protein	0.101071	0.100358	-0.0956304	0.297772	0.340192	0.540345
B2RXR6	Ankrd44	Serine/threonine-protein phosphatase 6 regulatory ankyrin repeat subunit B	-0.0579173	0.524669	-1.08627	0.970434	0.914524	0.949988
B2RXS3;F8VQ70;Q8BIZ8	Scaper	S phase cyclin A-associated protein in the ER	-0.391975	0.457074	-1.28784	0.50389	0.41338	0.606669
B2RY04	Dock5	Dedicator of cytokinesis protein 5	0.0515642	0.112148	-0.168246	0.271375	0.656575	0.795821
B2RY56	Rbm25	RNA-binding protein 25	-0.0419902	0.0325997	-0.105886	0.0219052	0.229856	0.429839
B7ZMP1	Xpnpep3	Xaa-Pro aminopeptidase 3	0.260324	0.0528836	0.156672	0.363976	0.000821679	0.0238269
B7ZNL9;F8VQE6	Tatdn2	TatD DNase domain-containing 2	1.12847	0.416132	0.312854	1.94409	0.0239263	0.11653
B8ZXI1	Qtrt2	Queuine tRNA-ribosyltransferase accessory subunit 2	-0.139461	0.109224	-0.353541	0.0746182	0.233618	0.434487
B9EJ54	Nup205	MCG21756, isoform CRA_b	0.158703	0.0679495	0.0255218	0.291884	0.0443387	0.161527
B9EJ80	Pdzd8	PDZ domain-containing protein 8	0.0743637	0.0694965	-0.0618494	0.210577	0.31246	0.5152
B9EJ86	Osbpl8	Oxysterol-binding protein-related protein 8	-0.0175786	0.0221566	-0.0610056	0.0258484	0.447967	0.638431
B9EJR8	Dnaaf5	Dynein assembly factor 5, axonemal	-0.157004	0.0920266	-0.337376	0.0233682	0.122182	0.295781
B9EKI3	Tmf1	TATA element modulatory factor	-0.589489	0.24041	-1.06069	-0.118285	0.0366356	0.145621
C0HK79;C0HK80	Arxes1;Arxes2	Adipocyte-related X-chromosome expressed sequence 1;Adipocyte-related X-chromosome expressed sequence 2	-0.185228	0.285764	-0.745325	0.37487	0.533053	0.706114
C0HKD8;C0HKD9	Mfap1a;Mfap1b	Microfibrillar-associated protein 1A;Microfibrillar-associated protein 1B	-0.276059	0.123131	-0.517396	-0.0347215	0.0516752	0.177414
C0HKE1;C0HKE2;C0HKE3;C0HKE4;C0HKE5;C0HKE6;C0HKE7;C0HKE8;C0HKE9;Q8BFU2;Q8CGP5;Q8CGP6	Hist1h2ab;Hist1h2ac;Hist1h2ad;Hist1h2ae;Hist1h2ag;Hist1h2ai;Hist1h2an;Hist1h2ao;Hist1h2ap;Hist3h2a;Hist1h2af;Hist1h2ah	Histone H2A type 1-B;Histone H2A type 1-C;Histone H2A type 1-D;Histone H2A type 1-E;Histone H2A type 1-G;Histone H2A type 1-I;Histone H2A type 1-N;Histone H2A type 1-O;Histone H2A type 1-P;Histone H2A type 3;Histone H2A type 1-F;Histone H2A type 1-H	-0.00912956	0.126075	-0.256236	0.237977	0.943856	0.964269
C0HKG5;C0HKG6	Rnaset2a;Rnaset2b	Ribonuclease T2-A;Ribonuclease T2-B	0.203386	0.159782	-0.109787	0.51656	0.234951	0.436136
C3VPR6	Nlrc5	Protein NLRC5	-0.244375	0.365299	-0.960361	0.471612	0.520303	0.698537
D0QMC3	Mndal	Myeloid cell nuclear differentiation antigen-like protein	0.0184439	0.115251	-0.207449	0.244337	0.87639	0.92812
D2CKI9;Q8HWA3	Ulbp1	UL16-binding protein 1;UL16 binding protein 1, isoform CRA_a	-0.653618	0.15472	-0.956869	-0.350367	0.00222453	0.0344356
D3YW26;D3Z4Z0	Tada2b	Transcriptional adaptor 2B;Transcriptional adapter	0.127226	0.0706791	-0.0113051	0.265757	0.105382	0.272913
D3YW29	Rexo5	RNA exonuclease 5	0.44328	0.384911	-0.311144	1.19771	0.279141	0.48242
D3YWT1;D3Z3N4	Hnrnph3	Heterogeneous nuclear ribonucleoprotein H3	-0.0161352	0.0446622	-0.103673	0.0714027	0.726231	0.841827
D3YXK1	Samd1	Atherin	0.44237	0.0737541	0.297812	0.586928	0.000203022	0.0142849
D3YXK2	Safb	Scaffold attachment factor B1	-0.0583964	0.0911257	-0.237003	0.12021	0.537605	0.709972
D3YY91	Lrr1	Leucine-rich repeat protein 1	0.777667	0.299611	0.19043	1.3649	0.0289469	0.12886
D3YZP9	Ccdc6	Coiled-coil domain-containing protein 6	-0.029743	0.176934	-0.376534	0.317048	0.87022	0.924703
D3YZZ5;E9Q7G1	Tmed7	Transmembrane p24-trafficking protein 7	0.0492831	0.0934754	-0.133929	0.232495	0.610781	0.764376
D3Z0K6	Rsbn1l	MCG120108, isoform CRA_a	0.472202	0.260216	-0.0378208	0.982224	0.102972	0.26918
D3Z0M9	Ddx23	DEAD (Asp-Glu-Ala-Asp) box polypeptide 23	-0.0253187	0.0599929	-0.142905	0.0922673	0.682906	0.811323
D3Z286	Tmppe	Transmembrane protein with metallophosphoesterase domain	0.00849414	0.0754774	-0.139441	0.15643	0.912866	0.948907
D3Z3H0;D3Z3H2;Q8R359	Ino80e	INO80 complex subunit E;Coiled-coil domain containing 95, isoform CRA_e;Coiled-coil domain containing 95, isoform CRA_g	0.476336	0.847916	-1.18558	2.13825	0.587985	0.748539
D3Z3Y1;D3Z4I0	Pigg	Phosphatidylinositol glycan anchor biosynthesis, class G;Phosphatidylinositol glycan anchor biosynthesis, class G	0.0620415	0.0849214	-0.104404	0.228487	0.483622	0.66807
D3Z494;G5E895	Akr1b10	Aldo-keto reductase family 1, member B10 (aldose reductase);Aldo-keto reductase family 1, member B10 (aldose reductase)	-0.0974571	0.0562606	-0.207728	0.0128136	0.117271	0.28935
D3Z4S3	Ptrhd1	Putative peptidyl-tRNA hydrolase PTRHD1	-0.0737307	0.148267	-0.364335	0.216873	0.630912	0.779029
D3Z6Q9	Bin2	Bridging integrator 2	-0.149558	0.0440502	-0.235896	-0.0632195	0.00793384	0.0647716
D3Z7P3-2	Gls	Isoform 2 of Glutaminase kidney isoform, mitochondrial	-0.00128766	0.0230653	-0.0464957	0.0439204	0.9567	0.972003
E0CZ22	Mroh1	Maestro heat-like repeat family member 1	0.268472	0.645637	-0.996976	1.53392	0.687277	0.814761
E2JF22	Piezo1	Piezo-type mechanosensitive ion channel component 1	0.642795	1.11613	-1.54482	2.83041	0.578787	0.742272
E9PUR0;E9Q1M6	Ankhd1	Ankyrin repeat and KH domain-containing 1	0.216571	0.144181	-0.0660251	0.499166	0.167325	0.353166
E9PV98	Trim5	Tripartite motif-containing 5	-0.0512815	0.126484	-0.29919	0.196627	0.694623	0.818431
E9PVA8	Gcn1	eIF-2-alpha kinase activator GCN1	-0.0275546	0.0799924	-0.18434	0.129231	0.738409	0.84925
E9PVX6	Mki67	Proliferation marker protein Ki-67	-0.0568571	0.0490391	-0.152974	0.0392596	0.276118	0.479201
E9PVZ8;E9QAH1	Golgb1	Golgi autoantigen, golgin subfamily b, macrogolgin 1;Golgi autoantigen, golgin subfamily b, macrogolgin 1	-0.0941814	0.138628	-0.365893	0.17753	0.513988	0.693736
E9PWG6	Ncapg	Non-SMC condensin I complex, subunit G	0.120467	0.0748478	-0.026235	0.267169	0.14197	0.320865
E9PWW6	Zc3h7a	Zinc finger CCCH type-containing 7 A	-0.185286	0.0638276	-0.310389	-0.0601843	0.017512	0.0984409
E9PWW9	Rsf1	Remodeling and spacing factor 1	-0.113519	0.0450847	-0.201885	-0.0251529	0.0328815	0.136788
E9PWZ3;Q9CQ09	Rpl3l	Ribosomal protein L3-like	-0.962709	0.140673	-1.23843	-0.68699	7.52731e-05	0.00907
E9PX68	Slc4a1ap	Solute carrier family 4 (anion exchanger), member 1, adaptor protein	0.00409456	0.0607585	-0.114992	0.123181	0.947744	0.966091
E9PY16	Adap1	ArfGAP with dual PH domains 1	0.112291	0.0629401	-0.011072	0.235653	0.108076	0.276622
E9PY43	Erich1	Glutamate-rich 1	-0.0589631	0.0329339	-0.123514	0.00558736	0.107012	0.275062
E9PYD1	Fam98c	Family with sequence similarity 98, member C	0.097267	0.061545	-0.0233612	0.217895	0.148468	0.328644
E9PYG6	Rasa1	RAS p21 protein activator 1	0.0175724	0.0415404	-0.0638468	0.0989916	0.68221	0.810938
E9PYH6	Setd1a	Histone-lysine N-methyltransferase SETD1A	-0.057002	0.0714198	-0.196985	0.0829808	0.445345	0.636016
E9PYK3	Parp4	Protein mono-ADP-ribosyltransferase PARP4	-0.217211	0.217653	-0.643811	0.20939	0.344369	0.543736
E9PZ26;G5E8P1	Brd1	Bromodomain-containing 1	0.383907	0.0820743	0.223042	0.544773	0.00115618	0.0262745
E9PZJ8	Ascc3	Activating signal cointegrator 1 complex subunit 3	-0.284458	0.307736	-0.88762	0.318705	0.379417	0.574911
E9PZM4	Chd2	Chromodomain-helicase-DNA-binding protein 2	0.0408975	0.047546	-0.0522927	0.134088	0.412024	0.605473
E9PZM7	Scaf11	SR-related CTD-associated factor 11	-0.254791	0.104926	-0.460447	-0.0491354	0.0380896	0.149376
E9PZP8	Herc1	HECT and RLD domain-containing E3 ubiquitin protein ligase family member 1	-0.0606721	0.0960531	-0.248936	0.127592	0.543323	0.713767
E9Q0A3;Q68FM7	Arhgef11	Rho guanine nucleotide exchange factor (GEF) 11 (Fragment);Rho guanine nucleotide exchange factor (GEF) 11	-0.432167	0.299335	-1.01886	0.15453	0.182699	0.373832
E9Q0F0	Krt78	Keratin 78	-0.516541	0.460368	-1.41886	0.38578	0.290896	0.492562
E9Q137	Tex264	Testis-expressed gene 264	0.177903	0.179264	-0.173454	0.52926	0.346929	0.546238
E9Q166	Atad2b	ATPase family, AAA domain-containing 2B	-0.0132291	0.045457	-0.102325	0.0758667	0.777629	0.872527
E9Q1P8	Irf2bp2	Interferon regulatory factor 2-binding protein 2	-0.10986	0.0471671	-0.202307	-0.0174122	0.0448088	0.162201
E9Q1Y9;P97861;Q9ERE2	Krt83;Krt86;Krt81	Keratin 83;Keratin, type II cuticular Hb6;Keratin, type II cuticular Hb1	0.764542	0.955638	-1.10851	2.63759	0.444295	0.634957
E9Q236;E9Q467	Abcc4	ATP-binding cassette, sub-family C (CFTR/MRP), member 4;ATP-binding cassette, sub-family C (CFTR/MRP), member 4	-0.207882	0.0939277	-0.39198	-0.0237835	0.0541608	0.182441
E9Q286	Ice1	Little elongation complex subunit 1	0.076345	0.0963587	-0.112518	0.265208	0.448565	0.638689
E9Q2E4	Hectd4	HECT domain E3 ubiquitin protein ligase 4	-0.281121	0.120449	-0.517201	-0.0450406	0.0444594	0.161601
E9Q2I4	Elmsan1	ELM2 and Myb/SANT-like domain-containing 1	-0.0452614	0.103459	-0.248042	0.157519	0.672073	0.805723
E9Q309	Cep350	Centrosome-associated protein 350	0.351866	0.212761	-0.0651462	0.768878	0.132555	0.308178
E9Q368	Tarbp1	TAR RNA-binding protein 1	0.0622505	0.0701757	-0.0752938	0.199795	0.398127	0.592193
E9Q394-2	Akap13	Isoform 2 of A-kinase anchor protein 13	0.138115	0.174126	-0.203172	0.479402	0.448073	0.638431
E9Q3G8	Nup153	Nucleoporin 153	-0.104134	0.0621069	-0.225864	0.0175951	0.127917	0.303612
E9Q3L2	Pi4ka	Phosphatidylinositol 4-kinase alpha	0.433933	0.219592	0.00353185	0.864334	0.0795595	0.229371
E9Q3P4	Cenpf	Centromere protein F	0.181955	0.216763	-0.2429	0.60681	0.422971	0.616057
E9Q3R9;E9Q444;G3X9A3	Zbtb21	Zinc finger and BTB domain-containing 21	0.0109799	0.36002	-0.694659	0.716618	0.976336	0.984105
E9Q411	Nbas	Neuroblastoma-amplified sequence	0.0718312	0.0928141	-0.110084	0.253747	0.458821	0.648348
E9Q414	Apob	Apolipoprotein B-100	-0.553504	0.0845072	-0.719138	-0.38787	0.000105197	0.0100905
E9Q4F7	Ankrd11	Ankyrin repeat domain-containing protein 11	0.319572	0.347158	-0.360857	1	0.381303	0.57706
E9Q4N7	Arid1b	AT-rich interactive domain-containing protein 1B	-0.117101	0.0883542	-0.290275	0.056073	0.217709	0.417202
E9Q4P1	Wdfy1	WD repeat and FYVE domain-containing protein 1	0.865487	1.59759	-2.26578	3.99675	0.601145	0.757859
E9Q4T4	Ccdc71l	Coiled-coil domain-containing 71-like	-0.0497837	0.2018	-0.445313	0.345745	0.810677	0.891593
E9Q4Y4	Cep192	Centrosomal protein 192	-0.0895761	0.164935	-0.412848	0.233696	0.600251	0.757507
E9Q512	Trip11	Thyroid hormone receptor interactor 11	-0.251309	0.116576	-0.479797	-0.0228202	0.0594771	0.194312
E9Q555	Rnf213	E3 ubiquitin-protein ligase RNF213	-0.0369094	0.0882719	-0.209922	0.136103	0.68565	0.813145
E9Q557	Dsp	Desmoplakin	-0.263556	0.669529	-1.57583	1.04872	0.703008	0.824525
E9Q5C9	Nolc1	Nucleolar and coiled-body phosphoprotein 1	0.0165596	0.0586444	-0.0983833	0.131503	0.784043	0.876518
E9Q5F9;E9Q5F9-2	Setd2	Histone-lysine N-methyltransferase SETD2;Isoform 2 of Histone-lysine N-methyltransferase SETD2	-0.531627	0.0920192	-0.711984	-0.351269	0.000266956	0.0155853
E9Q5G3	Kif23	Kinesin-like protein KIF23	-0.0682414	0.0469923	-0.160346	0.0238636	0.180405	0.371109
E9Q5K9;E9Q5K9-2	Ythdc1	YTH domain-containing protein 1;Isoform 2 of YTH domain-containing protein 1	-0.155625	0.14533	-0.440472	0.129223	0.312119	0.514897
E9Q616	Ahnak	AHNAK nucleoprotein (desmoyokin)	-0.319112	0.0877564	-0.491115	-0.14711	0.00543174	0.0514846
E9Q634	Myo1e	Unconventional myosin-Ie	-0.252968	0.0972596	-0.443597	-0.0623394	0.0286931	0.128472
E9Q6A7	Bptf	Bromodomain PHD finger transcription factor	0.0399277	0.0567831	-0.0713671	0.151223	0.499739	0.682227
E9Q6B2	Ccdc85c	Coiled-coil domain-containing protein 85C	0.0127994	0.0698618	-0.12413	0.149728	0.858694	0.919432
E9Q6J5;E9Q6J5-2;E9Q6J5-3	Bod1l	Biorientation of chromosomes in cell division protein 1-like 1;Isoform 2 of Biorientation of chromosomes in cell division protein 1-like 1;Isoform New of Biorientation of chromosomes in cell division protein 1-like 1	0.0622734	0.0744407	-0.0836304	0.208177	0.424499	0.617593
E9Q6Q4	Rap1gds1	RAP1, GTP-GDP dissociation stimulator 1	-0.144878	0.0781536	-0.298059	0.00830266	0.0967694	0.258638
E9Q6R7	Utrn	Utrophin	-0.0549451	0.409229	-0.857033	0.747143	0.896148	0.938176
E9Q6U4;Q3UWL8	Pfdn4	Prefoldin subunit 4	-0.139333	0.0482007	-0.233806	-0.0448598	0.0178642	0.0989762
E9Q735	Ube4a	Ubiquitin conjugation factor E4 A	-0.0881196	0.096067	-0.276411	0.100172	0.382923	0.577949
E9Q774;E9Q777	Akap11	A kinase (PRKA) anchor protein 11	-0.441264	0.171993	-0.778371	-0.104157	0.0304071	0.131962
E9Q784	Zc3h13	Zinc finger CCCH domain-containing protein 13	-0.0970843	0.0526281	-0.200235	0.00606678	0.0981715	0.260817
E9Q7E2	Arid2	AT-rich interactive domain-containing protein 2	0.175149	0.0703468	0.037269	0.313029	0.0344339	0.139479
E9Q7F2	Rnf169	E3 ubiquitin-protein ligase RNF169	0.501742	0.246489	0.0186225	0.984861	0.0722831	0.216183
E9Q7G0	Numa1	Nuclear mitotic apparatus protein 1	-0.117223	0.0484901	-0.212264	-0.0221828	0.0387711	0.150801
E9Q7L1	Urb2	URB2 ribosome biogenesis 2 homolog (S. cerevisiae)	0.172405	0.0945152	-0.0128449	0.357655	0.101442	0.266972
E9Q8D0	Dnajc21	DnaJ homolog subfamily C member 21	0.217273	0.17073	-0.117357	0.551904	0.235047	0.436181
E9Q8I7	Nfxl1	Nuclear transcription factor, X-box-binding-like 1	0.336258	0.260977	-0.175257	0.847773	0.229722	0.429839
E9Q8V6	Dennd4a	DENN/MADD domain-containing 4A	-0.151733	0.0908242	-0.329749	0.0262823	0.129133	0.304706
E9Q9Q2	R3hdm1	R3H domain-containing 1	-0.197485	0.200899	-0.591247	0.196277	0.35129	0.550712
E9QAE3	Btaf1	B-TFIID TATA-box-binding protein-associated factor 1	0.0278219	0.0714843	-0.112287	0.167931	0.706174	0.825959
E9QAM5	Helz2	Helicase with zinc finger domain 2	0.548022	0.0971849	0.35754	0.738504	0.000318042	0.0160611
E9QAT4;E9QAT4-2	Sec16a	Protein transport protein Sec16A;Isoform 2 of Protein transport protein Sec16A	-0.116881	0.0928173	-0.298803	0.0650406	0.239614	0.441491
F2Z3U3	Raph1	Ras association (RalGDS/AF-6) and pleckstrin homology domains 1	-0.00437437	0.130681	-0.260508	0.25176	0.974027	0.98327
F6ZDS4	Tpr	Nucleoprotein TPR	-0.0248731	0.033037	-0.0896256	0.0398794	0.470752	0.65692
F7BJB9	Morc3	MORC family CW-type zinc finger protein 3	-0.0553471	0.125838	-0.301989	0.191294	0.670433	0.804764
F7CVJ5	Ahnak2	AHNAK nucleoprotein 2 (Fragment)	0.496512	0.406434	-0.300099	1.29312	0.25288	0.455421
F7CVL0;Q6XZL8	Dot1l	Histone-lysine N-methyltransferase, H3 lysine-79 specific (Fragment);Histone-lysine N-methyltransferase, H3 lysine-79 specific	0.943699	0.391766	0.175837	1.71156	0.0393243	0.152284
F8VPJ6	Rfx7	Regulatory factor X, 7	1.25315	1.80652	-2.28763	4.79392	0.50539	0.686595
F8VPK0	Ttc37	Tetratricopeptide repeat domain 37	-0.1194	0.0606189	-0.238213	-0.000586545	0.080384	0.230454
F8VPN4	Agl	Amylo-1,6-glucosidase, 4-alpha-glucanotransferase	-0.57656	0.204734	-0.977839	-0.175281	0.0201737	0.105869
F8VPP8	Zc3h7b	Zinc finger CCCH type-containing 7B	-0.221658	0.111442	-0.440085	-0.0032305	0.0779235	0.226136
F8VPQ2	Arid4a	AT-rich interactive domain-containing protein 4A	0.359169	0.0840878	0.194357	0.523981	0.00207618	0.0334851
F8VPU6	Usp9y	Ubiquitin-specific peptidase 9, Y chromosome	-0.410931	0.142855	-0.690927	-0.130935	0.0182804	0.100376
F8VPZ9	Bicra	BRD4-interacting chromatin-remodeling complex-associated protein	0.716104	0.346854	0.03627	1.39594	0.0689681	0.210875
F8VQ05	Fryl	FRY-like transcription coactivator	-0.158351	0.0550392	-0.266228	-0.0504743	0.0182653	0.100376
F8VQ29	Iqgap3	IQ motif-containing GTPase-activating protein 3	-0.211392	0.383276	-0.962612	0.539829	0.594691	0.753267
F8VQB6	Myo10	Unconventional myosin-X	-0.172084	0.122328	-0.411846	0.0676788	0.193083	0.386983
F8VQC1	Srp72	Signal recognition particle subunit SRP72	-0.0630304	0.026769	-0.115498	-0.0105632	0.0429795	0.158751
G3X8Q1	Cabin1	Calcineurin binding protein 1, isoform CRA_a	-0.197575	1.05704	-2.26937	1.87422	0.855874	0.91721
G3X8X0	Dhx16	DEAH (Asp-Glu-Ala-His) box polypeptide 16	0.0672962	0.01877	0.0305069	0.104085	0.00588182	0.0539254
G3X922	Dnajc13	DnaJ heat shock protein family (Hsp40) member C13	-0.0200565	0.0515851	-0.121163	0.0810502	0.706459	0.825959
G3X972	Sec24c	SEC24 related gene family, member C (S. cerevisiae), isoform CRA_a	-0.207223	0.0846608	-0.373158	-0.0412882	0.0368963	0.146279
G3X987	Gimap9	GTPase IMAP family member 9	-0.145929	0.0894208	-0.321194	0.0293361	0.137129	0.313605
G3X9B1	Heatr1	HEAT repeat-containing 1	0.0350578	0.0389369	-0.0412586	0.111374	0.391376	0.585118
G3X9G7;G3X9G7-2	Zfp809	Zinc finger protein 809;Isoform 2 of Zinc finger protein 809	0.026277	0.460932	-0.87715	0.929704	0.955784	0.971393
G3X9K3	Arfgef1	Brefeldin A-inhibited guanine nucleotide-exchange protein 1	0.0459567	0.130851	-0.210511	0.302424	0.733509	0.845966
G3X9X1	Kbtbd2	Kelch repeat and BTB (POZ) domain-containing 2	0.228773	0.30275	-0.364616	0.822163	0.469173	0.655607
G3X9Z4	Pcf11	Cleavage and polyadenylation factor subunit homolog (S. cerevisiae)	0.542448	0.720863	-0.870444	1.95534	0.470974	0.656933
G3XA30	Nsmce4a	Non-structural maintenance of chromosomes element 4	-0.106572	0.128753	-0.358929	0.145785	0.42923	0.621209
G3XA59	Lrrc32	Transforming growth factor beta activator LRRC32	-0.243475	0.0457118	-0.333071	-0.15388	0.000476994	0.019462
G5E829	Atp2b1	Plasma membrane calcium-transporting ATPase 1	-0.0192842	0.0807038	-0.177464	0.138895	0.816497	0.895733
G5E870	Trip12	E3 ubiquitin-protein ligase TRIP12	0.101969	0.0449612	0.0138447	0.190093	0.0495307	0.173041
G5E897	Poglut3	Protein O-glucosyltransferase 3	0.0186863	0.0487569	-0.0768771	0.11425	0.710426	0.829279
G5E8B9	Zbtb11	MCG130893	0.157043	0.222047	-0.27817	0.592256	0.497313	0.680328
G5E8P0	Tubgcp6	Gamma-tubulin complex component 6	-0.381403	0.123306	-0.623083	-0.139722	0.0128643	0.083115
G5E8V9	Arfip1	ADP-ribosylation factor-interacting protein 1	-0.165734	0.0360669	-0.236425	-0.0950424	0.00129943	0.0273236
J3QN89;Q3TJ22	Aamp	Angio-associated migratory protein	-0.129945	0.111981	-0.349428	0.0895375	0.275732	0.4788
L0N7N1	Kif14	Kinesin-like protein KIF14	-0.497352	0.100413	-0.694161	-0.300542	0.000787998	0.023229
O08528	Hk2	Hexokinase-2	0.0232547	0.0311017	-0.0377045	0.084214	0.473723	0.658718
O08529	Capn2	Calpain-2 catalytic subunit	-0.207115	0.0455501	-0.296393	-0.117837	0.00139196	0.0278721
O08539;O08539-2	Bin1	Myc box-dependent-interacting protein 1;Isoform 2 of Myc box-dependent-interacting protein 1	-0.188582	0.0476594	-0.281994	-0.0951692	0.00332002	0.0407345
O08547	Sec22b	Vesicle-trafficking protein SEC22b	0.0224433	0.0341539	-0.0444984	0.089385	0.527547	0.702892
O08550	Kmt2b	Histone-lysine N-methyltransferase 2B	0.100145	0.177303	-0.247368	0.447658	0.585993	0.747475
O08553	Dpysl2	Dihydropyrimidinase-related protein 2	-0.179405	0.0374181	-0.252744	-0.106065	0.000981071	0.0251848
O08573;O08573-2;O08573-3	Lgals9	Galectin-9;Isoform 2 of Galectin-9;Isoform 3 of Galectin-9	0.931438	0.835302	-0.705754	2.56863	0.2937	0.495886
O08579	Emd	Emerin	-0.154454	0.0517612	-0.255906	-0.0530022	0.0153502	0.0909357
O08580	Esrra	Steroid hormone receptor ERR1	0.113767	0.121379	-0.124136	0.35167	0.37308	0.568665
O08582	Gtpbp1	GTP-binding protein 1	-0.0081268	0.0470424	-0.10033	0.0840762	0.866667	0.923848
O08583	Alyref	THO complex subunit 4	-0.0391804	0.0374779	-0.112637	0.0342763	0.323091	0.522878
O08585	Clta	Clathrin light chain A	-0.0534919	0.0585077	-0.168167	0.0611833	0.384415	0.579066
O08586	Pten	Phosphatidylinositol 3,4,5-trisphosphate 3-phosphatase and dual-specificity protein phosphatase PTEN	0.00140966	0.197406	-0.385505	0.388325	0.994458	0.997256
O08599;O08599-2	Stxbp1	Syntaxin-binding protein 1;Isoform 2 of Syntaxin-binding protein 1	-0.12294	0.161313	-0.439113	0.193234	0.465492	0.65313
O08600	Endog	Endonuclease G, mitochondrial	-0.0644508	0.0761994	-0.213802	0.0849	0.419573	0.612702
O08605	Mknk1	MAP kinase-interacting serine/threonine-protein kinase 1	0.700523	0.577814	-0.431992	1.83304	0.256236	0.459867
O08609;O08609-2;O08609-3	Mlx	Max-like protein X;Isoform Alpha of Max-like protein X;Isoform Beta of Max-like protein X	-0.311228	0.170702	-0.645805	0.0233489	0.101583	0.267117
O08638;O08638-2	Myh11	Myosin-11;Isoform 2 of Myosin-11	-0.150251	0.0730026	-0.293336	-0.0071656	0.0696879	0.212128
O08648;O08648-2	Map3k4	Mitogen-activated protein kinase kinase kinase 4;Isoform B of Mitogen-activated protein kinase kinase kinase 4	0.330584	0.289692	-0.237212	0.89838	0.283258	0.485929
O08663	Metap2	Methionine aminopeptidase 2	-0.148996	0.0508542	-0.24867	-0.0493216	0.0167608	0.0960947
O08664	Bcl7c	B-cell CLL/lymphoma 7 protein family member C	0.078674	0.0459469	-0.011382	0.16873	0.121	0.294302
O08709	Prdx6	Peroxiredoxin-6	-0.123202	0.0360596	-0.193879	-0.0525254	0.00766874	0.0637676
O08715;O08715-2;O08715-3;O08715-4;O08715-5;O08715-6	Akap1	A-kinase anchor protein 1, mitochondrial;Isoform 1 of A-kinase anchor protein 1, mitochondrial;Isoform 2 of A-kinase anchor protein 1, mitochondrial;Isoform 4 of A-kinase anchor protein 1, mitochondrial;Isoform 5 of A-kinase anchor protein 1, mitochondrial;Isoform 6 of A-kinase anchor protein 1, mitochondrial	-0.0596926	0.151289	-0.356219	0.236833	0.702354	0.824229
O08734	Bak1	Bcl-2 homologous antagonist/killer	0.0538397	0.0549761	-0.0539135	0.161593	0.353007	0.55227
O08738	Casp6	Caspase-6	0.163252	0.217825	-0.263684	0.590188	0.47271	0.658379
O08740	Polr2j	DNA-directed RNA polymerase II subunit RPB11	-0.293785	0.197325	-0.680542	0.0929724	0.170711	0.35779
O08749	Dld	Dihydrolipoyl dehydrogenase, mitochondrial	0.131383	0.0238555	0.084626	0.178139	0.000376541	0.0176288
O08750	Nfil3	Nuclear factor interleukin-3-regulated protein	-0.141617	0.139191	-0.414432	0.131197	0.335518	0.53588
O08756	Hsd17b10	3-hydroxyacyl-CoA dehydrogenase type-2	0.0972688	0.102049	-0.102748	0.297286	0.365409	0.562684
O08759	Ube3a	Ubiquitin-protein ligase E3A	0.212813	0.0539477	0.107075	0.31855	0.0033813	0.0410082
O08760	Ogg1	N-glycosylase/DNA lyase	-0.944114	0.32641	-1.58388	-0.304351	0.0178139	0.0988753
O08784	Tcof1	Treacle protein	-0.143651	0.0551865	-0.251817	-0.0354856	0.0285966	0.128227
O08788;O08788-2	Dctn1	Dynactin subunit 1;Isoform 2 of Dynactin subunit 1	-0.303236	0.0580105	-0.416936	-0.189535	0.000543914	0.0205586
O08795-2	Prkcsh	Isoform 2 of Glucosidase 2 subunit beta	-0.0186133	0.0350319	-0.0872758	0.0500492	0.608055	0.763396
O08796	Eef2k	Eukaryotic elongation factor 2 kinase	0.555848	1.92127	-3.20984	4.32154	0.778896	0.873617
O08797	Serpinb9	SPI6	0.0352255	0.0726209	-0.107111	0.177562	0.639222	0.784823
O08807	Prdx4	Peroxiredoxin-4	0.0567387	0.0447213	-0.030915	0.144392	0.236372	0.438244
O08808	Diaph1	Protein diaphanous homolog 1	-0.0540839	0.0923805	-0.23515	0.126982	0.572632	0.737456
O08810	Eftud2	116 kDa U5 small nuclear ribonucleoprotein component	-0.0445907	0.0309744	-0.105301	0.0161192	0.183842	0.375174
O08811	Ercc2	General transcription and DNA repair factor IIH helicase subunit XPD	0.0582617	0.0499532	-0.0396466	0.15617	0.273458	0.476464
O08848	RO60	60 kDa SS-A/Ro ribonucleoprotein	0.0911545	0.346126	-0.587252	0.769561	0.798206	0.884273
O08856	Ell	RNA polymerase II elongation factor ELL	-0.0741002	0.0699056	-0.211115	0.0629147	0.31676	0.518959
O08900	Ikzf3	Zinc finger protein Aiolos	0.209723	0.0492798	0.113135	0.306312	0.00212435	0.0336456
O08901	Bub1	Mitotic checkpoint serine/threonine-protein kinase BUB1	-0.236754	0.146076	-0.523062	0.0495553	0.139521	0.317425
O08912	Galnt1	Polypeptide N-acetylgalactosaminyltransferase 1	0.402505	0.339169	-0.262267	1.06728	0.265711	0.468531
O08914	Faah	Fatty-acid amide hydrolase 1	-0.0368928	0.0823545	-0.198308	0.124522	0.66476	0.80163
O08915	Aip	AH receptor-interacting protein	-0.143008	0.0426007	-0.226506	-0.0595111	0.00842989	0.066851
O08917	Flot1	Flotillin-1	0.0304468	0.069826	-0.106412	0.167306	0.673081	0.805736
O08992	Sdcbp	Syntenin-1	-0.157606	0.0985599	-0.350784	0.035571	0.144264	0.324148
O08997	Atox1	Copper transport protein ATOX1	-0.338098	0.152683	-0.637356	-0.0388387	0.054058	0.182373
O09000	Ncoa3	Nuclear receptor coactivator 3	0.551722	0.0864957	0.38219	0.721254	0.000128467	0.0109754
O09005	Degs1	Sphingolipid delta(4)-desaturase DES1	-0.061071	0.0703602	-0.198977	0.076835	0.407955	0.601582
O09012;O09012-2	Pex5	Peroxisomal targeting signal 1 receptor;Isoform 2 of Peroxisomal targeting signal 1 receptor	0.917278	0.301798	0.325754	1.5088	0.014032	0.0867985
O09043	Napsa	Napsin-A	0.015706	0.195884	-0.368227	0.399639	0.937849	0.96165
O09044	Snap23	Synaptosomal-associated protein 23	0.0359429	0.0902629	-0.140972	0.212858	0.699762	0.822284
O09061	Psmb1	Proteasome subunit beta type-1	0.781448	0.483771	-0.166743	1.72964	0.140697	0.319027
O09106	Hdac1	Histone deacetylase 1	-0.0277022	0.0260673	-0.0787941	0.0233897	0.315592	0.518221
O09110	Map2k3	Dual specificity mitogen-activated protein kinase kinase 3	0.508968	0.125378	0.263228	0.754709	0.00284417	0.0384275
O09111	Ndufb11	NADH dehydrogenase [ubiquinone] 1 beta subcomplex subunit 11, mitochondrial	0.108885	0.0587747	-0.00631299	0.224084	0.0969505	0.258913
O09117-2	Sypl1	Isoform 2 of Synaptophysin-like protein 1	-0.0235579	0.0432623	-0.108352	0.0612363	0.599303	0.757086
O09126	Sema4d	Semaphorin-4D	-0.659267	0.0548339	-0.766742	-0.551793	7.57543e-07	0.00077787
O09130	Nfatc2ip	NFATC2-interacting protein	-0.0889804	0.251652	-0.582218	0.404257	0.731791	0.845726
O09131	Gsto1	Glutathione S-transferase omega-1	-0.118071	0.0567461	-0.229293	-0.00684852	0.0671903	0.207872
O09159	Man2b1	Lysosomal alpha-mannosidase	-0.0759074	0.0658743	-0.205021	0.0532063	0.278883	0.482383
O09167	Rpl21	60S ribosomal protein L21	-0.0200491	0.0453537	-0.108942	0.0688441	0.668877	0.804245
O09172	Gclm	Glutamate--cysteine ligase regulatory subunit	0.218581	0.0668752	0.087506	0.349657	0.00970601	0.0709273
O35075	Vps26c	Vacuolar protein sorting-associated protein 26C	0.239833	0.129749	-0.0144755	0.494141	0.0975937	0.259901
O35083	Agpat1	1-acyl-sn-glycerol-3-phosphate acyltransferase alpha	0.297927	0.144906	0.0139114	0.581942	0.0699311	0.212449
O35114	Scarb2	Lysosome membrane protein 2	-0.0213359	0.195301	-0.404125	0.361453	0.915404	0.950582
O35129	Phb2	Prohibitin-2	0.13128	0.0408562	0.0512013	0.211358	0.0106043	0.074018
O35130	Emg1	Ribosomal RNA small subunit methyltransferase NEP1	0.0791099	0.0278061	0.0246098	0.13361	0.0192439	0.103187
O35134	Polr1a	DNA-directed RNA polymerase I subunit RPA1	0.102427	0.0971021	-0.087893	0.292747	0.318992	0.520502
O35143	ATP5IF1	ATPase inhibitor, mitochondrial	0.140218	0.19199	-0.236083	0.516518	0.483761	0.668105
O35144;O35144-2	Terf2	Telomeric repeat-binding factor 2;Isoform 2 of Telomeric repeat-binding factor 2	0.0607835	0.153268	-0.239623	0.36119	0.700915	0.823324
O35153	Bet1l	BET1-like protein	-0.023252	0.291275	-0.594151	0.547647	0.938121	0.96165
O35161	Celsr1	Cadherin EGF LAG seven-pass G-type receptor 1	-0.0604564	0.0733779	-0.204277	0.0833643	0.431285	0.623252
O35166	Gosr2	Golgi SNAP receptor complex member 2	-0.0206475	0.0991053	-0.214894	0.173599	0.839603	0.909021
O35177	Nedd9	Enhancer of filamentation 1	0.182341	0.158705	-0.128721	0.493404	0.280202	0.483294
O35185	Bhlhe40	Class E basic helix-loop-helix protein 40	0.898042	0.477471	-0.0378005	1.83388	0.0926832	0.252046
O35207	Cdk2ap1	Cyclin-dependent kinase 2-associated protein 1	0.0352457	0.112145	-0.184558	0.25505	0.760466	0.86316
O35215	Ddt	D-dopachrome decarboxylase	-0.174515	0.0491308	-0.270812	-0.0782191	0.00619588	0.0559718
O35216	Cenpa	Histone H3-like centromeric protein A	1.18471	0.223526	0.746604	1.62283	0.000493779	0.0195011
O35218	Cpsf2	Cleavage and polyadenylation specificity factor subunit 2	-0.0651946	0.0684415	-0.19934	0.0689508	0.365694	0.562684
O35226-2	Psmd4	Isoform Rpn10B of 26S proteasome non-ATPase regulatory subunit 4	-0.118879	0.0758155	-0.267478	0.029719	0.151323	0.332847
O35235;O35235-2	Tnfsf11	Tumor necrosis factor ligand superfamily member 11;Isoform 2 of Tumor necrosis factor ligand superfamily member 11	0.342465	0.454495	-0.548344	1.23327	0.470397	0.656723
O35239	Ptpn9	Tyrosine-protein phosphatase non-receptor type 9	-0.0275883	0.0600935	-0.145372	0.0901949	0.657056	0.79609
O35242	Nsmaf	Protein FAN	-0.200701	0.0579113	-0.314207	-0.0871953	0.00709705	0.0610683
O35250;O35250-2	Exoc7	Exocyst complex component 7;Isoform 2 of Exocyst complex component 7	-0.041768	0.0439659	-0.127941	0.0444052	0.36692	0.563879
O35280	Chek1	Serine/threonine-protein kinase Chk1	0.0317174	0.0957495	-0.155952	0.219386	0.748035	0.8556
O35286	Dhx15	Pre-mRNA-splicing factor ATP-dependent RNA helicase DHX15	0.0252269	0.0238436	-0.0215066	0.0719603	0.317618	0.519471
O35295	Purb	Transcriptional activator protein Pur-beta	-0.0654112	0.0488073	-0.161073	0.0302511	0.213032	0.411181
O35309	Nmi	N-myc-interactor	-0.181349	0.046814	-0.273105	-0.0895941	0.00376668	0.0433861
O35316	Slc6a6	Sodium- and chloride-dependent taurine transporter	-0.680766	0.332423	-1.33231	-0.0292174	0.0708549	0.213466
O35326	Srsf5	Serine/arginine-rich splicing factor 5	-0.00181786	0.0532479	-0.106184	0.102548	0.973511	0.983258
O35343	Kpna4	Importin subunit alpha-3	-0.288765	0.140771	-0.564677	-0.0128534	0.0704646	0.213016
O35344	Kpna3	Importin subunit alpha-4	-0.205728	0.106902	-0.415255	0.00379894	0.0864362	0.242484
O35345	Kpna6	Importin subunit alpha-7	-0.115297	0.049738	-0.212783	-0.0178104	0.0456287	0.163962
O35350	Capn1	Calpain-1 catalytic subunit	-0.0770953	0.0333372	-0.142436	-0.0117543	0.0460411	0.165106
O35379	Abcc1	Multidrug resistance-associated protein 1	-0.060331	0.059625	-0.177196	0.0565341	0.338043	0.538212
O35381	Anp32a	Acidic leucine-rich nuclear phosphoprotein 32 family member A	0.0859123	0.0437891	8.56462e-05	0.171739	0.0813881	0.232575
O35382	Exoc4	Exocyst complex component 4	0.112948	0.120822	-0.123862	0.349759	0.374275	0.569641
O35386	Phyh	Phytanoyl-CoA dioxygenase, peroxisomal	0.253795	0.180092	-0.099185	0.606774	0.192363	0.386168
O35387	Hax1	HCLS1-associated protein X-1	-0.146541	0.126493	-0.394468	0.101385	0.276478	0.479314
O35405	Pld3	Phospholipase D3	-0.0892906	0.0509811	-0.189214	0.0106323	0.113784	0.284436
O35427	Crcp	DNA-directed RNA polymerase III subunit RPC9	-0.0533544	0.534957	-1.10187	0.995161	0.92274	0.953923
O35435	Dhodh	Dihydroorotate dehydrogenase (quinone), mitochondrial	0.126005	0.0962723	-0.0626888	0.314699	0.223021	0.423039
O35448	Ppt2	Lysosomal thioesterase PPT2	-0.174569	0.155128	-0.478619	0.129482	0.289566	0.491708
O35459	Ech1	Delta(3,5)-Delta(2,4)-dienoyl-CoA isomerase, mitochondrial	0.117267	0.0475723	0.0240255	0.210509	0.0358614	0.14319
O35465	Fkbp8	Peptidyl-prolyl cis-trans isomerase FKBP8	0.0310557	0.0324105	-0.0324689	0.0945803	0.362994	0.560643
O35492	Clk3	Dual specificity protein kinase CLK3	0.180718	0.087704	0.00881776	0.352618	0.0694194	0.21152
O35516	Notch2	Neurogenic locus notch homolog protein 2	-0.0659068	0.101112	-0.264087	0.132273	0.53081	0.704355
O35551;O35551-2;O35551-3;O35551-6	Rabep1	Rab GTPase-binding effector protein 1;Isoform 2 of Rab GTPase-binding effector protein 1;Isoform 3 of Rab GTPase-binding effector protein 1;Isoform 6 of Rab GTPase-binding effector protein 1	-0.563233	0.420062	-1.38655	0.260089	0.212832	0.411053
O35593	Psmd14	26S proteasome non-ATPase regulatory subunit 14	-0.0147491	0.0360306	-0.085369	0.0558709	0.691855	0.81675
O35598	Adam10	Disintegrin and metalloproteinase domain-containing protein 10	0.0735729	0.137712	-0.196342	0.343488	0.606109	0.761934
O35601	Fyb1	FYN-binding protein 1	-0.0102777	0.0606692	-0.129189	0.108634	0.869224	0.924601
O35604	Npc1	NPC intracellular cholesterol transporter 1	-0.180432	0.127595	-0.430518	0.0696532	0.190978	0.384389
O35609	Scamp3	Secretory carrier-associated membrane protein 3	-0.10655	0.135446	-0.372024	0.158925	0.451699	0.641964
O35613	Daxx	Death domain-associated protein 6	0.242088	0.460313	-0.660125	1.1443	0.611654	0.765158
O35615	Zfpm1	Zinc finger protein ZFPM1	-0.488343	0.488523	-1.44585	0.469162	0.343605	0.543644
O35621	Pmm1	Phosphomannomutase 1	-0.371284	0.224892	-0.812073	0.0695042	0.133146	0.308735
O35623	Bet1	BET1 homolog	-0.567857	0.437079	-1.42453	0.288818	0.226166	0.424937
O35638	Stag2	Cohesin subunit SA-2	-0.00438641	0.0605635	-0.123091	0.114318	0.943846	0.964269
O35639	Anxa3	Annexin A3	0.278212	0.138949	0.00587332	0.550552	0.0762732	0.223452
O35643	Ap1b1	AP-1 complex subunit beta-1	-0.184116	0.101025	-0.382124	0.0138928	0.101702	0.267201
O35648	Cetn3	Centrin-3	-0.315728	0.0736126	-0.460008	-0.171447	0.00202291	0.0329793
O35654	Pold2	DNA polymerase delta subunit 2	-0.107812	0.0559445	-0.217463	0.0018389	0.0860676	0.2422
O35657	Neu1	Sialidase-1	-0.116661	0.0696191	-0.253114	0.0197924	0.128115	0.303817
O35658	C1qbp	Complement component 1 Q subcomponent-binding protein, mitochondrial	0.110222	0.0698135	-0.0266125	0.247056	0.148837	0.329236
O35671	Itgb1bp1	Integrin beta-1-binding protein 1	-0.154638	0.476185	-1.08796	0.778685	0.752796	0.857614
O35674	Adam19	Disintegrin and metalloproteinase domain-containing protein 19	-0.272386	0.192574	-0.649832	0.10506	0.190881	0.38432
O35680	Mrps12	28S ribosomal protein S12, mitochondrial	0.0443699	0.107328	-0.165992	0.254732	0.688986	0.816002
O35682	Myadm	Myeloid-associated differentiation marker	-0.274791	0.109744	-0.48989	-0.0596926	0.0336445	0.138302
O35685	Nudc	Nuclear migration protein nudC	-0.157914	0.0482991	-0.25258	-0.063248	0.00969037	0.0709273
O35691	Pnn	Pinin	-0.0730663	0.0559707	-0.182769	0.0366363	0.224127	0.423795
O35704	Sptlc1	Serine palmitoyltransferase 1	0.234608	0.0895467	0.0590967	0.41012	0.027813	0.126803
O35710;O35710-2	Noct	Nocturnin;Isoform 2 of Nocturnin	-0.782029	0.345808	-1.45981	-0.104245	0.0500574	0.173847
O35714;O35714-2;O35714-3;O35714-4	Tnfrsf18	Tumor necrosis factor receptor superfamily member 18;Isoform B of Tumor necrosis factor receptor superfamily member 18;Isoform C of Tumor necrosis factor receptor superfamily member 18;Isoform D of Tumor necrosis factor receptor superfamily member 18	-0.0550439	0.0559075	-0.164622	0.0545348	0.35057	0.550115
O35730	Ring1	E3 ubiquitin-protein ligase RING1	0.0637779	0.0725216	-0.0783643	0.20592	0.402036	0.595563
O35737	Hnrnph1	Heterogeneous nuclear ribonucleoprotein H	0.0024667	0.045042	-0.0858156	0.090749	0.957523	0.972467
O35841	Api5	Apoptosis inhibitor 5	-0.102805	0.0376166	-0.176533	-0.0290763	0.0231122	0.114557
O35855	Bcat2	Branched-chain-amino-acid aminotransferase, mitochondrial	-0.127237	0.0848723	-0.293587	0.0391127	0.168065	0.354241
O35857	Timm44	Mitochondrial import inner membrane translocase subunit TIM44	0.0967668	0.0507947	-0.00279086	0.196325	0.0891641	0.246615
O35864	Cops5	COP9 signalosome complex subunit 5	-0.0692613	0.0584294	-0.183783	0.0452603	0.266219	0.469158
O35874	Slc1a4	Neutral amino acid transporter A	1.62788	0.489756	0.667962	2.58781	0.00888544	0.0681353
O35887	Calu	Calumenin	0.218696	0.0873587	0.0474733	0.389919	0.0336719	0.138302
O35892	Sp100	Nuclear autoantigen Sp-100	-0.277859	0.0770737	-0.428924	-0.126795	0.00570266	0.0529128
O35900	Lsm2	U6 snRNA-associated Sm-like protein LSm2	-0.0482335	0.0444288	-0.135314	0.038847	0.305862	0.509439
O35904	Pik3cd	Phosphatidylinositol 4,5-bisphosphate 3-kinase catalytic subunit delta isoform	-0.225442	0.0562783	-0.335747	-0.115136	0.00308317	0.0397192
O35943	Fxn	Frataxin, mitochondrial	0.227608	0.283065	-0.327199	0.782414	0.442068	0.633381
O35954	Pitpnm1	Membrane-associated phosphatidylinositol transfer protein 1	-0.0476452	0.0747898	-0.194233	0.0989428	0.539954	0.711252
O35955	Psmb10	Proteasome subunit beta type-10	-0.187467	0.0442357	-0.274169	-0.100765	0.00218097	0.0341907
O35972	Mrpl23	39S ribosomal protein L23, mitochondrial	0.0833799	0.0605284	-0.0352556	0.202016	0.201632	0.397278
O54692	Zw10	Centromere/kinetochore protein zw10 homolog	-0.113346	0.0379088	-0.187648	-0.0390449	0.0152017	0.0904272
O54707	Klrd1	Natural killer cells antigen CD94	0.369433	0.276489	-0.172485	0.91135	0.214296	0.413061
O54709;O54709-2	Klrk1	NKG2-D type II integral membrane protein;Isoform 2 of NKG2-D type II integral membrane protein	-0.150621	0.12789	-0.401284	0.100043	0.269105	0.472045
O54734	Ddost	Dolichyl-diphosphooligosaccharide--protein glycosyltransferase 48 kDa subunit	0.093505	0.0307719	0.0331921	0.153818	0.0140485	0.0868135
O54774	Ap3d1	AP-3 complex subunit delta-1	-0.0833889	0.0696043	-0.219813	0.0530355	0.261497	0.465094
O54781	Srpk2	SRSF protein kinase 2	0.214656	0.201367	-0.180023	0.609335	0.314186	0.516473
O54782	Man2b2	Epididymis-specific alpha-mannosidase	-0.0992256	0.149273	-0.3918	0.193349	0.522891	0.700348
O54785	Limk2	LIM domain kinase 2	0.207047	0.0684374	0.0729092	0.341184	0.0143546	0.0878237
O54786	Dffa	DNA fragmentation factor subunit alpha	0.812446	0.372407	0.0825284	1.54236	0.0570249	0.188661
O54788	Dffb	DNA fragmentation factor subunit beta	-1.34375	0.746123	-2.80615	0.118649	0.105227	0.272742
O54790	Mafg	Transcription factor MafG	0.0152009	0.0497062	-0.0822231	0.112625	0.766701	0.866405
O54824;O54824-2	Il16	Pro-interleukin-16;Isoform 2 of Pro-interleukin-16	-0.295818	0.0297448	-0.354118	-0.237518	3.74567e-06	0.00167537
O54825	Bysl	Bystin	0.0125236	0.0470583	-0.0797107	0.104758	0.796137	0.883992
O54826	Mllt10	Protein AF-10	-0.0893855	0.220637	-0.521835	0.343064	0.694847	0.818538
O54833	Csnk2a2	Casein kinase II subunit alpha'	0.0157382	0.067655	-0.116866	0.148342	0.821257	0.897917
O54836	Zmat3	Zinc finger matrin-type protein 3	-0.714198	0.549961	-1.79212	0.363725	0.226355	0.425045
O54839	Eomes	Eomesodermin homolog	0.454738	0.466806	-0.460202	1.36968	0.355437	0.554532
O54864;O54864-2	Suv39h1	Histone-lysine N-methyltransferase SUV39H1;Isoform 2 of Histone-lysine N-methyltransferase SUV39H1	0.0878694	0.0440601	0.00151165	0.174227	0.0772583	0.224979
O54879	Hmgb3	High mobility group protein B3	-0.0355312	0.0535055	-0.140402	0.0693397	0.523295	0.700529
O54890	Itgb3	Integrin beta-3	-0.341347	0.066411	-0.471512	-0.211181	0.000611368	0.0210037
O54916	Reps1	RalBP1-associated Eps domain-containing protein 1	-0.327216	0.0789923	-0.482041	-0.172391	0.00251271	0.0362549
O54918	Bcl2l11	Bcl-2-like protein 11	0.925963	0.402158	0.137733	1.71419	0.0468086	0.167252
O54940	Bnip2	BCL2/adenovirus E1B 19 kDa protein-interacting protein 2	0.137878	0.103295	-0.064579	0.340336	0.21472	0.413403
O54941	Smarce1	SWI/SNF-related matrix-associated actin-dependent regulator of chromatin subfamily E member 1	-0.0539322	0.0273909	-0.107618	-0.000246089	0.0804735	0.230603
O54946	Dnajb6	DnaJ homolog subfamily B member 6	-0.0178397	0.242761	-0.493651	0.457971	0.943026	0.964269
O54950	Prkag1	5'-AMP-activated protein kinase subunit gamma-1	-0.0211083	0.0483912	-0.115955	0.0737384	0.672967	0.805736
O54956	Pole2	DNA polymerase epsilon subunit 2	-0.10594	0.0755751	-0.254068	0.0421868	0.19451	0.388627
O54957	Lat	Linker for activation of T-cells family member 1	-0.500506	0.212283	-0.916581	-0.0844308	0.0427603	0.158558
O54962	Banf1	Barrier-to-autointegration factor	0.0910462	0.288502	-0.474418	0.656511	0.759515	0.862446
O54965;O54965-2	Rnf13	E3 ubiquitin-protein ligase RNF13;Isoform 2 of E3 ubiquitin-protein ligase RNF13	-1.16613	0.283625	-1.72204	-0.610229	0.00263098	0.0369381
O54984	Asna1	ATPase Asna1	-0.0447208	0.039764	-0.122658	0.0332166	0.289834	0.491783
O54988-2	Slk	Isoform 2 of STE20-like serine/threonine-protein kinase	-0.221307	0.0559768	-0.331021	-0.111593	0.00333671	0.0407345
O55003	Bnip3	BCL2/adenovirus E1B 19 kDa protein-interacting protein 3	0.366668	0.125424	0.120836	0.612499	0.0169373	0.0965959
O55013	Trappc3	Trafficking protein particle complex subunit 3	-0.0967738	0.0566989	-0.207904	0.0143561	0.122043	0.29556
O55022	Pgrmc1	Membrane-associated progesterone receptor component 1	-0.0060816	0.0960315	-0.194303	0.18214	0.950889	0.968335
O55023	Impa1	Inositol monophosphatase 1	-0.141651	0.0242853	-0.18925	-0.0940515	0.000249056	0.0153071
O55028	Bckdk	[3-methyl-2-oxobutanoate dehydrogenase [lipoamide]] kinase, mitochondrial	-0.416908	0.204706	-0.818132	-0.0156829	0.0721593	0.216127
O55029	Copb2	Coatomer subunit beta'	-0.245994	0.0337924	-0.312228	-0.179761	4.66565e-05	0.00776894
O55047	Tlk2	Serine/threonine-protein kinase tousled-like 2	-0.132022	0.0587333	-0.247139	-0.0169043	0.0511857	0.17667
O55055	Trdmt1	tRNA (cytosine(38)-C(5))-methyltransferase	-0.670415	0.635443	-1.91588	0.575053	0.318907	0.520502
O55057	Pde6d	Retinal rod rhodopsin-sensitive cGMP 3',5'-cyclic phosphodiesterase subunit delta	0.0297695	0.179441	-0.321935	0.381474	0.871902	0.925691
O55060	Tpmt	Thiopurine S-methyltransferase	-0.616885	0.589445	-1.7722	0.538426	0.322598	0.52262
O55091	Impact	Protein IMPACT	0.808564	0.793662	-0.747013	2.36414	0.334913	0.53553
O55098	Stk10	Serine/threonine-protein kinase 10	-0.0755947	0.0394856	-0.152987	0.00179713	0.0878286	0.244874
O55101	Syngr2	Synaptogyrin-2	-0.334223	0.100625	-0.531448	-0.136998	0.00891939	0.0681353
O55102	Bloc1s1	Biogenesis of lysosome-related organelles complex 1 subunit 1	0.238813	0.153246	-0.0615487	0.539175	0.153575	0.335881
O55106	Strn	Striatin	0.380818	0.179651	0.0287031	0.732934	0.0630609	0.199547
O55125	Nipsnap1	Protein NipSnap homolog 1	0.13891	0.0768247	-0.0116661	0.289487	0.10404	0.271147
O55126	Nipsnap2	Protein NipSnap homolog 2	-0.0609678	0.0683462	-0.194926	0.0729906	0.395592	0.589418
O55128	Sap18	Histone deacetylase complex subunit SAP18	-0.000569792	0.0541032	-0.106612	0.105472	0.991827	0.995868
O55131	Septin7	Septin-7	-0.0539206	0.0202366	-0.0935843	-0.0142569	0.0258541	0.122242
O55135	Eif6	Eukaryotic translation initiation factor 6	-0.0907961	0.0541926	-0.197014	0.0154214	0.128169	0.303828
O55142	Rpl35a	60S ribosomal protein L35a	-0.0280667	0.0691612	-0.163623	0.107489	0.694356	0.818429
O55143	Atp2a2	Sarcoplasmic/endoplasmic reticulum calcium ATPase 2	0.105584	0.0491735	0.0092044	0.201965	0.0603125	0.195777
O55187	Cbx4	E3 SUMO-protein ligase CBX4	-0.20573	0.0844216	-0.371197	-0.040264	0.0375527	0.14793
O55201	Supt5h	Transcription elongation factor SPT5	-0.03777	0.075174	-0.185111	0.109571	0.627425	0.777052
O55222	Ilk	Integrin-linked protein kinase	-0.142801	0.0515909	-0.24392	-0.0416832	0.0218263	0.110915
O55229	Chkb	Choline/ethanolamine kinase	-0.27391	0.0904142	-0.451121	-0.0966978	0.0142583	0.0874953
O55234	Psmb5	Proteasome subunit beta type-5	-0.0778637	0.625955	-1.30474	1.14901	0.903739	0.943513
O55236	Rngtt	mRNA-capping enzyme	0.133435	0.0608414	0.0141857	0.252684	0.0559614	0.186467
O55242;O55242-2	Sigmar1	Sigma non-opioid intracellular receptor 1;Isoform 2 of Sigma non-opioid intracellular receptor 1	0.0233466	0.0645202	-0.103113	0.149806	0.725814	0.841598
O70126	Aurkb	Aurora kinase B	0.078345	0.0615165	-0.0422272	0.198917	0.234725	0.435848
O70133	Dhx9	ATP-dependent RNA helicase A	0.00644132	0.0314661	-0.0552321	0.0681148	0.842356	0.910164
O70152	Dpm1	Dolichol-phosphate mannosyltransferase subunit 1	0.220326	0.0316851	0.158223	0.282429	6.65794e-05	0.00872757
O70172	Pip4k2a	Phosphatidylinositol 5-phosphate 4-kinase type-2 alpha	-0.299609	0.154856	-0.603127	0.00390875	0.0850212	0.240062
O70194	Eif3d	Eukaryotic translation initiation factor 3 subunit D	-0.0800857	0.0229496	-0.125067	-0.0351044	0.00683412	0.0593665
O70201	Birc5	Baculoviral IAP repeat-containing protein 5	-0.0393685	0.165971	-0.364672	0.285935	0.817812	0.8959
O70230;O70230-2;O70230-3	Znf143	Zinc finger protein 143;Isoform 2 of Zinc finger protein 143;Isoform 3 of Zinc finger protein 143	-0.444944	0.12375	-0.687494	-0.202394	0.00578878	0.0533714
O70251	Eef1b	Elongation factor 1-beta	-0.138108	0.0329593	-0.202708	-0.0735079	0.00234019	0.0353381
O70252	Hmox2	Heme oxygenase 2	0.0251946	0.0505889	-0.0739596	0.124349	0.630407	0.778812
O70274	Ptp4a2	Protein tyrosine phosphatase type IVA 2	-0.190672	0.0838054	-0.354931	-0.0264136	0.0489469	0.171835
O70279	Ess2	Splicing factor ESS-2 homolog	-0.0294883	0.0892196	-0.204359	0.145382	0.748576	0.855862
O70293-2	Grk6	Isoform GRK6B of G protein-coupled receptor kinase 6	-0.175688	0.0571541	-0.28771	-0.063666	0.0132693	0.0843894
O70305;O70305-2	Atxn2	Ataxin-2;Isoform 2 of Ataxin-2	0.0188977	0.0629315	-0.104448	0.142244	0.770776	0.867363
O70310	Nmt1	Glycylpeptide N-tetradecanoyltransferase 1	-0.17289	0.0449505	-0.260993	-0.0847873	0.00392886	0.0440104
O70311	Nmt2	Glycylpeptide N-tetradecanoyltransferase 2	0.054382	0.0620031	-0.067144	0.175908	0.403245	0.596635
O70318	Epb41l2	Band 4.1-like protein 2	-0.119176	0.0449747	-0.207327	-0.0310258	0.0264827	0.123512
O70325;O70325-2;O70325-3	Gpx4	Phospholipid hydroperoxide glutathione peroxidase;Isoform Cytoplasmic of Phospholipid hydroperoxide glutathione peroxidase;Isoform Nuclear of Phospholipid hydroperoxide glutathione peroxidase	-0.0112681	0.05343	-0.115991	0.0934548	0.837668	0.907965
O70333	Cript	Cysteine-rich PDZ-binding protein	-0.348452	0.605953	-1.53612	0.839216	0.579348	0.74238
O70338	Rnaseh1	Ribonuclease H1	0.108006	0.0987674	-0.0855781	0.30159	0.30256	0.506129
O70370	Ctss	Cathepsin S	-0.117145	0.041385	-0.19826	-0.0360307	0.0197023	0.104284
O70378	Emc8	ER membrane protein complex subunit 8	0.0793587	0.0811929	-0.0797794	0.238497	0.353906	0.552819
O70400	Pdlim1	PDZ and LIM domain protein 1	-0.196448	0.0507225	-0.295864	-0.0970322	0.00377145	0.0433861
O70404	Vamp8	Vesicle-associated membrane protein 8	0.0173275	0.105139	-0.188745	0.2234	0.872739	0.926113
O70422	Gtf2h4	General transcription factor IIH subunit 4	0.034793	0.0544889	-0.0720053	0.141591	0.539034	0.710676
O70433	Fhl2	Four and a half LIM domains protein 2	0.167522	0.0878613	-0.00468603	0.33973	0.0889349	0.246464
O70435	Psma3	Proteasome subunit alpha type-3	-0.0207464	0.0355411	-0.0904071	0.0489142	0.573738	0.738108
O70439	Stx7	Syntaxin-7	-0.0857013	0.111263	-0.303777	0.132375	0.460887	0.649926
O70445	Bard1	BRCA1-associated RING domain protein 1	0.386204	0.258355	-0.120171	0.892579	0.169162	0.355459
O70456	Sfn	14-3-3 protein sigma	-0.255444	1.20395	-2.61519	2.1043	0.836701	0.907667
O70469	Dok2	Docking protein 2	-0.180915	0.0340269	-0.247607	-0.114222	0.000483008	0.0195011
O70475	Ugdh	UDP-glucose 6-dehydrogenase	-0.0502972	0.0226087	-0.0946102	-0.00598412	0.0531563	0.181037
O70480	Vamp4	Vesicle-associated membrane protein 4	-0.0433806	0.0564989	-0.154118	0.0673573	0.462267	0.650149
O70481	Ubr1	E3 ubiquitin-protein ligase UBR1	-0.325075	0.101882	-0.524763	-0.125388	0.0109939	0.0755952
O70492	Snx3	Sorting nexin-3	-0.261867	0.0664981	-0.392203	-0.13153	0.00341655	0.0413544
O70493	Snx12	Sorting nexin-12	0.0662275	0.0546392	-0.0408653	0.17332	0.256338	0.459867
O70494;O70494-2;O70494-3	Sp3	Transcription factor Sp3;Isoform 2 of Transcription factor Sp3;Isoform 3 of Transcription factor Sp3	0.41814	0.331747	-0.232083	1.06836	0.239215	0.441258
O70503	Hsd17b12	Very-long-chain 3-oxoacyl-CoA reductase	0.0695902	0.0281058	0.0145028	0.124678	0.0352214	0.141553
O70546;O70546-2	Kdm6a	Lysine-specific demethylase 6A;Isoform 2 of Lysine-specific demethylase 6A	-0.0439011	0.130369	-0.299424	0.211622	0.744028	0.853782
O70551	Srpk1	SRSF protein kinase 1	-0.0444369	0.0311901	-0.105569	0.0166956	0.18798	0.380342
O70566	Diaph2	Protein diaphanous homolog 2	-0.223298	0.14376	-0.505067	0.0584712	0.154777	0.337789
O70572	Smpd2	Sphingomyelin phosphodiesterase 2	-0.00140469	0.0933111	-0.184294	0.181485	0.988318	0.993154
O70579	Slc25a17	Peroxisomal membrane protein PMP34	0.325942	0.0862403	0.156911	0.494973	0.00435265	0.0465513
O70591	Pfdn2	Prefoldin subunit 2	-0.115171	0.0558576	-0.224652	-0.00568975	0.069271	0.211486
O88271	Cfdp1	Craniofacial development protein 1	-0.111183	0.0574843	-0.223852	0.00148637	0.0851052	0.240189
O88286-3	Wiz	Isoform 2 of Protein Wiz	0.0329075	0.0463115	-0.0578631	0.123678	0.495352	0.679007
O88291	Znf326	DBIRD complex subunit ZNF326	0.127942	0.118387	-0.104097	0.359982	0.307934	0.511323
O88307	Sorl1	Sortilin-related receptor	0.0893005	0.147197	-0.199206	0.377807	0.559059	0.725893
O88325	Naglu	Alpha-N-acetylglucosaminidase	-0.113092	0.0706078	-0.251484	0.0252988	0.143686	0.323911
O88342	Wdr1	WD repeat-containing protein 1	-0.164289	0.0254215	-0.214115	-0.114462	0.000116419	0.010395
O88351	Ikbkb	Inhibitor of nuclear factor kappa-B kinase subunit beta	0.0158168	0.0654634	-0.112492	0.144125	0.814496	0.894812
O88379	Baz1a	Bromodomain adjacent to zinc finger domain protein 1A	0.0696161	0.0384569	-0.00575933	0.144992	0.103696	0.270478
O88384	Vti1b	Vesicle transport through interaction with t-SNAREs homolog 1B	0.0451073	0.0552326	-0.0631486	0.153363	0.435196	0.62661
O88396	Grpel2	GrpE protein homolog 2, mitochondrial	0.250481	0.0808769	0.0919622	0.409	0.0127829	0.0829876
O88398	Avil	Advillin	-1.31806	0.671799	-2.63478	-0.00133162	0.0813847	0.232575
O88441	Mtx2	Metaxin-2	0.583862	0.238098	0.11719	1.05053	0.0366248	0.145621
O88447	Klc1	Kinesin light chain 1	-0.135118	0.0774758	-0.286971	0.0167345	0.115124	0.286347
O88448	Klc2	Kinesin light chain 2	-0.271579	0.0886631	-0.445358	-0.097799	0.0135051	0.0852508
O88455	Dhcr7	7-dehydrocholesterol reductase	-0.0440613	0.0768418	-0.194671	0.106549	0.580415	0.743438
O88456	Capns1	Calpain small subunit 1	-0.222728	0.0672472	-0.354532	-0.0909232	0.00905395	0.0682115
O88466	Znf106	Zinc finger protein 106	0.00566033	0.182357	-0.351759	0.36308	0.975915	0.984061
O88487	Dync1i2	Cytoplasmic dynein 1 intermediate chain 2	-0.0768581	0.040811	-0.156848	0.00313137	0.092323	0.251761
O88491	Nsd1	Histone-lysine N-methyltransferase, H3 lysine-36 and H4 lysine-20 specific	0.364448	0.167857	0.0354478	0.693449	0.0580021	0.190893
O88508	Dnmt3a	DNA (cytosine-5)-methyltransferase 3A	0.312468	0.0477817	0.218816	0.40612	0.000106457	0.0100905
O88512	Ap1g2	AP-1 complex subunit gamma-like 2	-0.0697367	0.0597834	-0.186912	0.0474388	0.273396	0.476464
O88513	Gmnn	Geminin	-0.64711	0.396879	-1.42499	0.130773	0.137434	0.314186
O88520	Shoc2	Leucine-rich repeat protein SHOC-2	-0.50087	0.0750976	-0.648061	-0.353678	9.16626e-05	0.00961754
O88522	Ikbkg	NF-kappa-B essential modulator	0.00796801	0.0776126	-0.144153	0.160089	0.920481	0.952769
O88531	Ppt1	Palmitoyl-protein thioesterase 1	-0.108016	0.26361	-0.624692	0.408659	0.691564	0.81675
O88532	Zfr	Zinc finger RNA-binding protein	-0.214638	0.0658539	-0.343712	-0.0855647	0.00984958	0.0713409
O88543	Cops3	COP9 signalosome complex subunit 3	-0.150799	0.0357287	-0.220827	-0.0807704	0.00223726	0.0344595
O88544	Cops4	COP9 signalosome complex subunit 4	-0.0953821	0.0312154	-0.156564	-0.0341998	0.0136684	0.0856114
O88545	Cops6	COP9 signalosome complex subunit 6	-0.469064	0.125666	-0.715368	-0.222759	0.00467843	0.048525
O88554	Parp2	Poly [ADP-ribose] polymerase 2	-0.0511174	0.0650693	-0.178653	0.0764184	0.452296	0.642195
O88559	Men1	Menin	0.064587	0.122156	-0.174838	0.304012	0.609785	0.763933
O88569	Hnrnpa2b1	Heterogeneous nuclear ribonucleoproteins A2/B1	-0.029602	0.0211012	-0.0709603	0.0117563	0.194201	0.388339
O88574	Sap30	Histone deacetylase complex subunit SAP30	0.248947	0.0814606	0.089284	0.40861	0.0136589	0.0856114
O88587;O88587-2	Comt	Catechol O-methyltransferase;Isoform Soluble of Catechol O-methyltransferase	-0.0359372	0.0640409	-0.161457	0.0895829	0.588385	0.748736
O88597	Becn1	Beclin-1	-0.112372	0.0739794	-0.257372	0.0326277	0.163089	0.347799
O88622;O88622-2	Parg	Poly(ADP-ribose) glycohydrolase;Isoform 2 of Poly(ADP-ribose) glycohydrolase	-0.000814952	0.183757	-0.360978	0.359348	0.996558	0.998193
O88627	Slc28a2	Sodium/nucleoside cotransporter 2	-0.0163701	0.0953927	-0.20334	0.1706	0.867543	0.923848
O88630	Gosr1	Golgi SNAP receptor complex member 1	0.0366743	0.248464	-0.450315	0.523663	0.885909	0.933006
O88653	Lamtor3	Ragulator complex protein LAMTOR3	0.0500355	0.150127	-0.244214	0.344285	0.74655	0.85504
O88665	Brd7	Bromodomain-containing protein 7	0.0771988	0.37524	-0.658272	0.812669	0.841579	0.909803
O88667	Rrad	GTP-binding protein RAD	0.148033	0.118836	-0.0848852	0.380951	0.244329	0.446415
O88668	Creg1	Protein CREG1	-0.860102	1.31442	-3.43636	1.71616	0.529245	0.703463
O88673	Dgka	Diacylglycerol kinase alpha	-0.170264	0.0745035	-0.316291	-0.0242372	0.0481421	0.170561
O88685	Psmc3	26S proteasome regulatory subunit 6A	-0.0611048	0.0397861	-0.139086	0.016876	0.158954	0.342978
O88693	Ugcg	Ceramide glucosyltransferase	0.55814	0.295513	-0.0210646	1.13734	0.0915234	0.2505
O88696	Clpp	ATP-dependent Clp protease proteolytic subunit, mitochondrial	0.00541742	0.102022	-0.194546	0.20538	0.958812	0.973026
O88697	Stk16	Serine/threonine-protein kinase 16	-0.0285461	0.20664	-0.433561	0.376469	0.893168	0.936967
O88700	Blm	Bloom syndrome protein homolog	-0.183992	0.184813	-0.546225	0.178241	0.345476	0.545065
O88708	Orc4	Origin recognition complex subunit 4	-0.0371654	0.0785928	-0.191207	0.116876	0.647553	0.789695
O88712;O88712-2	Ctbp1	C-terminal-binding protein 1;Isoform 2 of C-terminal-binding protein 1	-1.02619	0.0515963	-1.12732	-0.925063	9.53692e-09	5.8757e-05
O88736	Hsd17b7	3-keto-steroid reductase	0.0819182	0.0952443	-0.104761	0.268597	0.412067	0.605473
O88738;O88738-2;O88738-3	Birc6	Baculoviral IAP repeat-containing protein 6;Isoform 2 of Baculoviral IAP repeat-containing protein 6;Isoform 3 of Baculoviral IAP repeat-containing protein 6	-0.152768	0.0486682	-0.248158	-0.0573784	0.0119478	0.0799244
O88746	Tom1	Target of Myb protein 1	-0.399586	0.129633	-0.653666	-0.145505	0.0130883	0.0839011
O88783	F5	Coagulation factor V	0.688021	0.140921	0.411815	0.964227	0.000868609	0.0241988
O88796	Rpp30	Ribonuclease P protein subunit p30	-0.1344	0.130903	-0.39097	0.12217	0.331358	0.531656
O88811;O88811-2	Stam2	Signal transducing adapter molecule 2;Isoform 2 of Signal transducing adapter molecule 2	-0.428085	0.103953	-0.631833	-0.224337	0.00260546	0.0369381
O88822	Sc5d	Lathosterol oxidase	-0.221938	0.253439	-0.718679	0.274803	0.403956	0.597176
O88824	Jtb	Protein JTB	-0.083783	0.0707467	-0.222447	0.0548805	0.266639	0.469495
O88842	Fgd3	FYVE, RhoGEF and PH domain-containing protein 3	-0.274505	0.199232	-0.665001	0.11599	0.201549	0.397278
O88843	Cradd	Death domain-containing protein CRADD	0.295557	0.330625	-0.352469	0.943583	0.394634	0.58856
O88844	Idh1	Isocitrate dehydrogenase [NADP] cytoplasmic	-0.0632105	0.0402555	-0.142111	0.0156903	0.150808	0.332188
O88845	Akap10	A-kinase anchor protein 10, mitochondrial	-0.0993717	0.264454	-0.617702	0.418959	0.715798	0.83334
O88855	Ltb4r	Leukotriene B4 receptor 1	-0.847219	0.375172	-1.58256	-0.111881	0.0503234	0.174672
O88874	Ccnk	Cyclin-K	0.282181	0.10952	0.0675204	0.496841	0.0298671	0.130538
O88875	Cd160	CD160 antigen	-0.341788	0.627319	-1.57133	0.887758	0.599103	0.756989
O88878	Zfand5	AN1-type zinc finger protein 5	0.69927	0.348955	0.0153188	1.38322	0.076073	0.223078
O88879	Apaf1	Apoptotic protease-activating factor 1	-0.0447641	0.0543671	-0.151324	0.0617953	0.431575	0.623431
O88890;O88890-2	Sh2d1a	SH2 domain-containing protein 1A;Isoform Short of SH2 domain-containing protein 1A	-0.0583827	0.0462616	-0.149055	0.0322901	0.238668	0.440635
O88895	Hdac3	Histone deacetylase 3	0.387573	0.118108	0.156082	0.619065	0.00950625	0.0703097
O88907	Pias1	E3 SUMO-protein ligase PIAS1	0.388608	0.194451	0.00748377	0.769731	0.0767398	0.224499
O88908	Soat2	Sterol O-acyltransferase 2	-0.0710865	0.13236	-0.330512	0.188339	0.604241	0.760206
O88939	Zbtb7a	Zinc finger and BTB domain-containing protein 7A	-0.370896	0.21265	-0.787689	0.0458974	0.115095	0.286347
O88942;O88942-2;O88942-3	Nfatc1	Nuclear factor of activated T-cells, cytoplasmic 1;Isoform Beta of Nuclear factor of activated T-cells, cytoplasmic 1;Isoform Alpha' of Nuclear factor of activated T-cells, cytoplasmic 1	0.0823406	0.0991982	-0.112088	0.276769	0.427972	0.619971
O88952	Lin7c	Protein lin-7 homolog C	0.0548011	0.0577544	-0.0583975	0.168	0.367471	0.564126
O88958	Gnpda1	Glucosamine-6-phosphate isomerase 1	-0.0942618	0.0556884	-0.203411	0.0148875	0.12477	0.299003
O88967	Yme1l1	ATP-dependent zinc metalloprotease YME1L1	0.273057	0.0404196	0.193834	0.352279	8.31247e-05	0.00948391
O88974;O88974-4	Setdb1	Histone-lysine N-methyltransferase SETDB1;Isoform 4 of Histone-lysine N-methyltransferase SETDB1	-0.0582614	0.0892262	-0.233145	0.116622	0.530105	0.703874
O88983	Stx8	Syntaxin-8	0.294	0.102626	0.0928528	0.495147	0.0186349	0.101243
O88986	Gcat	2-amino-3-ketobutyrate coenzyme A ligase, mitochondrial	0.0599953	0.0487861	-0.0356254	0.155616	0.249963	0.452354
O89023	Tpp1	Tripeptidyl-peptidase 1	0.141284	0.221829	-0.293502	0.576069	0.540048	0.711252
O89050	Mkln1	Muskelin	-0.0727582	0.0564675	-0.183435	0.0379182	0.229709	0.429839
O89051	Itm2b	Integral membrane protein 2B	-0.210432	0.116808	-0.439375	0.0185116	0.105137	0.272742
O89053	Coro1a	Coronin-1A	-0.162718	0.0319198	-0.225281	-0.100155	0.000647145	0.021086
O89079	Cope	Coatomer subunit epsilon	-0.21302	0.148962	-0.504986	0.0789455	0.186492	0.378577
O89086	Rbm3	RNA-binding protein 3	-0.215596	0.0776291	-0.367749	-0.0634428	0.021497	0.10982
O89090	Sp1	Transcription factor Sp1	0.120531	0.0768845	-0.030163	0.271224	0.151399	0.332893
O89098	Cst7	Cystatin-F	-0.113189	0.0982374	-0.305734	0.0793566	0.278926	0.482383
O89100	Grap2	GRB2-related adaptor protein 2	-0.207821	0.0403915	-0.286989	-0.128654	0.00060706	0.0210037
O89103	Cd93	Complement component C1q receptor	-0.483137	0.568454	-1.59731	0.631032	0.417408	0.610677
O89110	Casp8	Caspase-8	-0.0924706	0.0366667	-0.164337	-0.0206039	0.0326654	0.136534
O89112	Lancl1	Glutathione S-transferase LANCL1	-0.0628847	0.0557056	-0.172068	0.0462984	0.288142	0.49094
O89113	Ier5	Immediate early response gene 5 protein	0.668817	0.312146	0.05701	1.28062	0.0607599	0.196329
O89116	Vti1a	Vesicle transport through interaction with t-SNAREs homolog 1A	0.0502888	0.13274	-0.209882	0.31046	0.713582	0.831488
P00375	Dhfr	Dihydrofolate reductase	0.0181853	0.0571562	-0.0938408	0.130212	0.757616	0.861512
P00397;Q9MD68	Mtco1;mt-Co1	Cytochrome c oxidase subunit 1	-0.0262144	0.155644	-0.331277	0.278849	0.869973	0.924694
P00405;Q7JCZ1	Mtco2;mt-Co2	Cytochrome c oxidase subunit 2	0.0549942	0.0528608	-0.048613	0.158601	0.325314	0.525087
P00493	Hprt1	Hypoxanthine-guanine phosphoribosyltransferase	-0.0957462	0.053918	-0.201425	0.00993314	0.109504	0.278209
P00920	Ca2	Carbonic anhydrase 2	0.702265	0.276462	0.160398	1.24413	0.0317014	0.134977
P01027	C3	Complement C3	0.178707	0.0707689	0.04	0.317414	0.0324892	0.136222
P01101	Fos	Proto-oncogene c-Fos	17.2585	4.64052	8.16309	26.3539	0.00477736	0.0488925
P01580	Ifng	Interferon gamma	4.66066	0.412273	3.8526	5.46871	1.27803e-06	0.000951204
P01582	Il1a	Interleukin-1 alpha	0.469086	0.41611	-0.34649	1.28466	0.288768	0.491243
P01587	Csf2	Granulocyte-macrophage colony-stimulating factor	5.10664	1.0373	3.07353	7.13975	0.000821203	0.0238269
P01590	Il2ra	Interleukin-2 receptor subunit alpha	-0.112136	0.0586809	-0.22715	0.00287885	0.0883285	0.245494
P01731	Cd8a	T-cell surface glycoprotein CD8 alpha chain	-0.00969198	0.0670329	-0.141076	0.121692	0.888224	0.933582
P01831	Thy1	Thy-1 membrane glycoprotein	-0.158825	0.0481951	-0.253288	-0.0643631	0.00929683	0.0693436
P01837	Igkc	Immunoglobulin kappa constant	3.28272	1.23807	0.856105	5.70933	0.0264118	0.123492
P01849	Tcra	T-cell receptor alpha chain C region	-0.0677747	0.0933095	-0.250661	0.115112	0.486088	0.670067
P01851;P01852		T-cell receptor beta-2 chain C region;T-cell receptor beta-1 chain C region	0.347798	0.271598	-0.184534	0.880131	0.232363	0.433158
P01872;P01872-2	Ighm	Immunoglobulin heavy constant mu;Isoform 2 of Immunoglobulin heavy constant mu	-0.320298	1.40033	-3.06494	2.42434	0.824191	0.899593
P01887	B2m	Beta-2-microglobulin	-0.148566	0.101844	-0.348181	0.051048	0.178629	0.36909
P01899	H2-D1	H-2 class I histocompatibility antigen, D-B alpha chain	-0.124128	0.0266485	-0.176359	-0.0718967	0.00118864	0.0266601
P01901	H2-K1	H-2 class I histocompatibility antigen, K-B alpha chain	-0.137292	0.044738	-0.224979	-0.049606	0.0133797	0.0846707
P01942	Hba	Hemoglobin subunit alpha	0.354214	0.0808441	0.195759	0.512668	0.0017674	0.0307442
P02088	Hbb-b1	Hemoglobin subunit beta-1	0.175454	0.113836	-0.0476639	0.398573	0.157635	0.341028
P02340	Tp53	Cellular tumor antigen p53	0.581284	0.271582	0.048984	1.11358	0.060985	0.196392
P02468	Lamc1	Laminin subunit gamma-1	-0.30516	0.617203	-1.51488	0.904558	0.63285	0.780266
P02535;P02535-2;P02535-3	Krt10	Keratin, type I cytoskeletal 10;Isoform 2 of Keratin, type I cytoskeletal 10;Isoform 3 of Keratin, type I cytoskeletal 10	0.0847847	0.393005	-0.685506	0.855075	0.834005	0.906067
P02798	Mt2	Metallothionein-2	-0.247954	0.126802	-0.496485	0.000577437	0.0822441	0.234586
P02802	Mt1	Metallothionein-1	-0.255878	0.129627	-0.509947	-0.00180936	0.0798321	0.229782
P03888	Mtnd1	NADH-ubiquinone oxidoreductase chain 1	0.187474	0.0875342	0.0159069	0.359041	0.0608506	0.196386
P03911;Q7JCY6	Mtnd4;mt-Nd4	NADH-ubiquinone oxidoreductase chain 4	-0.113683	0.199632	-0.504962	0.277596	0.582973	0.745474
P03921;Q9MD82	Mtnd5;mt-Nd5	NADH-ubiquinone oxidoreductase chain 5	1.08384	0.619027	-0.129448	2.29714	0.113885	0.284436
P03930;Q7JCZ0	Mtatp8;mt-Atp8	ATP synthase protein 8	-0.128241	0.176838	-0.474844	0.218362	0.486763	0.670756
P03958	Ada	Adenosine deaminase	-0.11785	0.111937	-0.337247	0.101546	0.319864	0.521107
P03975	Iap	IgE-binding protein	0.233963	0.0493005	0.137334	0.330592	0.00105058	0.0254766
P04104	Krt1	Keratin, type II cytoskeletal 1	-0.502641	0.409497	-1.30526	0.299973	0.250786	0.453106
P04184	Tk1	Thymidine kinase, cytosolic	-0.171845	0.0846279	-0.337715	-0.00597387	0.072865	0.216965
P04187	Gzmb	Granzyme B(G,H)	-0.219558	0.0211745	-0.26106	-0.178055	2.64456e-06	0.00135776
P04202	Tgfb1	Transforming growth factor beta-1 proprotein	0.0636477	0.0933624	-0.119343	0.246638	0.512571	0.692837
P04235	Cd3d	T-cell surface glycoprotein CD3 delta chain	-0.0454777	0.074522	-0.191541	0.100585	0.556784	0.724553
P04351	Il2	Interleukin-2	0.590831	0.379974	-0.153919	1.33558	0.154387	0.337057
P04370;P04370-2	Mbp	Myelin basic protein;Isoform 2 of Myelin basic protein	-0.251375	0.466794	-1.16629	0.663542	0.603285	0.759623
P04627	Araf	Serine/threonine-protein kinase A-Raf	-0.11805	0.0234067	-0.163927	-0.0721731	0.000696522	0.0214282
P05063	Aldoc	Fructose-bisphosphate aldolase C	-0.132543	0.0366443	-0.204366	-0.0607201	0.00559773	0.0523723
P05064	Aldoa	Fructose-bisphosphate aldolase A	-0.131735	0.0328431	-0.196107	-0.0673625	0.00305908	0.0397192
P05132;P05132-2	Prkaca	cAMP-dependent protein kinase catalytic subunit alpha;Isoform 2 of cAMP-dependent protein kinase catalytic subunit alpha	-0.0158721	0.0926419	-0.19745	0.165706	0.867756	0.923848
P05201	Got1	Aspartate aminotransferase, cytoplasmic	-0.129942	0.0476201	-0.223277	-0.0366066	0.0232732	0.114912
P05202	Got2	Aspartate aminotransferase, mitochondrial	-0.134787	0.0757079	-0.283175	0.0136003	0.108715	0.277346
P05213	Tuba1b	Tubulin alpha-1B chain	-0.040475	0.0360656	-0.111164	0.0302135	0.290798	0.492562
P05532;P05532-2	Kit	Mast/stem cell growth factor receptor Kit;Isoform 2 of Mast/stem cell growth factor receptor Kit	-0.195411	0.229934	-0.646081	0.255259	0.417438	0.610677
P05627	Jun	Transcription factor AP-1	-0.268726	0.227784	-0.715183	0.177731	0.268347	0.471291
P06151	Ldha	L-lactate dehydrogenase A chain	-0.132925	0.0390908	-0.209543	-0.056307	0.00786816	0.0644624
P06240	Lck	Proto-oncogene tyrosine-protein kinase LCK	-0.0995244	0.0225009	-0.143626	-0.0554226	0.00166363	0.0301943
P06339	H2-T23	H-2 class I histocompatibility antigen, D-37 alpha chain	-0.0645012	0.171794	-0.401218	0.272216	0.716018	0.833437
P06537;P06537-3;P06537-5	Nr3c1	Glucocorticoid receptor;Isoform 1-B of Glucocorticoid receptor;Isoform 3 of Glucocorticoid receptor	-1.19283	0.280282	-1.74219	-0.643482	0.00212413	0.0336456
P06745	Gpi	Glucose-6-phosphate isomerase	-0.211871	0.0462336	-0.302489	-0.121253	0.00132289	0.0275204
P06795	Abcb1b	ATP-dependent translocase ABCB1	0.495048	0.0967341	0.305449	0.684646	0.000630004	0.021086
P06800;P06800-5;P06800-6	Ptprc	Receptor-type tyrosine-protein phosphatase C;Isoform 2 of Receptor-type tyrosine-protein phosphatase C;Isoform 3 of Receptor-type tyrosine-protein phosphatase C	-0.151104	0.0366535	-0.222945	-0.0792633	0.00258827	0.0369128
P06801	Me1	NADP-dependent malic enzyme	-0.3497	0.232657	-0.805708	0.106308	0.167071	0.352871
P06803;P06803-2	Pim1	Serine/threonine-protein kinase pim-1;Isoform 2 of Serine/threonine-protein kinase pim-1	0.76881	0.193158	0.39022	1.1474	0.00320477	0.0403143
P06804	Tnf	Tumor necrosis factor	2.12567	1.76128	-1.32644	5.57778	0.258237	0.461271
P07091	S100a4	Protein S100-A4	-0.25717	0.117686	-0.487834	-0.0265057	0.0566898	0.187795
P07356	Anxa2	Annexin A2	-0.0946413	0.0373215	-0.167791	-0.0214912	0.0319279	0.135194
P07607	Tyms	Thymidylate synthase	-0.0698842	0.0290791	-0.126879	-0.0128892	0.0396862	0.152968
P07724	Alb	Serum albumin	0.0660348	0.151014	-0.229954	0.362023	0.672217	0.805723
P07742	Rrm1	Ribonucleoside-diphosphate reductase large subunit	-0.0429633	0.0599088	-0.160384	0.0744579	0.491476	0.675287
P07901	Hsp90aa1	Heat shock protein HSP 90-alpha	-0.024268	0.0291548	-0.0814115	0.0328755	0.426727	0.619041
P07903	Ercc1	DNA excision repair protein ERCC-1	-0.298402	0.15855	-0.60916	0.0123562	0.0925005	0.251832
P08003	Pdia4	Protein disulfide-isomerase A4	0.0386564	0.0394516	-0.0386687	0.115982	0.352766	0.552043
P08030	Aprt	Adenine phosphoribosyltransferase	-0.0234173	0.0465723	-0.114699	0.0678644	0.627167	0.777052
P08046	Egr1	Early growth response protein 1	3.92929	0.597878	2.75744	5.10113	0.000102525	0.0100905
P08113	Hsp90b1	Endoplasmin	0.0747049	0.0337095	0.00863431	0.140776	0.0539026	0.182369
P08152;P08152-2	Egr2	E3 SUMO-protein ligase EGR2;Isoform Short of E3 SUMO-protein ligase EGR2	11.5286	2.76971	6.09994	16.9572	0.00243909	0.0356942
P08207	S100a10	Protein S100-A10	-0.186222	0.210654	-0.599103	0.226659	0.399685	0.593078
P08228	Sod1	Superoxide dismutase [Cu-Zn]	-0.211532	0.0671655	-0.343176	-0.0798874	0.0117487	0.0791943
P08249	Mdh2	Malate dehydrogenase, mitochondrial	-0.00271081	0.0282428	-0.0580666	0.052645	0.925638	0.954841
P08414	Camk4	Calcium/calmodulin-dependent protein kinase type IV	-0.0491937	0.0438341	-0.135109	0.0367212	0.290795	0.492562
P08556	Nras	GTPase NRas	-0.00171782	0.0398222	-0.0797694	0.0763337	0.966534	0.97925
P08752	Gnai2	Guanine nucleotide-binding protein G(i) subunit alpha-2	-0.0961724	0.0198679	-0.135114	-0.0572313	0.000920274	0.0248676
P08775	Polr2a	DNA-directed RNA polymerase II subunit RPB1	0.00291714	0.0688274	-0.131985	0.137819	0.967118	0.979354
P08882	Gzmc	Granzyme C	-0.420753	0.0862086	-0.589721	-0.251784	0.000870615	0.0241988
P08883	Gzmf	Granzyme F	0.279134	0.263413	-0.237156	0.795423	0.3169	0.518985
P08884	Gzme	Granzyme E	-0.463874	0.183373	-0.823284	-0.104463	0.0322525	0.135822
P08920	Cd2	T-cell surface antigen CD2	-0.0706656	0.0585799	-0.185482	0.0441509	0.258449	0.461271
P09041	Pgk2	Phosphoglycerate kinase 2	-0.0882634	0.108779	-0.301471	0.124944	0.438068	0.630004
P09055	Itgb1	Integrin beta-1	-0.12687	0.0398156	-0.204909	-0.0488315	0.0110696	0.075862
P09056	Lif	Leukemia inhibitory factor	1.07933	1.17624	-1.22609	3.38476	0.382752	0.57792
P09103	P4hb	Protein disulfide-isomerase	0.00645391	0.0214688	-0.0356249	0.0485327	0.770534	0.867363
P09225	Lta	Lymphotoxin-alpha	0.863795	0.315306	0.245796	1.48179	0.0228645	0.113787
P09405	Ncl	Nucleolin	-0.0103388	0.0432214	-0.0950527	0.0743751	0.816305	0.895682
P09411	Pgk1	Phosphoglycerate kinase 1	-0.181803	0.0535834	-0.286827	-0.0767798	0.00796239	0.0648893
P09450	Junb	Transcription factor jun-B	1.01274	0.160762	0.69765	1.32784	0.000141044	0.0112854
P09528	Fth1	Ferritin heavy chain	-0.184436	0.0794719	-0.340201	-0.028671	0.0454286	0.163733
P09602	Hmgn2	Non-histone chromosomal protein HMG-17	0.0539453	0.102265	-0.146495	0.254385	0.610599	0.764303
P09671	Sod2	Superoxide dismutase [Mn], mitochondrial	0.748293	0.046418	0.657313	0.839272	6.02425e-08	0.000123718
P09793	Ctla4	Cytotoxic T-lymphocyte protein 4	1.12342	0.101624	0.924241	1.32261	1.54391e-06	0.000951204
P09925	Surf1	Surfeit locus protein 1	0.442134	0.146634	0.154731	0.729537	0.014592	0.0886602
P09926	Surf2	Surfeit locus protein 2	0.0919584	0.0901174	-0.0846718	0.268588	0.33417	0.534821
P0C0A3	Chmp6	Charged multivesicular body protein 6	-0.271505	0.301391	-0.862231	0.319221	0.391141	0.584908
P0C0S6;Q3THW5	H2afz;H2afv	Histone H2A.Z;Histone H2A.V	-0.00828686	0.0861327	-0.177107	0.160533	0.925462	0.954841
P0C7N9	Psmg4	Proteasome assembly chaperone 4	-0.331227	0.140814	-0.607222	-0.0552325	0.0431466	0.159082
P0C872	Jmjd7	Bifunctional peptidase and (3S)-lysyl hydroxylase Jmjd7	-0.390748	0.774385	-1.90854	1.12705	0.625968	0.776858
P0C913		Overexpressed in colon carcinoma 1 protein homolog	0.00692944	0.702206	-1.36939	1.38325	0.992342	0.99606
P0CAX8	Tagap1	T-cell activation GTPase-activating protein 1	1.19787	0.429451	0.356151	2.0396	0.0210773	0.108305
P0CG14	Derpc	Decreased expression in renal and prostate cancer protein	0.0350611	0.565201	-1.07273	1.14285	0.951892	0.968876
P0CW03	Ly6c2	Lymphocyte antigen 6C2	-0.435888	0.491797	-1.39981	0.528035	0.398511	0.592299
P0DN34	Ndufb1	NADH dehydrogenase [ubiquinone] 1 beta subcomplex subunit 1	0.413742	0.242169	-0.0609094	0.888394	0.121721	0.295246
P0DN89;P0DN90;P0DN91	Tmem254a;Tmem254b;Tmem254c	Transmembrane protein 254;Transmembrane protein 254b;Transmembrane protein 254c	0.855905	0.694481	-0.505278	2.21709	0.249009	0.451751
P0DP26;P0DP27;P0DP28	Calm1;Calm2;Calm3	Calmodulin-1;Calmodulin-2;Calmodulin-3	-0.14322	0.368818	-0.866103	0.579663	0.706804	0.82599
P0DPD9;P0DPD9-2;P0DPE0	Eef1akmt4-Ece2;Eef1akmt4-Ece2;Eef1akmt4	EEF1AKMT4-ECE2 readthrough transcript protein;Isoform Eef1akmt4-Ece2-2 of EEF1AKMT4-ECE2 readthrough transcript protein;EEF1A lysine methyltransferase 4	0.170929	0.334735	-0.485151	0.827009	0.621892	0.773566
P10107	Anxa1	Annexin A1	-0.263843	0.063668	-0.388633	-0.139054	0.00250649	0.0362549
P10126	Eef1a1	Elongation factor 1-alpha 1	-0.0562321	0.0294097	-0.113875	0.00141094	0.0881754	0.245494
P10146	Ccl1	C-C motif chemokine 1	6.81907	1.33249	4.20738	9.43075	0.000630079	0.021086
P10300	Cd8b	T-cell surface glycoprotein CD8 beta chain	-0.0348584	0.0383453	-0.110015	0.0402984	0.387011	0.580564
P10404		MLV-related proviral Env polyprotein	0.183518	0.117744	-0.0472596	0.414295	0.153515	0.335868
P10417	Bcl2	Apoptosis regulator Bcl-2	-0.17068	0.0892569	-0.345623	0.00426356	0.088146	0.245494
P10518	Alad	Delta-aminolevulinic acid dehydratase	-0.193642	0.0847278	-0.359708	-0.0275752	0.0481311	0.170561
P10605	Ctsb	Cathepsin B	-0.107167	0.0609756	-0.226679	0.0123454	0.112699	0.283172
P10630;P10630-2	Eif4a2	Eukaryotic initiation factor 4A-II;Isoform 2 of Eukaryotic initiation factor 4A-II	-0.0362137	0.0337918	-0.102446	0.0300183	0.311763	0.514676
P10639	Txn	Thioredoxin	0.160986	0.0497042	0.0635655	0.258406	0.010177	0.0724859
P10649	Gstm1	Glutathione S-transferase Mu 1	-0.129298	0.0689538	-0.264448	0.0058512	0.0935283	0.253064
P10711	Tcea1	Transcription elongation factor A protein 1	-0.0531709	0.0823391	-0.214556	0.108214	0.534554	0.707438
P10820	Prf1	Perforin-1	0.281557	0.0702712	0.143825	0.419288	0.00307906	0.0397192
P10833	Rras	Ras-related protein R-Ras	0.199218	0.0978692	0.00739445	0.391042	0.0722827	0.216183
P10852	Slc3a2	4F2 cell-surface antigen heavy chain	-0.122303	0.0329599	-0.186905	-0.057702	0.00483994	0.049206
P10853	Hist1h2bf	Histone H2B type 1-F/J/L	0.0864566	0.072214	-0.0550828	0.227996	0.261799	0.465166
P10855	Ccl3	C-C motif chemokine 3	3.36476	0.689567	2.01321	4.71631	0.000871958	0.0241988
P10922	H1f0	Histone H1.0	0.0422714	0.0623259	-0.0798874	0.16443	0.514683	0.694016
P10923	Spp1	Osteopontin	1.07177	0.243525	0.594456	1.54907	0.00171776	0.0305871
P11031	Sub1	Activated RNA polymerase II transcriptional coactivator p15	-0.030299	0.0405965	-0.109868	0.0492702	0.474503	0.659615
P11032;P11032-2	Gzma	Granzyme A;Isoform HF2 of Granzyme A	-0.558016	0.0586439	-0.672958	-0.443074	5.40225e-06	0.00175175
P11033	Gzmd	Granzyme D	0.536586	0.345072	-0.139756	1.21293	0.154369	0.337057
P11103	Parp1	Poly [ADP-ribose] polymerase 1	-0.0834002	0.0252287	-0.132848	-0.033952	0.00914535	0.0685456
P11157	Rrm2	Ribonucleoside-diphosphate reductase subunit M2	-0.152735	0.144281	-0.435526	0.130057	0.31737	0.519341
P11352	Gpx1	Glutathione peroxidase 1	0.289827	0.0787537	0.13547	0.444184	0.00507415	0.0501905
P11438	Lamp1	Lysosome-associated membrane glycoprotein 1	0.314156	0.218103	-0.113325	0.741638	0.183619	0.375082
P11440	Cdk1	Cyclin-dependent kinase 1	0.0383325	0.0416158	-0.0432345	0.1199	0.381024	0.576778
P11499	Hsp90ab1	Heat shock protein HSP 90-beta	-0.101652	0.034066	-0.168421	-0.0348826	0.0153503	0.0909357
P11835	Itgb2	Integrin beta-2	-0.152536	0.0318463	-0.214955	-0.0901176	0.000987716	0.0251848
P11881;P11881-2;P11881-3;P11881-4;P11881-5;P11881-6;P11881-7;P11881-8	Itpr1	Inositol 1,4,5-trisphosphate receptor type 1;Isoform 2 of Inositol 1,4,5-trisphosphate receptor type 1;Isoform 3 of Inositol 1,4,5-trisphosphate receptor type 1;Isoform 4 of Inositol 1,4,5-trisphosphate receptor type 1;Isoform 5 of Inositol 1,4,5-trisphosphate receptor type 1;Isoform 6 of Inositol 1,4,5-trisphosphate receptor type 1;Isoform 7 of Inositol 1,4,5-trisphosphate receptor type 1;Isofor…	-0.00385874	0.0485086	-0.0989357	0.0912182	0.938338	0.96165
P11942	Cd3g	T-cell surface glycoprotein CD3 gamma chain	-0.073515	0.0372469	-0.146519	-0.000511069	0.0798626	0.229782
P11983	Tcp1	T-complex protein 1 subunit alpha	-0.0682092	0.0469096	-0.160152	0.0237337	0.179897	0.370437
P12265	Gusb	Beta-glucuronidase	-0.137852	0.0742408	-0.283364	0.00766023	0.0963	0.258295
P12367	Prkar2a	cAMP-dependent protein kinase type II-alpha regulatory subunit	-0.153225	0.0814941	-0.312953	0.00650331	0.0927768	0.252046
P12382	Pfkl	ATP-dependent 6-phosphofructokinase, liver type	-0.0284267	0.0260901	-0.0795632	0.0227099	0.304219	0.507664
P12399	Ctla2a	Protein CTLA-2-alpha	-0.0933734	0.190505	-0.466762	0.280016	0.635763	0.782622
P12787	Cox5a	Cytochrome c oxidase subunit 5A, mitochondrial	-0.0674466	0.207018	-0.473201	0.338308	0.752022	0.857208
P12804	Fgl2	Fibroleukin	-0.445294	0.161359	-0.761558	-0.129029	0.0221252	0.111824
P12813	Nr4a1	Nuclear receptor subfamily 4 group A member 1	1.57096	0.717634	0.164401	2.97753	0.056334	0.187304
P12815	Pdcd6	Programmed cell death protein 6	-0.0795594	0.0482413	-0.174112	0.0149935	0.133507	0.309003
P12970	Rpl7a	60S ribosomal protein L7a	-0.185686	0.0905446	-0.363153	-0.00821845	0.0705262	0.213016
P13011	Scd2	Acyl-CoA desaturase 2	-0.0525194	0.0679163	-0.185635	0.0805965	0.459175	0.648699
P13020-2	Gsn	Isoform 2 of Gelsolin	-0.236557	0.0774491	-0.388357	-0.0847565	0.0136962	0.0856114
P13366	Gzmg	Granzyme G	-0.222044	0.236542	-0.685666	0.241578	0.372388	0.56814
P13379	Cd5	T-cell surface glycoprotein CD5	-0.0747337	0.0451129	-0.163155	0.0136877	0.131983	0.307858
P13405	Rb1	Retinoblastoma-associated protein	0.164031	0.14116	-0.112642	0.440704	0.275113	0.47786
P13439	Umps	Uridine 5'-monophosphate synthase	0.0154166	0.0289719	-0.0413683	0.0722014	0.607526	0.763247
P13597;P13597-2	Icam1	Intercellular adhesion molecule 1;Isoform 2 of Intercellular adhesion molecule 1	0.180407	0.0497923	0.0828136	0.277999	0.00554419	0.052229
P13705	Msh3	DNA mismatch repair protein Msh3	0.283222	0.0881122	0.110522	0.455922	0.0105851	0.074018
P13808;P13808-2;P13808-3;P13808-4;P13808-5	Slc4a2	Anion exchange protein 2;Isoform B1 of Anion exchange protein 2;Isoform B2 of Anion exchange protein 2;Isoform C1 of Anion exchange protein 2;Isoform C2 of Anion exchange protein 2	-0.565399	0.23072	-1.01761	-0.113189	0.0367212	0.145773
P13864	Dnmt1	DNA (cytosine-5)-methyltransferase 1	-0.0198456	0.0464528	-0.110893	0.0712019	0.679258	0.809304
P14069	S100a6	Protein S100-A6	-0.285299	0.212287	-0.701381	0.130783	0.211866	0.410474
P14097	Ccl4	C-C motif chemokine 4	4.85436	1.89624	1.13774	8.57099	0.0306872	0.13249
P14115	Rpl27a	60S ribosomal protein L27a	-0.0270479	0.0551127	-0.135069	0.080973	0.63533	0.782541
P14131	Rps16	40S ribosomal protein S16	-0.0371306	0.0374778	-0.110587	0.036326	0.347702	0.547036
P14148	Rpl7	60S ribosomal protein L7	-0.0211668	0.0638566	-0.146326	0.103992	0.747875	0.8556
P14152	Mdh1	Malate dehydrogenase, cytoplasmic	-0.132618	0.0398989	-0.210819	-0.0544158	0.00888576	0.0681353
P14206	Rpsa	40S ribosomal protein SA	-0.130194	0.0384598	-0.205575	-0.0548125	0.00806034	0.0654092
P14211	Calr	Calreticulin	-0.0208204	0.027447	-0.0746166	0.0329758	0.467511	0.654558
P14429	H2-Q7	H-2 class I histocompatibility antigen, Q7 alpha chain	0.0939308	0.0420828	0.0114485	0.176413	0.0525211	0.17927
P14430	H2-Q8	H-2 class I histocompatibility antigen, Q8 alpha chain	-0.174162	0.117218	-0.40391	0.0555858	0.171498	0.35894
P14483	H2-Ab1	H-2 class II histocompatibility antigen, A beta chain	0.299013	0.163312	-0.021079	0.619105	0.100348	0.264885
P14576	Srp54	Signal recognition particle 54 kDa protein	-0.042309	0.0186898	-0.0789411	-0.005677	0.0498701	0.173676
P14602	Hspb1	Heat shock protein beta-1	0.117142	0.904306	-1.6553	1.88958	0.899781	0.94118
P14685	Psmd3	26S proteasome non-ATPase regulatory subunit 3	-0.0270582	0.0255857	-0.0772062	0.0230898	0.317818	0.51966
P14733	Lmnb1	Lamin-B1	-0.0646331	0.0436558	-0.150198	0.0209323	0.172871	0.361036
P14824	Anxa6	Annexin A6	-0.0924116	0.0228903	-0.137277	-0.0475466	0.00294117	0.0391373
P14869	Rplp0	60S acidic ribosomal protein P0	-0.0429044	0.0160274	-0.0743181	-0.0114906	0.0253329	0.120896
P14901	Hmox1	Heme oxygenase 1	-2.0604	0.868031	-3.76174	-0.359063	0.0416589	0.156402
P15066	Jund	Transcription factor jun-D	-0.358777	0.182477	-0.716432	-0.00112239	0.080841	0.231441
P15105	Glul	Glutamine synthetase	-0.454926	0.118574	-0.687331	-0.222522	0.00398691	0.0443382
P15261	Ifngr1	Interferon gamma receptor 1	-0.145784	0.0474674	-0.23882	-0.0527476	0.0133273	0.0845616
P15307	Rel	Proto-oncogene c-Rel	0.361565	0.0847628	0.195429	0.5277	0.00209381	0.0335368
P15379;P15379-10;P15379-11;P15379-2;P15379-3;P15379-4;P15379-5;P15379-6;P15379-7;P15379-8;P15379-9	Cd44	CD44 antigen;Isoform 8 of CD44 antigen;Isoform 9 of CD44 antigen;Isoform 13 of CD44 antigen;Isoform 12 of CD44 antigen;Isoform 4 of CD44 antigen;Isoform 6 of CD44 antigen;Isoform 7 of CD44 antigen;Isoform 2 of CD44 antigen;Isoform 3 of CD44 antigen;Isoform 5 of CD44 antigen	-0.164245	0.0447729	-0.252	-0.0764896	0.00516775	0.0504572
P15532	Nme1	Nucleoside diphosphate kinase A	-0.013803	0.0530924	-0.117864	0.0902581	0.800729	0.885863
P15533;P15533-2	Trim30a	Tripartite motif-containing protein 30A;Isoform Beta of Tripartite motif-containing protein 30A	-0.106592	0.360956	-0.814066	0.600883	0.774461	0.870227
P15535	B4galt1	Beta-1,4-galactosyltransferase 1	-0.0316031	0.0830933	-0.194466	0.13126	0.712519	0.830982
P15702	Spn	Leukosialin	-0.346884	0.0596221	-0.463744	-0.230025	0.000253678	0.0153227
P15864	Hist1h1c	Histone H1.2	-0.0195538	0.0734502	-0.163516	0.124409	0.79607	0.883992
P15920	Atp6v0a2	V-type proton ATPase 116 kDa subunit a isoform 2	-0.0651278	0.0878531	-0.23732	0.107064	0.477393	0.661691
P16045	Lgals1	Galectin-1	-0.253776	0.0522737	-0.356232	-0.151319	0.000902375	0.0245997
P16110	Lgals3	Galectin-3	-0.413173	0.0829589	-0.575773	-0.250574	0.000758966	0.0226434
P16125	Ldhb	L-lactate dehydrogenase B chain	-0.000241176	0.0717943	-0.140958	0.140476	0.997393	0.99869
P16254	Srp14	Signal recognition particle 14 kDa protein	-0.0320613	0.0506852	-0.131404	0.0672817	0.542758	0.713296
P16297	Il2rb	Interleukin-2 receptor subunit beta	-0.298911	0.149755	-0.59243	-0.00539075	0.0770484	0.224655
P16330;P16330-2	Cnp	2',3'-cyclic-nucleotide 3'-phosphodiesterase;Isoform CNPI of 2',3'-cyclic-nucleotide 3'-phosphodiesterase	0.444185	0.111347	0.225945	0.662425	0.00316156	0.0401616
P16332	Mmut	Methylmalonyl-CoA mutase, mitochondrial	0.0882209	0.0644714	-0.038143	0.214585	0.20438	0.400759
P16382	Il4r	Interleukin-4 receptor subunit alpha	-0.482927	0.191596	-0.858455	-0.107399	0.0327391	0.136643
P16460	Ass1	Argininosuccinate synthase	-0.0175473	0.0969115	-0.207494	0.172399	0.860329	0.920443
P16546	Sptan1	Spectrin alpha chain, non-erythrocytic 1	-0.318011	0.0442111	-0.404665	-0.231357	5.12183e-05	0.0078889
P16627	Hspa1l	Heat shock 70 kDa protein 1-like	-0.0272151	0.166698	-0.353943	0.299513	0.873921	0.926585
P16675	Ctsa	Lysosomal protective protein	-0.108299	0.0541228	-0.214379	-0.00221808	0.0764317	0.22381
P16858	Gapdh	Glyceraldehyde-3-phosphate dehydrogenase	-0.0428799	0.0461365	-0.133308	0.0475477	0.37693	0.571986
P16872	Il7r	Interleukin-7 receptor subunit alpha	0.029518	0.414603	-0.783104	0.84214	0.944799	0.964684
P16951	Atf2	Cyclic AMP-dependent transcription factor ATF-2	-0.557114	0.149218	-0.849581	-0.264647	0.00467169	0.048525
P17012;P23607	Zfx;Zfa	Zinc finger X-chromosomal protein;Zinc finger autosomal protein	0.202626	0.0812853	0.0433069	0.361945	0.0342656	0.138982
P17047;P17047-2;P17047-3	Lamp2	Lysosome-associated membrane glycoprotein 2;Isoform LAMP-2B of Lysosome-associated membrane glycoprotein 2;Isoform LAMP-2C of Lysosome-associated membrane glycoprotein 2	0.0385594	0.0420521	-0.0438627	0.120982	0.383085	0.578053
P17095	Hmga1	High mobility group protein HMG-I/HMG-Y	-0.0435194	0.098738	-0.237046	0.150007	0.669786	0.80471
P17156	Hspa2	Heat shock-related 70 kDa protein 2	-0.0649573	0.0618052	-0.186095	0.0561809	0.320658	0.521811
P17182	Eno1	Alpha-enolase	-0.19002	0.0433039	-0.274896	-0.105145	0.00175046	0.0306511
P17183	Eno2	Gamma-enolase	-0.297687	0.0589213	-0.413172	-0.182201	0.000688217	0.0214282
P17225	Ptbp1	Polypyrimidine tract-binding protein 1	-0.128264	0.0350354	-0.196933	-0.0595943	0.0052276	0.0505445
P17426;P17426-2	Ap2a1	AP-2 complex subunit alpha-1;Isoform B of AP-2 complex subunit alpha-1	0.00914732	0.0413003	-0.0718013	0.0900959	0.82966	0.903098
P17427	Ap2a2	AP-2 complex subunit alpha-2	-0.220162	0.0599673	-0.337698	-0.102626	0.0051439	0.0504334
P17439	Gba	Lysosomal acid glucosylceramidase	-0.13351	0.0558525	-0.242981	-0.0240392	0.0405305	0.154332
P17563	Selenbp1	Methanethiol oxidase	-0.0698715	0.0602394	-0.187941	0.0481978	0.275935	0.479019
P17665	Cox7c	Cytochrome c oxidase subunit 7C, mitochondrial	-0.108703	0.166276	-0.434604	0.217197	0.529618	0.703463
P17710-3	Hk1	Isoform HK1 of Hexokinase-1	0.0656242	0.0239744	0.0186344	0.112614	0.0229501	0.113937
P17742	Ppia	Peptidyl-prolyl cis-trans isomerase A	-0.134015	0.0532843	-0.238452	-0.0295775	0.0330338	0.137205
P17751	Tpi1	Triosephosphate isomerase	-0.141868	0.0366784	-0.213757	-0.069978	0.00380103	0.043397
P17809	Slc2a1	Solute carrier family 2, facilitated glucose transporter member 1	-0.00594066	0.178472	-0.355746	0.343865	0.974173	0.98327
P17918	Pcna	Proliferating cell nuclear antigen	-0.126332	0.0431075	-0.210822	-0.041841	0.0167401	0.0960947
P18052;P18052-2	Ptpra	Receptor-type tyrosine-protein phosphatase alpha;Isoform 2 of Receptor-type tyrosine-protein phosphatase alpha	0.20069	0.0942653	0.0159294	0.38545	0.0621239	0.198006
P18155	Mthfd2	Bifunctional methylenetetrahydrofolate dehydrogenase/cyclohydrolase, mitochondrial	0.211032	0.0473749	0.118177	0.303887	0.0015898	0.0295879
P18181	Cd48	CD48 antigen	-0.0665063	0.0435539	-0.151872	0.0188593	0.16111	0.345508
P18242	Ctsd	Cathepsin D	-0.348071	0.0569441	-0.459681	-0.236461	0.000176547	0.0132647
P18572;P18572-2	Bsg	Basigin;Isoform 2 of Basigin	-0.116097	0.0385826	-0.191719	-0.0404752	0.0147385	0.0889361
P18653	Rps6ka1	Ribosomal protein S6 kinase alpha-1	-0.106346	0.0186282	-0.142857	-0.069835	0.000291014	0.0155908
P18654	Rps6ka3	Ribosomal protein S6 kinase alpha-3	-0.0681664	0.0233581	-0.113948	-0.0223845	0.0170785	0.0968655
P18760	Cfl1	Cofilin-1	-0.133994	0.0344278	-0.201472	-0.0665153	0.00366366	0.0428307
P18893	Il10	Interleukin-10	2.43731	2.75327	-2.95909	7.83371	0.399058	0.592719
P19001	Krt19	Keratin, type I cytoskeletal 19	0.0820497	0.799761	-1.48548	1.64958	0.920536	0.952769
P19096	Fasn	Fatty acid synthase	-0.138382	0.0597094	-0.255412	-0.0213514	0.0456657	0.163962
P19157	Gstp1	Glutathione S-transferase P 1	-0.184122	0.0419735	-0.26639	-0.101854	0.00175414	0.0306511
P19182	Ifrd1	Interferon-related developmental regulator 1	-0.0597368	0.293225	-0.634457	0.514984	0.843102	0.910319
P19221	F2	Prothrombin	-0.783755	0.484462	-1.7333	0.16579	0.140163	0.318298
P19246	Nefh	Neurofilament heavy polypeptide	-0.072507	0.0838689	-0.23689	0.091876	0.409748	0.603108
P19253	Rpl13a	60S ribosomal protein L13a	-0.0320732	0.0578393	-0.145438	0.0812919	0.592732	0.751713
P19258	Mpv17	Protein Mpv17	-1.28873	0.928712	-3.10901	0.531544	0.198634	0.394261
P19426;P19426-2	Nelfe	Negative elongation factor E;Isoform 2 of Negative elongation factor E	-0.132353	0.0491056	-0.2286	-0.0361063	0.0245831	0.11851
P19536	Cox5b	Cytochrome c oxidase subunit 5B, mitochondrial	0.372278	0.333586	-0.281551	1.02611	0.293336	0.495591
P19783	Cox4i1	Cytochrome c oxidase subunit 4 isoform 1, mitochondrial	0.103755	0.0538522	-0.00179532	0.209305	0.0861321	0.2422
P19973	Lsp1	Lymphocyte-specific protein 1	-0.300461	0.057225	-0.412622	-0.1883	0.000527333	0.0200549
P20029	Hspa5	Endoplasmic reticulum chaperone BiP	0.0295178	0.0377395	-0.0444516	0.103487	0.454214	0.644053
P20060	Hexb	Beta-hexosaminidase subunit beta	-0.0472538	0.0439372	-0.133371	0.0388632	0.310143	0.513377
P20065-2	Tmsb4x	Isoform Short of Thymosin beta-4	-0.0410957	0.315459	-0.659395	0.577204	0.899216	0.940925
P20108	Prdx3	Thioredoxin-dependent peroxide reductase, mitochondrial	0.0436887	0.0539683	-0.0620892	0.149467	0.43909	0.631179
P20152	Vim	Vimentin	-0.125252	0.0386943	-0.201092	-0.0494109	0.0102083	0.0725411
P20334	Tnfrsf9	Tumor necrosis factor receptor superfamily member 9	-0.0244907	0.0482995	-0.119158	0.0701764	0.624303	0.775742
P20444	Prkca	Protein kinase C alpha type	-0.170121	0.133009	-0.43082	0.090577	0.232882	0.43334
P20664	Prim1	DNA primase small subunit	0.0166316	0.100228	-0.179814	0.213078	0.871873	0.925691
P20918	Plg	Plasminogen	0.243034	0.101182	0.0447161	0.441351	0.0397715	0.153145
P21107	Tpm3	Tropomyosin alpha-3 chain	-0.146573	0.0618171	-0.267735	-0.0254119	0.0418348	0.156779
P21107-2	Tpm3	Isoform 2 of Tropomyosin alpha-3 chain	-0.177728	0.0591971	-0.293754	-0.0617015	0.0149005	0.0893152
P21126	Ubl4a	Ubiquitin-like protein 4A	-0.149878	0.0618731	-0.271149	-0.0286065	0.0384626	0.15017
P21278	Gna11	Guanine nucleotide-binding protein subunit alpha-11	0.0210057	0.0408956	-0.0591497	0.101161	0.619875	0.772139
P21279	Gnaq	Guanine nucleotide-binding protein G(q) subunit alpha	-0.00374254	0.0844921	-0.169347	0.161862	0.965637	0.978804
P21447	Abcb1a	ATP-dependent translocase ABCB1	-0.115978	0.0992819	-0.310571	0.0786143	0.27275	0.475903
P21460	Cst3	Cystatin-C	-0.306829	0.106905	-0.516363	-0.0972954	0.0184733	0.100919
P21550	Eno3	Beta-enolase	-0.426619	0.209934	-0.838089	-0.0151485	0.0726805	0.21674
P21619	Lmnb2	Lamin-B2	0.00104697	0.0427961	-0.0828335	0.0849274	0.981016	0.987218
P21956;P21956-2	Mfge8	Lactadherin;Isoform 2 of Lactadherin	-0.253663	0.180634	-0.607706	0.10038	0.193789	0.387893
P21958	Tap1	Antigen peptide transporter 1	-0.00500087	0.0481231	-0.0993222	0.0893204	0.919513	0.952639
P21981	Tgm2	Protein-glutamine gamma-glutamyltransferase 2	0.105026	0.0731764	-0.0384001	0.248451	0.185045	0.376382
P21995	Emb	Embigin	-0.116361	0.0320966	-0.17927	-0.0534515	0.00552564	0.0521339
P22366	Myd88	Myeloid differentiation primary response protein MyD88	-0.112797	0.0416458	-0.194423	-0.0311714	0.024057	0.116797
P22518	Clk1	Dual specificity protein kinase CLK1	-0.049618	0.0323224	-0.11297	0.0137338	0.159132	0.343041
P22646	Cd3e	T-cell surface glycoprotein CD3 epsilon chain	-0.0922919	0.0394907	-0.169694	-0.0148901	0.0442333	0.161351
P22682	Cbl	E3 ubiquitin-protein ligase CBL	-0.167059	0.127996	-0.417931	0.083813	0.224208	0.423795
P22892	Ap1g1	AP-1 complex subunit gamma-1	-0.036218	0.0484394	-0.131159	0.0587232	0.473726	0.658718
P22907	Hmbs	Porphobilinogen deaminase	-0.156562	0.0737101	-0.301033	-0.0120897	0.0626275	0.198993
P22935	Crabp2	Cellular retinoic acid-binding protein 2	7.45855	4.9228	-2.19013	17.1072	0.164048	0.349448
P23116	Eif3a	Eukaryotic translation initiation factor 3 subunit A	-0.211061	0.0546032	-0.318084	-0.104039	0.00381568	0.0434353
P23188	Furin	Furin	2.64467	0.601384	1.46596	3.82339	0.00172627	0.03065
P23198	Cbx3	Chromobox protein homolog 3	-0.115114	0.0493321	-0.211805	-0.0184233	0.0444947	0.161634
P23249	Mov10	Putative helicase MOV-10	-0.102058	0.055905	-0.211632	0.00751543	0.101205	0.266578
P23298	Prkch	Protein kinase C eta type	-0.204624	0.0648264	-0.331684	-0.0775642	0.0116156	0.078728
P23475	Xrcc6	X-ray repair cross-complementing protein 6	0.0200195	0.075644	-0.128243	0.168282	0.797238	0.88405
P23492	Pnp	Purine nucleoside phosphorylase	-0.119957	0.0507437	-0.219415	-0.0204995	0.0423244	0.15775
P23506;P23506-2	Pcmt1	Protein-L-isoaspartate(D-aspartate) O-methyltransferase;Isoform 2 of Protein-L-isoaspartate(D-aspartate) O-methyltransferase	-0.28817	0.0858893	-0.456513	-0.119827	0.00845437	0.066851
P23591	Tsta3	GDP-L-fucose synthase	-0.0372931	0.0539649	-0.143064	0.0684782	0.506958	0.687664
P23611	Irf8	Interferon regulatory factor 8	0.407974	0.253336	-0.0885646	0.904513	0.141769	0.320529
P23708;P23708-2	Nfya	Nuclear transcription factor Y subunit alpha;Isoform Short of Nuclear transcription factor Y subunit alpha	-0.163635	0.0806325	-0.321675	-0.00559539	0.0730059	0.21708
P23772	Gata3	Trans-acting T-cell-specific transcription factor GATA-3	0.234201	0.723039	-1.18296	1.65136	0.753406	0.85815
P23780	Glb1	Beta-galactosidase	-0.0917978	0.0634963	-0.216251	0.0326549	0.182162	0.373106
P23906	Irf2	Interferon regulatory factor 2	0.016219	0.192221	-0.360534	0.392972	0.934604	0.960002
P23949	Zfp36l2	mRNA decay activator protein ZFP36L2	1.13949	0.427668	0.301262	1.97772	0.0258574	0.122242
P23950	Zfp36l1	mRNA decay activator protein ZFP36L1	1.73953	0.217007	1.3142	2.16487	2.17834e-05	0.00508545
P24063	Itgal	Integrin alpha-L	0.0675371	0.170723	-0.267079	0.402154	0.701617	0.823678
P24161	Cd247	T-cell surface glycoprotein CD3 zeta chain	-0.221478	0.0467911	-0.313189	-0.129768	0.00106887	0.0254766
P24270	Cat	Catalase	-0.0762767	0.0259466	-0.127132	-0.0254214	0.0164933	0.0954131
P24288	Bcat1	Branched-chain-amino-acid aminotransferase, cytosolic	-0.0519254	0.0550656	-0.159854	0.0560033	0.370318	0.566417
P24369	Ppib	Peptidyl-prolyl cis-trans isomerase B	0.0737708	0.0608526	-0.0455003	0.193042	0.256265	0.459867
P24452	Capg	Macrophage-capping protein	-0.234414	0.0478503	-0.328201	-0.140628	0.000848914	0.0241988
P24527	Lta4h	Leukotriene A-4 hydrolase	-0.144028	0.0547869	-0.251411	-0.0366461	0.0274087	0.126019
P24547	Impdh2	Inosine-5'-monophosphate dehydrogenase 2	-0.0602151	0.039977	-0.13857	0.0181398	0.16627	0.352144
P24604;P24604-2;P24604-3;P24604-4;P24604-5	Tec	Tyrosine-protein kinase Tec;Isoform 2 of Tyrosine-protein kinase Tec;Isoform 3 of Tyrosine-protein kinase Tec;Isoform 4 of Tyrosine-protein kinase Tec;Isoform 5 of Tyrosine-protein kinase Tec	0.479372	0.152824	0.179838	0.778906	0.0119903	0.0800769
P24638	Acp2	Lysosomal acid phosphatase	0.30088	0.164272	-0.0210931	0.622854	0.100241	0.264831
P24668	M6pr	Cation-dependent mannose-6-phosphate receptor	0.0671157	0.0530348	-0.0368324	0.171064	0.237469	0.439618
P24788;P24788-2	Cdk11b	Cyclin-dependent kinase 11B;Isoform 2 of Cyclin-dependent kinase 11B	-0.0118934	0.0474848	-0.104964	0.0811767	0.807849	0.890209
P24860	Ccnb1	G2/mitotic-specific cyclin-B1	-0.276862	0.0743757	-0.422638	-0.131085	0.00475243	0.0487352
P25119	Tnfrsf1b	Tumor necrosis factor receptor superfamily member 1B	-1.06042	0.108374	-1.27283	-0.848003	4.28736e-06	0.00167537
P25206	Mcm3	DNA replication licensing factor MCM3	0.0208276	0.0228966	-0.0240499	0.065705	0.386727	0.580564
P25425-12	Pou2f1	Isoform 12 of POU domain, class 2, transcription factor 1	-0.0152515	0.0543072	-0.121694	0.0911906	0.785184	0.877316
P25444	Rps2	40S ribosomal protein S2	-0.0307577	0.0554031	-0.139348	0.0778323	0.592312	0.75149
P25799	Nfkb1	Nuclear factor NF-kappa-B p105 subunit	0.0240137	0.0522029	-0.078304	0.126331	0.656422	0.795793
P25976	Ubtf	Nucleolar transcription factor 1	0.0839337	0.0293045	0.0264969	0.141371	0.0186525	0.10125
P26011	Itgb7	Integrin beta-7	-0.124448	0.0577472	-0.237632	-0.0112634	0.0595456	0.194312
P26039	Tln1	Talin-1	-0.236942	0.0726706	-0.379376	-0.0945074	0.00983104	0.0713409
P26040	Ezr	Ezrin	-0.202102	0.0462586	-0.292769	-0.111435	0.00179983	0.0310425
P26041	Msn	Moesin	-0.245685	0.0437727	-0.33148	-0.15989	0.00032887	0.0162685
P26043	Rdx	Radixin	-0.126911	0.0282517	-0.182284	-0.0715378	0.00150582	0.0288027
P26187	Mgmt	Methylated-DNA--protein-cysteine methyltransferase	-0.433984	0.150784	-0.72952	-0.138448	0.0182317	0.100291
P26231	Ctnna1	Catenin alpha-1	2.00004	0.643009	0.739745	3.26034	0.0125099	0.0820767
P26323	Fli1	Friend leukemia integration 1 transcription factor	0.140934	0.0543304	0.034446	0.247421	0.029022	0.128971
P26350	Ptma	Prothymosin alpha	-0.178687	0.0663792	-0.30879	-0.0485835	0.0247191	0.119027
P26369	U2af2	Splicing factor U2AF 65 kDa subunit	-0.142492	0.0303019	-0.201884	-0.0831	0.00111639	0.0256645
P26443	Glud1	Glutamate dehydrogenase 1, mitochondrial	0.110505	0.0245871	0.0623143	0.158696	0.00150093	0.0288027
P26450	Pik3r1	Phosphatidylinositol 3-kinase regulatory subunit alpha	-0.28577	0.0634368	-0.410106	-0.161433	0.00147873	0.0287396
P26516	Psmd7	26S proteasome non-ATPase regulatory subunit 7	-0.0437738	0.0643474	-0.169895	0.0823471	0.513449	0.693567
P26638	Sars	Serine--tRNA ligase, cytoplasmic	-0.162009	0.0369393	-0.23441	-0.0896082	0.00175618	0.0306511
P26645	Marcks	Myristoylated alanine-rich C-kinase substrate	-0.386718	0.117531	-0.61708	-0.156357	0.00937326	0.0696606
P26883	Fkbp1a	Peptidyl-prolyl cis-trans isomerase FKBP1A	-0.175823	0.0425751	-0.25927	-0.0923755	0.00256061	0.0368596
P26952;P26952-2	Il3ra	Interleukin-3 receptor subunit alpha;Isoform 3 of Interleukin-3 receptor subunit alpha	-0.153408	0.047607	-0.246718	-0.0600984	0.0104494	0.0736105
P27046	Man2a1	Alpha-mannosidase 2	-0.0106113	0.0650096	-0.13803	0.116808	0.873947	0.926585
P27048	Snrpb	Small nuclear ribonucleoprotein-associated protein B	0.0798946	0.0430932	-0.00456814	0.164357	0.0967341	0.258638
P27546;P27546-2	Map4	Microtubule-associated protein 4;Isoform 2 of Microtubule-associated protein 4	-0.353847	0.169503	-0.686073	-0.0216218	0.0664458	0.206858
P27577	Ets1	Protein C-ets-1	-0.269584	0.045993	-0.35973	-0.179437	0.000240319	0.0151183
P27601	Gna13	Guanine nucleotide-binding protein subunit alpha-13	-0.115972	0.049207	-0.212418	-0.0195261	0.0428243	0.158558
P27612	Plaa	Phospholipase A-2-activating protein	-0.223047	0.0279048	-0.277741	-0.168354	2.22865e-05	0.00508545
P27641	Xrcc5	X-ray repair cross-complementing protein 5	-0.191319	0.0738421	-0.33605	-0.0465889	0.0291692	0.129178
P27659	Rpl3	60S ribosomal protein L3	-0.0234397	0.0515572	-0.124492	0.0776125	0.660139	0.798413
P27661	H2afx	Histone H2AX	0.350612	0.592527	-0.810741	1.51197	0.568599	0.734883
P27699-10;P27699-11;P27699-2;P27699-5;P27699-6;P27699-7;P27699-8	Crem	Isoform 10 of cAMP-responsive element modulator;Isoform 11 of cAMP-responsive element modulator;Isoform 2 of cAMP-responsive element modulator;Isoform 5 of cAMP-responsive element modulator;Isoform 6 of cAMP-responsive element modulator;Isoform 7 of cAMP-responsive element modulator;Isoform 8 of cAMP-responsive element modulator	0.138702	0.0795921	-0.0172988	0.294702	0.115368	0.286722
P27773	Pdia3	Protein disulfide-isomerase A3	0.0252738	0.0372025	-0.047643	0.0981906	0.514001	0.693736
P27782	Lef1	Lymphoid enhancer-binding factor 1	-0.310138	0.212611	-0.726856	0.10658	0.178644	0.36909
P27808	Mgat1	Alpha-1,3-mannosyl-glycoprotein 2-beta-N-acetylglucosaminyltransferase	0.0642545	0.0361378	-0.00657556	0.135085	0.109113	0.277979
P27870	Vav1	Proto-oncogene vav	-0.00372757	0.0411728	-0.0844263	0.0769712	0.929845	0.957349
P28028	Braf	Serine/threonine-protein kinase B-raf	0.123993	0.0493762	0.0272157	0.220771	0.0332458	0.137468
P28033;P28033-3	Cebpb	CCAAT/enhancer-binding protein beta;Isoform 2 of CCAAT/enhancer-binding protein beta	-0.0246521	0.215983	-0.447979	0.398674	0.911633	0.948072
P28063	Psmb8	Proteasome subunit beta type-8	-0.115599	0.060258	-0.233704	0.00250692	0.0872803	0.24369
P28076	Psmb9	Proteasome subunit beta type-9	0.104899	0.0340689	0.0381243	0.171674	0.0131604	0.0840222
P28184	Mt3	Metallothionein-3	-0.0131668	0.144052	-0.295509	0.269175	0.929175	0.957233
P28271	Aco1	Cytoplasmic aconitate hydratase	-0.145707	0.0623933	-0.267998	-0.0234164	0.0443601	0.161527
P28352	Apex1	DNA-(apurinic or apyrimidinic site) lyase	-0.0815308	0.0503204	-0.180159	0.0170972	0.139634	0.317448
P28474	Adh5	Alcohol dehydrogenase class-3	-0.105332	0.036094	-0.176076	-0.0345878	0.0170798	0.0968655
P28571;P28571-1;P28571-2	Slc6a9	Sodium- and chloride-dependent glycine transporter 1;Isoform GlyT-1A of Sodium- and chloride-dependent glycine transporter 1;Isoform GlyT-1B of Sodium- and chloride-dependent glycine transporter 1	-1.30351	0.875814	-3.02011	0.413085	0.170839	0.35779
P28574;P28574-2	Max	Protein max;Isoform 2 of Protein max	-0.168913	0.183683	-0.528932	0.191105	0.381773	0.577313
P28650	Adssl1	Adenylosuccinate synthetase isozyme 1	-0.00865266	0.121477	-0.246747	0.229442	0.944773	0.964684
P28656	Nap1l1	Nucleosome assembly protein 1-like 1	-0.150938	0.0540673	-0.25691	-0.0449658	0.0209967	0.108305
P28658	Atxn10	Ataxin-10	-0.0899379	0.0683399	-0.223884	0.0440083	0.220693	0.420392
P28659-4	Celf1	Isoform 4 of CUGBP Elav-like family member 1	-0.0338192	0.0684693	-0.168019	0.100381	0.633184	0.780521
P28660;P28660-2	Nckap1	Nck-associated protein 1;Isoform 2 of Nck-associated protein 1	-0.141897	0.100628	-0.339128	0.0553332	0.192115	0.386014
P28665	Mug1	Murinoglobulin-1	-0.0342901	0.14639	-0.321215	0.252635	0.820043	0.897284
P28667	Marcksl1	MARCKS-related protein	0.118304	0.268582	-0.408117	0.644726	0.669981	0.804764
P28704;P28704-2	Rxrb	Retinoic acid receptor RXR-beta;Isoform Short of Retinoic acid receptor RXR-beta	-0.128847	0.282444	-0.682437	0.424743	0.659065	0.797427
P28740	Kif2a	Kinesin-like protein KIF2A	0.179744	0.0400875	0.101173	0.258316	0.00152405	0.0288027
P28741	Kif3a	Kinesin-like protein KIF3A	0.137264	0.201967	-0.258591	0.53312	0.513833	0.693736
P28798	Grn	Progranulin	-0.0989932	0.105109	-0.305007	0.107021	0.37088	0.566996
P28843	Dpp4	Dipeptidyl peptidase 4	-0.123711	0.247941	-0.609676	0.362254	0.62978	0.778509
P28867;P28867-2	Prkcd	Protein kinase C delta type;Isoform 2 of Protein kinase C delta type	0.00829021	0.0610607	-0.111389	0.127969	0.894991	0.93806
P29037	Tbp	TATA-box-binding protein	0.169323	0.0880659	-0.00328566	0.341933	0.086682	0.24269
P29341	Pabpc1	Polyadenylate-binding protein 1	-0.100051	0.0485356	-0.19518	-0.00492084	0.0693244	0.21152
P29351;P29351-2	Ptpn6	Tyrosine-protein phosphatase non-receptor type 6;Isoform 2 of Tyrosine-protein phosphatase non-receptor type 6	-0.0148778	0.047918	-0.108797	0.0790415	0.763262	0.865218
P29352	Ptpn22	Tyrosine-protein phosphatase non-receptor type 22	0.327249	0.342491	-0.344034	0.998532	0.364286	0.561712
P29391	Ftl1	Ferritin light chain 1	-0.177465	0.0565816	-0.288365	-0.0665649	0.0119966	0.0800769
P29416	Hexa	Beta-hexosaminidase subunit alpha	-0.233034	0.126781	-0.481525	0.0154571	0.0992138	0.26298
P29452	Casp1	Caspase-1	0.00539902	0.0745251	-0.14067	0.151468	0.943832	0.964269
P29594	Casp2	Caspase-2	-0.18256	0.0594971	-0.299174	-0.0659456	0.0133889	0.0846707
P29595	Nedd8	NEDD8	-0.0531723	0.171985	-0.390262	0.283918	0.764231	0.865519
P29758	Oat	Ornithine aminotransferase, mitochondrial	0.0404369	0.0247513	-0.00807575	0.0889495	0.136749	0.313085
P29788	Vtn	Vitronectin	0.237534	0.142534	-0.0418322	0.516901	0.129962	0.30561
P30276	Ccnb2	G2/mitotic-specific cyclin-B2	0.304928	0.15928	-0.0072604	0.617117	0.0878383	0.244874
P30280	Ccnd2	G1/S-specific cyclin-D2	0.217501	0.183357	-0.141879	0.576881	0.265907	0.468741
P30282	Ccnd3	G1/S-specific cyclin-D3	-0.412773	0.0985937	-0.606016	-0.219529	0.00235294	0.0353572
P30285	Cdk4	Cyclin-dependent kinase 4	-0.0120636	0.0477632	-0.10568	0.0815524	0.806274	0.889588
P30412	Ppic	Peptidyl-prolyl cis-trans isomerase C	0.0186791	0.208372	-0.38973	0.427088	0.930534	0.957578
P30415	Nktr	NK-tumor recognition protein	-0.0349326	0.049314	-0.131588	0.0617229	0.496651	0.680272
P30416	Fkbp4	Peptidyl-prolyl cis-trans isomerase FKBP4	-0.0873182	0.0539034	-0.192969	0.0183325	0.139705	0.317494
P30561	Ahr	Aryl hydrocarbon receptor	-0.10752	0.20648	-0.512221	0.29718	0.615122	0.768248
P30681	Hmgb2	High mobility group protein B2	-0.0982924	0.0708709	-0.237199	0.0406146	0.19885	0.394308
P31001	Des	Desmin	-0.11726	0.268313	-0.643154	0.408634	0.672391	0.805723
P31041	Cd28	T-cell-specific surface glycoprotein CD28	-0.108784	0.0651847	-0.236546	0.0189778	0.129488	0.304844
P31230	Aimp1	Aminoacyl tRNA synthase complex-interacting multifunctional protein 1	-0.452188	0.274401	-0.990014	0.0856392	0.133775	0.309003
P31254	Uba1y	Ubiquitin-like modifier-activating enzyme 1 Y	-0.146056	0.301869	-0.73772	0.445608	0.640056	0.785535
P31266;P31266-2	Rbpj	Recombining binding protein suppressor of hairless;Isoform 2 of Recombining binding protein suppressor of hairless	0.113024	0.0218784	0.070142	0.155905	0.000590328	0.0207493
P31324	Prkar2b	cAMP-dependent protein kinase type II-beta regulatory subunit	0.0386419	0.110922	-0.178765	0.256049	0.735572	0.847394
P31750	Akt1	RAC-alpha serine/threonine-protein kinase	-0.071546	0.0395225	-0.14901	0.00591811	0.103692	0.270478
P31786	Dbi	Acyl-CoA-binding protein	-0.0826903	0.118281	-0.314521	0.149141	0.502156	0.684162
P31938	Map2k1	Dual specificity mitogen-activated protein kinase kinase 1	-0.189087	0.0513645	-0.289761	-0.0884122	0.00506546	0.0501905
P32020;P32020-2	Scp2	Non-specific lipid-transfer protein;Isoform SCP2 of Non-specific lipid-transfer protein	0.0448736	0.0452913	-0.0438973	0.133645	0.347682	0.547036
P32037	Slc2a3	Solute carrier family 2, facilitated glucose transporter member 3	-0.0832955	0.0337302	-0.149407	-0.0171843	0.0356016	0.14243
P32067	Ssb	Lupus La protein homolog	-0.0333442	0.0400158	-0.111775	0.0450869	0.42625	0.618786
P32233	Drg1	Developmentally-regulated GTP-binding protein 1	0.0742964	0.0409344	-0.00593503	0.154528	0.102914	0.26918
P32261	Serpinc1	Antithrombin-III	0.0980523	0.160701	-0.216922	0.413027	0.556851	0.724553
P32883-2	Kras	Isoform 2B of GTPase KRas	0.194502	0.104699	-0.0107077	0.399711	0.0961607	0.258034
P32921-2	Wars	Isoform 2 of Tryptophan--tRNA ligase, cytoplasmic	-0.221389	0.0635504	-0.345947	-0.0968299	0.00689855	0.0597777
P33174	Kif4	Chromosome-associated kinesin KIF4	-0.176954	0.0863623	-0.346224	-0.00768391	0.0707312	0.213406
P33215	Nedd1	Protein NEDD1	0.0185549	0.0439543	-0.0675955	0.104705	0.682828	0.811323
P33609	Pola1	DNA polymerase alpha catalytic subunit	-0.126532	0.0377239	-0.200471	-0.0525928	0.0084675	0.066851
P33610	Prim2	DNA primase large subunit	-0.00399181	0.017327	-0.0379527	0.0299691	0.822947	0.899127
P33611	Pola2	DNA polymerase alpha subunit B	-0.00314253	0.0245465	-0.0512536	0.0449685	0.900945	0.941908
P34022	Ranbp1	Ran-specific GTPase-activating protein	-0.122001	0.0465463	-0.213232	-0.0307707	0.0277619	0.126803
P34884	Mif	Macrophage migration inhibitory factor	-0.360367	0.159285	-0.672566	-0.0481689	0.0499796	0.173772
P34902	Il2rg	Cytokine receptor common subunit gamma	-0.0530855	0.0715307	-0.193286	0.0871147	0.476926	0.661691
P35123	Usp4	Ubiquitin carboxyl-terminal hydrolase 4	-0.146231	0.0644729	-0.272597	-0.0198638	0.049517	0.173041
P35235	Ptpn11	Tyrosine-protein phosphatase non-receptor type 11	0.132607	0.0581287	0.0186745	0.246539	0.0484624	0.171234
P35276	Rab3d	Ras-related protein Rab-3D	0.15031	0.0557079	0.0411222	0.259497	0.0244667	0.118227
P35278	Rab5c	Ras-related protein Rab-5C	-0.086886	0.0321521	-0.149904	-0.0238679	0.0243002	0.117607
P35279	Rab6a	Ras-related protein Rab-6A	0.10147	0.0445026	0.0142452	0.188695	0.0485547	0.171234
P35282	Rab21	Ras-related protein Rab-21	0.0915291	0.0345057	0.023898	0.15916	0.0263644	0.123428
P35285	Rab22a	Ras-related protein Rab-22A	-0.0664146	0.0500826	-0.164576	0.0317472	0.217473	0.417139
P35288	Rab23	Ras-related protein Rab-23	0.429135	0.409491	-0.373467	1.23174	0.321978	0.522319
P35290	Rab24	Ras-related protein Rab-24	-1.12633	0.434955	-1.97884	-0.273814	0.0292364	0.129178
P35293	Rab18	Ras-related protein Rab-18	0.0952199	0.0436855	0.00959644	0.180843	0.0572051	0.189078
P35294	Rab19	Ras-related protein Rab-19	0.0902379	0.0604065	-0.0281588	0.208635	0.169422	0.355764
P35486	Pdha1	Pyruvate dehydrogenase E1 component subunit alpha, somatic form, mitochondrial	0.177366	0.027019	0.124409	0.230323	0.000103423	0.0100905
P35505	Fah	Fumarylacetoacetase	-0.0554576	0.129913	-0.310086	0.199171	0.679494	0.809429
P35550	Fbl	rRNA 2'-O-methyltransferase fibrillarin	0.0294391	0.044489	-0.0577593	0.116638	0.524731	0.701188
P35564	Canx	Calnexin	0.00579881	0.0334309	-0.0597258	0.0713234	0.866131	0.923848
P35585	Ap1m1	AP-1 complex subunit mu-1	-0.141934	0.0464437	-0.232963	-0.0509043	0.0136587	0.0856114
P35601;P35601-2	Rfc1	Replication factor C subunit 1;Isoform 2 of Replication factor C subunit 1	-0.0881767	0.081361	-0.247644	0.0712909	0.306645	0.509842
P35700	Prdx1	Peroxiredoxin-1	-0.151825	0.0399125	-0.230054	-0.0735968	0.00419184	0.0456288
P35737	H2-DMb1	Class II histocompatibility antigen, M beta 1 chain	-0.376654	0.279444	-0.924365	0.171057	0.210645	0.409008
P35761;P35761-2	Ttk	Dual specificity protein kinase TTK;Isoform 2 of Dual specificity protein kinase TTK	0.353891	0.151215	0.0575091	0.650272	0.0439977	0.160827
P35762	Cd81	CD81 antigen	1.04393	0.487607	0.0882258	1.99964	0.0609284	0.196392
P35821	Ptpn1	Tyrosine-protein phosphatase non-receptor type 1	0.0797801	0.0294281	0.022101	0.137459	0.0239575	0.116589
P35831	Ptpn12	Tyrosine-protein phosphatase non-receptor type 12	0.132607	0.221153	-0.300854	0.566067	0.563552	0.730188
P35922;P35922-2;P35922-3	Fmr1	Synaptic functional regulator FMR1;Isoform 2 of Synaptic functional regulator FMR1;Isoform 3 of Synaptic functional regulator FMR1	0.438889	0.102623	0.237748	0.640029	0.00205987	0.0333137
P35951	Ldlr	Low-density lipoprotein receptor	-0.519836	0.0988164	-0.713516	-0.326156	0.000520302	0.0200349
P35979	Rpl12	60S ribosomal protein L12	-0.0193111	0.0360065	-0.0898839	0.0512617	0.604737	0.760675
P35980	Rpl18	60S ribosomal protein L18	0.00984512	0.061701	-0.111089	0.130779	0.87675	0.92812
P36371	Tap2	Antigen peptide transporter 2	0.00729743	0.0504762	-0.0916359	0.106231	0.888235	0.933582
P36536	Sar1a	GTP-binding protein SAR1a	0.0496316	0.112115	-0.170114	0.269377	0.668442	0.804036
P36552	Cpox	Oxygen-dependent coproporphyrinogen-III oxidase, mitochondrial	0.0086633	0.208543	-0.400081	0.417408	0.967771	0.979354
P36916	Gnl1	Guanine nucleotide-binding protein-like 1	-0.164634	0.0352462	-0.233717	-0.0955516	0.00116698	0.0263362
P36993;P36993-3;P36993-4;P36993-5	Ppm1b	Protein phosphatase 1B;Isoform 2 of Protein phosphatase 1B;Isoform 3 of Protein phosphatase 1B;Isoform 4 of Protein phosphatase 1B	-0.224818	0.0607115	-0.343813	-0.105823	0.00489735	0.0493822
P37040	Por	NADPH--cytochrome P450 reductase	0.0176997	0.0289733	-0.0390879	0.0744873	0.556379	0.724551
P37217	Cd69	Early activation antigen CD69	0.377967	0.0446035	0.290544	0.46539	1.39361e-05	0.0035775
P37913	Lig1	DNA ligase 1	-0.178989	0.068122	-0.312508	-0.0454701	0.0274719	0.126121
P38060	Hmgcl	Hydroxymethylglutaryl-CoA lyase, mitochondrial	0.113493	0.0488055	0.0178343	0.209152	0.0450843	0.162816
P38532;P38532-2	Hsf1	Heat shock factor protein 1;Isoform 1 of Heat shock factor protein 1	-0.0854865	0.373651	-0.817843	0.64687	0.824149	0.899593
P38647	Hspa9	Stress-70 protein, mitochondrial	-0.0199716	0.0632063	-0.143856	0.103913	0.759226	0.862446
P39054	Dnm2	Dynamin-2	0.0125674	0.0262038	-0.0387921	0.0639269	0.642951	0.787362
P39098;P39098-2	Man1a2	Mannosyl-oligosaccharide 1,2-alpha-mannosidase IB;Isoform 2 of Mannosyl-oligosaccharide 1,2-alpha-mannosidase IB	-0.394424	0.674829	-1.71709	0.92824	0.573255	0.738098
P39428	Traf1	TNF receptor-associated factor 1	0.331614	0.099811	0.135984	0.527243	0.00890594	0.0681353
P39429;P39429-2	Traf2	TNF receptor-associated factor 2;Isoform 2 of TNF receptor-associated factor 2	-0.344731	0.0541487	-0.450862	-0.238599	0.000130333	0.0109754
P39447	Tjp1	Tight junction protein ZO-1	-0.614604	0.254004	-1.11245	-0.116757	0.0386318	0.150544
P39688-2	Fyn	Isoform 2 of Tyrosine-protein kinase Fyn	0.123249	0.0854893	-0.0443098	0.290808	0.183265	0.374493
P39689	Cdkn1a	Cyclin-dependent kinase inhibitor 1	0.126713	0.070166	-0.0108124	0.264238	0.10441	0.271537
P39749	Fen1	Flap endonuclease 1	-0.160186	0.0501131	-0.258407	-0.0619641	0.0108926	0.0750663
P40124	Cap1	Adenylyl cyclase-associated protein 1	-0.219707	0.0496064	-0.316936	-0.122479	0.00164951	0.0301343
P40142	Tkt	Transketolase	-0.133393	0.0438873	-0.219412	-0.0473738	0.0140306	0.0867985
P40201	Chd1	Chromodomain-helicase-DNA-binding protein 1	0.228375	0.106712	0.0192184	0.437531	0.0610118	0.196392
P40237	Cd82	CD82 antigen	0.00584516	0.0550791	-0.10211	0.1138	0.917812	0.951883
P40336;P40336-2	Vps26a	Vacuolar protein sorting-associated protein 26A;Isoform 2 of Vacuolar protein sorting-associated protein 26A	-0.0164836	0.0318776	-0.0789637	0.0459966	0.617561	0.770669
P40338	Vhl	von Hippel-Lindau disease tumor suppressor	0.73776	0.424141	-0.0935559	1.56908	0.115956	0.287445
P40630;P40630-2	Tfam	Transcription factor A, mitochondrial;Isoform Nuclear of Transcription factor A, mitochondrial	-0.0859736	0.0985225	-0.279078	0.10713	0.405544	0.599174
P40694	Ighmbp2	DNA-binding protein SMUBP-2	0.0348099	0.0686945	-0.0998314	0.169451	0.624522	0.775742
P41105	Rpl28	60S ribosomal protein L28	-0.0848247	0.0510414	-0.184866	0.0152164	0.130902	0.306765
P41216	Acsl1	Long-chain-fatty-acid--CoA ligase 1	0.121534	0.0853284	-0.0457097	0.288778	0.188093	0.380447
P41230;P41230-2	Kdm5c	Lysine-specific demethylase 5C;Isoform 2 of Lysine-specific demethylase 5C	-0.401716	0.26642	-0.923899	0.120467	0.16587	0.351889
P41234	Abca2	ATP-binding cassette sub-family A member 2	-0.202656	0.134537	-0.466349	0.061036	0.166249	0.352144
P41241	Csk	Tyrosine-protein kinase CSK	-0.0954009	0.0304456	-0.155074	-0.0357276	0.0120537	0.0802845
P41272	Cd27	CD27 antigen	-0.324077	0.168419	-0.654179	0.00602533	0.0864693	0.242484
P41274	Tnfsf9	Tumor necrosis factor ligand superfamily member 9	2.00423	0.440723	1.14041	2.86805	0.00139071	0.0278721
P42125	Eci1	Enoyl-CoA delta isomerase 1, mitochondrial	0.0670551	0.0409917	-0.0132887	0.147399	0.136306	0.312548
P42128	Foxk1	Forkhead box protein K1	-0.351057	0.0772454	-0.502458	-0.199656	0.00139648	0.0278721
P42208	Septin2	Septin-2	-0.120578	0.0237731	-0.167173	-0.0739824	0.000670036	0.021086
P42209	Septin1	Septin-1	-0.038553	0.0317475	-0.100778	0.0236721	0.25551	0.458815
P42225	Stat1	Signal transducer and activator of transcription 1	-0.0647922	0.058141	-0.178749	0.0491642	0.293982	0.49609
P42227	Stat3	Signal transducer and activator of transcription 3	-0.185398	0.0544187	-0.292059	-0.0787376	0.00778795	0.0639754
P42228	Stat4	Signal transducer and activator of transcription 4	-0.22473	0.0610875	-0.344462	-0.104999	0.00508476	0.0501905
P42230	Stat5a	Signal transducer and activator of transcription 5A	0.00272789	0.0801528	-0.154372	0.159827	0.973593	0.983258
P42232	Stat5b	Signal transducer and activator of transcription 5B	-0.0219422	0.0550632	-0.129866	0.0859817	0.699556	0.822199
P42567	Eps15	Epidermal growth factor receptor substrate 15	0.00270911	0.0833383	-0.160634	0.166052	0.974777	0.98341
P42669	Pura	Transcriptional activator protein Pur-alpha	-0.0822912	0.0580274	-0.196025	0.0314425	0.189832	0.383117
P42859	Htt	Huntingtin	-0.0941635	0.0660629	-0.223647	0.0353198	0.187798	0.380172
P42867	Dpagt1	UDP-N-acetylglucosamine--dolichyl-phosphate N-acetylglucosaminephosphotransferase	-0.149656	0.411866	-0.956912	0.657601	0.724724	0.841157
P42932	Cct8	T-complex protein 1 subunit theta	-0.0837721	0.0396533	-0.161493	-0.00605159	0.0637986	0.201364
P43247	Msh2	DNA mismatch repair protein Msh2	-0.0197747	0.0676948	-0.152456	0.112907	0.77682	0.872166
P43274	Hist1h1e	Histone H1.4	-0.0281949	0.0977905	-0.219864	0.163475	0.779633	0.874284
P43275	Hist1h1a	Histone H1.1	-0.130657	0.0506029	-0.229838	-0.0314752	0.0295991	0.129886
P43276	Hist1h1b	Histone H1.5	-0.0200033	0.0648985	-0.147204	0.107198	0.764926	0.865802
P43277	Hist1h1d	Histone H1.3	-0.057006	0.0752572	-0.20451	0.090498	0.468129	0.65502
P43300	Egr3	Early growth response protein 3	7.36462	4.3355	-1.13296	15.8622	0.123603	0.298076
P43346	Dck	Deoxycytidine kinase	0.0299428	0.0571639	-0.0820984	0.141984	0.613066	0.766147
P43404	Zap70	Tyrosine-protein kinase ZAP-70	-0.152306	0.0433798	-0.23733	-0.0672812	0.00660842	0.0583302
P43406	Itgav	Integrin alpha-V	-0.267768	0.0692904	-0.403577	-0.131959	0.00382112	0.0434353
P43883	Plin2	Perilipin-2	-0.031247	0.124179	-0.274638	0.212144	0.80698	0.889888
P45376	Akr1b1	Aldo-keto reductase family 1 member B1	-0.135477	0.0362113	-0.206451	-0.0645031	0.00461623	0.0481445
P45481	Crebbp	CREB-binding protein	0.19259	0.101021	-0.00541199	0.390591	0.0889688	0.246464
P45700	Man1a1	Mannosyl-oligosaccharide 1,2-alpha-mannosidase IA	-0.157488	0.124773	-0.402042	0.0870675	0.238605	0.440635
P45878	Fkbp2	Peptidyl-prolyl cis-trans isomerase FKBP2	0.0313144	0.046359	-0.0595492	0.122178	0.516351	0.695353
P45952	Acadm	Medium-chain specific acyl-CoA dehydrogenase, mitochondrial	0.092148	0.0504392	-0.00671278	0.191009	0.100989	0.266351
P46061	Rangap1	Ran GTPase-activating protein 1	0.000479944	0.0331877	-0.064568	0.0655279	0.988777	0.993437
P46062	Sipa1	Signal-induced proliferation-associated protein 1	-0.301954	0.0458015	-0.391725	-0.212183	0.000100117	0.0100905
P46414	Cdkn1b	Cyclin-dependent kinase inhibitor 1B	-0.24615	1.09521	-2.39277	1.90046	0.827192	0.901049
P46460	Nsf	Vesicle-fusing ATPase	0.0127667	0.0309756	-0.0479455	0.073479	0.68987	0.81646
P46467	Vps4b	Vacuolar protein sorting-associated protein 4B	-0.0956356	0.0426231	-0.179177	-0.0120944	0.0515265	0.177318
P46471	Psmc2	26S proteasome regulatory subunit 7	-0.0611266	0.0446032	-0.148549	0.0262956	0.203753	0.399784
P46638	Rab11b	Ras-related protein Rab-11B	0.00432867	0.0309546	-0.0563424	0.0649997	0.891867	0.935921
P46656	Fdx1	Adrenodoxin, mitochondrial	0.207925	0.110167	-0.00800272	0.423854	0.0917224	0.250722
P46662;P46662-2	Nf2	Merlin;Isoform 2 of Merlin	0.414414	0.895121	-1.34002	2.16885	0.654377	0.794059
P46664	Adss	Adenylosuccinate synthetase isozyme 2	-0.113136	0.045693	-0.202694	-0.0235777	0.0352217	0.141553
P46718	Pdcd2	Programmed cell death protein 2	-0.160117	0.0863542	-0.329371	0.00913744	0.0967045	0.258638
P46737	Brcc3	Lys-63-specific deubiquitinase BRCC36	-0.0976297	0.199761	-0.489162	0.293903	0.63672	0.783257
P46935	Nedd4	E3 ubiquitin-protein ligase NEDD4	0.14812	0.0838115	-0.0161507	0.312391	0.110979	0.280451
P46938;P46938-2	Yap1	Transcriptional coactivator YAP1;Isoform 2 of Transcriptional coactivator YAP1	0.0789279	0.274834	-0.459748	0.617603	0.780474	0.874757
P46978	Stt3a	Dolichyl-diphosphooligosaccharide--protein glycosyltransferase subunit STT3A	0.155113	0.0519419	0.0533064	0.256919	0.0152932	0.0907948
P47199	Cryz	Quinone oxidoreductase	0.36016	0.0742471	0.214635	0.505684	0.0009073	0.024625
P47226;P47226-2	Tes	Testin;Isoform TES1 of Testin	-0.139455	0.0563648	-0.24993	-0.0289795	0.0353294	0.141801
P47738	Aldh2	Aldehyde dehydrogenase, mitochondrial	0.0467202	0.179577	-0.30525	0.39869	0.800588	0.885863
P47740	Aldh3a2	Aldehyde dehydrogenase family 3 member A2	0.023749	0.0716283	-0.116642	0.16414	0.747813	0.8556
P47741	Tnfrsf4	Tumor necrosis factor receptor superfamily member 4	-0.0356743	0.093835	-0.219591	0.148242	0.712628	0.830982
P47753	Capza1	F-actin-capping protein subunit alpha-1	-0.222938	0.043432	-0.308065	-0.137811	0.000617054	0.0210037
P47754	Capza2	F-actin-capping protein subunit alpha-2	-0.175359	0.0388079	-0.251423	-0.0992959	0.00144959	0.0285333
P47757-2	Capzb	Isoform 2 of F-actin-capping protein subunit beta	-0.174059	0.0434679	-0.259256	-0.0888615	0.0030903	0.0397192
P47758	Srprb	Signal recognition particle receptor subunit beta	0.218309	0.0516517	0.117072	0.319546	0.00221786	0.0344187
P47774	Ccr7	C-C chemokine receptor type 7	0.0700583	0.11027	-0.146071	0.286188	0.541026	0.712236
P47791-2	Gsr	Isoform Cytoplasmic of Glutathione reductase, mitochondrial	-0.198382	0.0542668	-0.304745	-0.0920194	0.00527074	0.0507383
P47802	Mtx1	Metaxin-1	0.085303	0.0293716	0.0277347	0.142871	0.0174735	0.0983146
P47809	Map2k4	Dual specificity mitogen-activated protein kinase kinase 4	-0.107676	0.0451722	-0.196214	-0.0191387	0.0409795	0.154988
P47811;P47811-4	Mapk14	Mitogen-activated protein kinase 14;Isoform 4 of Mitogen-activated protein kinase 14	0.0364839	0.0789367	-0.118232	0.1912	0.654913	0.794432
P47856;P47856-2	Gfpt1	Glutamine--fructose-6-phosphate aminotransferase [isomerizing] 1;Isoform 2 of Glutamine--fructose-6-phosphate aminotransferase [isomerizing] 1	0.231327	0.0719978	0.0902109	0.372442	0.0106083	0.074018
P47857;P47857-2;P47857-3	Pfkm	ATP-dependent 6-phosphofructokinase, muscle type;Isoform 2 of ATP-dependent 6-phosphofructokinase, muscle type;Isoform 3 of ATP-dependent 6-phosphofructokinase, muscle type	-0.09532	0.0810907	-0.254258	0.0636179	0.269964	0.472594
P47911	Rpl6	60S ribosomal protein L6	0.0246909	0.0594711	-0.0918724	0.141254	0.687736	0.815149
P47915	Rpl29	60S ribosomal protein L29	-0.0574374	0.0898419	-0.233527	0.118653	0.538546	0.710337
P47930	Fosl2	Fos-related antigen 2	0.144636	0.177814	-0.203879	0.493151	0.43697	0.628866
P47941	Crkl	Crk-like protein	-0.137454	0.0214623	-0.17952	-0.095388	0.00012462	0.0108139
P47955	Rplp1	60S acidic ribosomal protein P1	-0.177078	0.46477	-1.08803	0.733871	0.71204	0.830848
P47962	Rpl5	60S ribosomal protein L5	-0.140457	0.0576792	-0.253508	-0.0274057	0.0376637	0.148178
P47963	Rpl13	60S ribosomal protein L13	-0.00868	0.0786133	-0.162762	0.145402	0.914504	0.949988
P47964	Rpl36	60S ribosomal protein L36	-0.155486	0.060643	-0.274346	-0.0366258	0.0304885	0.132096
P47968	Rpia	Ribose-5-phosphate isomerase	-0.281502	0.0587039	-0.396562	-0.166442	0.000980149	0.0251848
P47993	Xcl1	Lymphotactin	7.12485	0.582925	5.98232	8.26739	6.58308e-07	0.00077787
P48024	Eif1	Eukaryotic translation initiation factor 1	-0.210096	0.132154	-0.469118	0.0489257	0.146347	0.326564
P48036	Anxa5	Annexin A5	-0.162251	0.0422651	-0.245091	-0.0794113	0.00397331	0.0442744
P48193;P48193-2	Epb41	Protein 4.1;Isoform 2 of Protein 4.1	-0.228146	0.0304476	-0.287823	-0.168468	3.71973e-05	0.00694463
P48377	Rfx1	MHC class II regulatory factor RFX1	0.0608879	0.0990631	-0.133276	0.255052	0.554013	0.721775
P48410	Abcd1	ATP-binding cassette sub-family D member 1	-0.357152	0.0651904	-0.484925	-0.229379	0.000390872	0.0179471
P48428	Tbca	Tubulin-specific chaperone A	-0.115234	0.0567368	-0.226438	-0.00402971	0.0728138	0.216965
P48441	Idua	Alpha-L-iduronidase	-0.213121	0.181357	-0.56858	0.142338	0.270087	0.472594
P48453;P48453-2	Ppp3cb	Serine/threonine-protein phosphatase 2B catalytic subunit beta isoform;Isoform 1 of Serine/threonine-protein phosphatase 2B catalytic subunit beta isoform	0.137101	0.419677	-0.685467	0.959668	0.751378	0.857108
P48455	Ppp3cc	Serine/threonine-protein phosphatase 2B catalytic subunit gamma isoform	0.0542341	0.125699	-0.192137	0.300605	0.676285	0.807167
P48678	Lmna	Prelamin-A/C	-0.114872	0.121022	-0.352076	0.122332	0.367319	0.564126
P48722	Hspa4l	Heat shock 70 kDa protein 4L	0.146296	0.0439779	0.0600993	0.232493	0.00884715	0.0681353
P48725;P48725-3	Pcnt	Pericentrin;Isoform 3 of Pericentrin	-0.152738	0.455961	-1.04642	0.740946	0.745315	0.854146
P48754	Brca1	Breast cancer type 1 susceptibility protein homolog	-1.4585	0.644381	-2.72149	-0.195517	0.0498971	0.173676
P48758	Cbr1	Carbonyl reductase [NADPH] 1	0.0931918	0.0434661	0.00799812	0.178385	0.0606247	0.196274
P48760;P48760-2;P48760-3;P48760-4;P48760-5	Fpgs	Folylpolyglutamate synthase, mitochondrial;Isoform 2 of Folylpolyglutamate synthase, mitochondrial;Isoform 3 of Folylpolyglutamate synthase, mitochondrial;Isoform 4 of Folylpolyglutamate synthase, mitochondrial;Isoform 5 of Folylpolyglutamate synthase, mitochondrial	-0.0109929	0.138771	-0.282985	0.260999	0.938594	0.96165
P48771	Cox7a2	Cytochrome c oxidase subunit 7A2, mitochondrial	0.497505	0.199347	0.106785	0.888224	0.034103	0.13891
P48962	Slc25a4	ADP/ATP translocase 1	0.130439	0.0546692	0.0232873	0.237591	0.0408265	0.154807
P49025-5	Cit	Isoform 5 of Citron Rho-interacting kinase	-0.0946164	0.106468	-0.303294	0.114062	0.397304	0.591397
P49117	Nr2c2	Nuclear receptor subfamily 2 group C member 2	0.0177274	0.143667	-0.263859	0.299314	0.904508	0.943721
P49135	Ercc3	General transcription and DNA repair factor IIH helicase subunit XPB	0.268579	0.140522	-0.00684287	0.544002	0.0882772	0.245494
P49138	Mapkapk2	MAP kinase-activated protein kinase 2	-0.0671128	0.319456	-0.693247	0.559021	0.838281	0.908309
P49282;P49282-2;P49282-3;P49282-4	Slc11a2	Natural resistance-associated macrophage protein 2;Isoform 1 of Natural resistance-associated macrophage protein 2;Isoform 3 of Natural resistance-associated macrophage protein 2;Isoform 4 of Natural resistance-associated macrophage protein 2	-0.0127352	0.128368	-0.264337	0.238867	0.923147	0.954014
P49290	Epx	Eosinophil peroxidase	0.166915	0.80394	-1.40881	1.74264	0.840146	0.909052
P49312	Hnrnpa1	Heterogeneous nuclear ribonucleoprotein A1	-0.0737337	0.0414992	-0.155072	0.00760477	0.109336	0.278063
P49442	Inpp1	Inositol polyphosphate 1-phosphatase	0.0631982	0.0592932	-0.0530164	0.179413	0.314244	0.516473
P49443	Ppm1a	Protein phosphatase 1A	-0.244823	0.217098	-0.670335	0.180689	0.288609	0.491243
P49446;P49446-2;P49446-3	Ptpre	Receptor-type tyrosine-protein phosphatase epsilon;Isoform 2 of Receptor-type tyrosine-protein phosphatase epsilon;Isoform 3 of Receptor-type tyrosine-protein phosphatase epsilon	0.5054	0.160732	0.190364	0.820435	0.0118447	0.0794069
P49452	Cenpc	Centromere protein C	0.249408	0.0581512	0.135431	0.363384	0.00202319	0.0329793
P49586	Pcyt1a	Choline-phosphate cytidylyltransferase A	0.139676	0.0378916	0.0654084	0.213943	0.00502691	0.0501506
P49615	Cdk5	Cyclin-dependent-like kinase 5	0.30973	0.182948	-0.048849	0.668308	0.124706	0.299003
P49710	Hcls1	Hematopoietic lineage cell-specific protein	-0.37156	0.0536488	-0.476712	-0.266409	6.86682e-05	0.00881385
P49717	Mcm4	DNA replication licensing factor MCM4	-0.0333294	0.0333744	-0.0987433	0.0320844	0.344055	0.543703
P49718	Mcm5	DNA replication licensing factor MCM5	-0.0427919	0.052398	-0.145492	0.0599081	0.4352	0.62661
P49722	Psma2	Proteasome subunit alpha type-2	-0.0570473	0.0301777	-0.116196	0.00210108	0.0912813	0.25006
P49769	Psen1	Presenilin-1	-0.023992	0.0873518	-0.195202	0.147218	0.789779	0.880045
P49962	Srp9	Signal recognition particle 9 kDa protein	-0.121051	0.123869	-0.363833	0.121732	0.35398	0.552819
P50096	Impdh1	Inosine-5'-monophosphate dehydrogenase 1	-0.197703	0.16031	-0.511911	0.116505	0.248719	0.451495
P50136	Bckdha	2-oxoisovalerate dehydrogenase subunit alpha, mitochondrial	0.496357	0.266294	-0.0255796	1.01829	0.0952135	0.256722
P50171;P50171-2	Hsd17b8	Estradiol 17-beta-dehydrogenase 8;Isoform Long of Estradiol 17-beta-dehydrogenase 8	-0.0238898	0.0720762	-0.165159	0.11738	0.74789	0.8556
P50172	Hsd11b1	Corticosteroid 11-beta-dehydrogenase isozyme 1	-0.0871571	0.0456524	-0.176636	0.00232163	0.0885827	0.245837
P50247	Ahcy	Adenosylhomocysteinase	-0.113862	0.0513264	-0.214462	-0.0132625	0.0537044	0.18207
P50295	Nat2	Arylamine N-acetyltransferase 2	0.149569	0.056778	0.0382838	0.260853	0.0271677	0.125191
P50396	Gdi1	Rab GDP dissociation inhibitor alpha	-0.0874571	0.0560611	-0.197337	0.0224226	0.153184	0.335349
P50427	Sts	Steryl-sulfatase	0.181325	0.137796	-0.0887545	0.451405	0.220738	0.420392
P50428	Arsa	Arylsulfatase A	-0.42381	0.242036	-0.8982	0.0505806	0.113861	0.284436
P50429	Arsb	Arylsulfatase B	0.0850824	0.180184	-0.268079	0.438244	0.648026	0.789695
P50431	Shmt1	Serine hydroxymethyltransferase, cytosolic	-0.0569401	0.054812	-0.164372	0.0504913	0.325988	0.525625
P50446	Krt6a	Keratin, type II cytoskeletal 6A	-0.268545	0.57567	-1.39686	0.859768	0.651949	0.792286
P50516	Atp6v1a	V-type proton ATPase catalytic subunit A	-0.0988064	0.0359704	-0.169308	-0.0283044	0.0225918	0.113197
P50518	Atp6v1e1	V-type proton ATPase subunit E 1	0.0207579	0.0424836	-0.0625098	0.104026	0.636802	0.783257
P50543	S100a11	Protein S100-A11	-0.0377125	0.0927083	-0.219421	0.143996	0.693668	0.817775
P50544	Acadvl	Very long-chain specific acyl-CoA dehydrogenase, mitochondrial	0.122075	0.0318004	0.0597457	0.184403	0.00397399	0.0442744
P50580	Pa2g4	Proliferation-associated protein 2G4	-0.102859	0.0354543	-0.172349	-0.0333683	0.017562	0.0985274
P50637	Tspo	Translocator protein	-0.0181808	0.0654459	-0.146455	0.110093	0.787443	0.878724
P51125;P51125-2;P51125-6	Cast	Calpastatin;Isoform 2 of Calpastatin;Isoform 6 of Calpastatin	-0.208263	0.0999602	-0.404185	-0.0123409	0.0668892	0.207609
P51150	Rab7a	Ras-related protein Rab-7a	0.0191675	0.0665454	-0.111262	0.149596	0.779842	0.87436
P51163	Uros	Uroporphyrinogen-III synthase	-0.152364	0.247523	-0.637509	0.33278	0.553433	0.721171
P51174	Acadl	Long-chain specific acyl-CoA dehydrogenase, mitochondrial	0.0964798	0.0354824	0.0269344	0.166025	0.0236429	0.115975
P51175	Ppox	Protoporphyrinogen oxidase	0.128085	0.0746987	-0.0183245	0.274494	0.120545	0.293664
P51410	Rpl9	60S ribosomal protein L9	0.0165251	0.0198642	-0.0224086	0.0554588	0.426983	0.61912
P51432	Plcb3	1-phosphatidylinositol 4,5-bisphosphate phosphodiesterase beta-3	-0.15189	0.0921202	-0.332445	0.0286658	0.133585	0.309003
P51569	Gla	Alpha-galactosidase A	0.703413	0.254545	0.204504	1.20232	0.0219893	0.111235
P51612	Xpc	DNA repair protein complementing XP-C cells homolog	-0.488489	0.21997	-0.91963	-0.0573471	0.0535025	0.181714
P51660	Hsd17b4	Peroxisomal multifunctional enzyme type 2	0.0701	0.0224061	0.026184	0.114016	0.0121489	0.0807437
P51791	Clcn3	H(+)/Cl(-) exchange transporter 3	-0.00944104	0.0454078	-0.0984403	0.0795582	0.839923	0.909052
P51807	Dynlt1	Dynein light chain Tctex-type 1	-0.217545	0.112343	-0.437738	0.00264838	0.0847941	0.239808
P51829	Adcy7	Adenylate cyclase type 7	0.479268	0.316746	-0.141555	1.10009	0.164549	0.350064
P51855	Gss	Glutathione synthetase	-0.287379	0.0817014	-0.447513	-0.127244	0.00654181	0.0580751
P51859	Hdgf	Hepatoma-derived growth factor	-0.0921116	0.0420242	-0.174479	-0.00974404	0.0560793	0.186563
P51863	Atp6v0d1	V-type proton ATPase subunit d 1	-0.0776414	0.241843	-0.551654	0.396371	0.755509	0.860228
P51881	Slc25a5	ADP/ATP translocase 2	0.113361	0.0478094	0.0196549	0.207068	0.0418328	0.156779
P51912	Slc1a5	Neutral amino acid transporter B(0)	-0.157038	0.0557382	-0.266285	-0.0477915	0.0201314	0.105785
P51943	Ccna2	Cyclin-A2	0.0241043	0.100503	-0.172881	0.221089	0.815829	0.895432
P51949	Mnat1	CDK-activating kinase assembly factor MAT1	-0.0598085	0.0626895	-0.18268	0.063063	0.364982	0.562445
P52019	Sqle	Squalene monooxygenase	-0.041358	0.0482366	-0.135902	0.0531857	0.413473	0.606669
P52293	Kpna2	Importin subunit alpha-1	-0.193528	0.0838382	-0.357851	-0.0292051	0.0463614	0.165908
P52332	Jak1	Tyrosine-protein kinase JAK1	-0.683605	0.293636	-1.25913	-0.108078	0.0448889	0.162388
P52431	Pold1	DNA polymerase delta catalytic subunit	0.0506459	0.0352381	-0.0184208	0.119713	0.184489	0.375748
P52432	Polr1c	DNA-directed RNA polymerases I and III subunit RPAC1	-0.00587192	0.0495408	-0.102972	0.091228	0.908253	0.945867
P52479;P52479-2	Usp10	Ubiquitin carboxyl-terminal hydrolase 10;Isoform 2 of Ubiquitin carboxyl-terminal hydrolase 10	0.013472	0.0748569	-0.133247	0.160191	0.861163	0.921115
P52480	Pkm	Pyruvate kinase PKM	-0.152665	0.0330944	-0.21753	-0.0877997	0.00126687	0.0272372
P52480-2	Pkm	Isoform M1 of Pyruvate kinase PKM	-0.0544439	0.0677775	-0.187288	0.0784	0.442513	0.633381
P52503	Ndufs6	NADH dehydrogenase [ubiquinone] iron-sulfur protein 6, mitochondrial	-0.214197	0.170639	-0.548649	0.120255	0.240994	0.443081
P52623	Uck1	Uridine-cytidine kinase 1	0.458221	0.896571	-1.29906	2.2155	0.621595	0.773353
P52633	Stat6	Signal transducer and transcription activator 6	0.049281	0.0322866	-0.0140008	0.112563	0.161264	0.345703
P52760	Rida	2-iminobutanoate/2-iminopropanoate deaminase	-0.21902	0.0650899	-0.346597	-0.0914443	0.00832422	0.0665096
P52825	Cpt2	Carnitine O-palmitoyltransferase 2, mitochondrial	-0.238426	0.0780943	-0.391491	-0.0853614	0.0137249	0.0856114
P52875	Tmem165	Transmembrane protein 165	0.0745448	0.0778891	-0.0781179	0.227207	0.363536	0.5612
P52912	Tia1	Nucleolysin TIA-1	-0.0656472	0.0467644	-0.157305	0.0260111	0.193934	0.388058
P53026	Rpl10a	60S ribosomal protein L10a	-0.0521413	0.0386147	-0.127826	0.0235436	0.209895	0.408582
P53349	Map3k1	Mitogen-activated protein kinase kinase kinase 1	0.551591	0.329163	-0.0935682	1.19675	0.128108	0.303817
P53395	Dbt	Lipoamide acyltransferase component of branched-chain alpha-keto acid dehydrogenase complex, mitochondrial	-0.0221611	0.0334176	-0.0876596	0.0433374	0.523851	0.700584
P53564-3	Cux1	Isoform 3 of Homeobox protein cut-like 1	0.102406	0.0622585	-0.0196204	0.224433	0.13441	0.310149
P53569	Cebpz	CCAAT/enhancer-binding protein zeta	0.0737733	0.0594503	-0.0427493	0.190296	0.246005	0.448784
P53612	Rabggtb	Geranylgeranyl transferase type-2 subunit beta	-0.189088	0.192842	-0.567058	0.188883	0.352445	0.55168
P53702	Hccs	Cytochrome c-type heme lyase	0.094737	0.0395439	0.0172309	0.172243	0.0401775	0.153906
P53762;P53762-2	Arnt	Aryl hydrocarbon receptor nuclear translocator;Isoform Short of Aryl hydrocarbon receptor nuclear translocator	-0.806393	0.31407	-1.42197	-0.190816	0.0303089	0.131688
P53798	Fdft1	Squalene synthase	0.149978	0.217858	-0.277025	0.57698	0.508544	0.688753
P53808	Pctp	Phosphatidylcholine transfer protein	-0.045398	0.0858117	-0.213589	0.122793	0.609575	0.763933
P53810	Pitpna	Phosphatidylinositol transfer protein alpha isoform	-0.196864	0.9265	-2.0128	1.61908	0.836466	0.907621
P53811	Pitpnb	Phosphatidylinositol transfer protein beta isoform	-0.104484	0.0762306	-0.253896	0.0449284	0.203702	0.399784
P53986	Slc16a1	Monocarboxylate transporter 1	-0.0997616	0.0579738	-0.21339	0.0138671	0.119395	0.292482
P53994	Rab2a	Ras-related protein Rab-2A	0.0861834	0.0339962	0.0195509	0.152816	0.0319673	0.135268
P53995	Anapc1	Anaphase-promoting complex subunit 1	-0.00246724	0.0791385	-0.157579	0.152644	0.975809	0.984061
P53996	Cnbp	Cellular nucleic acid-binding protein	0.00876673	0.0713774	-0.131133	0.148666	0.904947	0.94398
P54071	Idh2	Isocitrate dehydrogenase [NADP], mitochondrial	0.046706	0.0317966	-0.0156153	0.109027	0.175925	0.365433
P54103	Dnajc2	DnaJ homolog subfamily C member 2	-0.145038	0.042853	-0.22903	-0.0610459	0.00806866	0.0654092
P54227	Stmn1	Stathmin	-0.298839	0.0630527	-0.422423	-0.175256	0.00105965	0.0254766
P54276	Msh6	DNA mismatch repair protein Msh6	0.00455844	0.0668231	-0.126415	0.135532	0.947105	0.965758
P54279	Pms2	Mismatch repair endonuclease PMS2	-0.0856763	0.148984	-0.377684	0.206332	0.579333	0.74238
P54310;P54310-2	Lipe	Hormone-sensitive lipase;Isoform 2 of Hormone-sensitive lipase	0.20909	0.142848	-0.0708917	0.489072	0.177301	0.3673
P54726	Rad23a	UV excision repair protein RAD23 homolog A	-0.295457	0.131027	-0.55227	-0.0386441	0.0505939	0.175117
P54728	Rad23b	UV excision repair protein RAD23 homolog B	-0.222461	0.151745	-0.519881	0.0749586	0.176689	0.366632
P54729	Nub1	NEDD8 ultimate buster 1	-0.00391621	0.0716908	-0.14443	0.136598	0.95763	0.972467
P54731	Faf1	FAS-associated factor 1	-0.216847	0.0689428	-0.351975	-0.0817194	0.0118262	0.0794069
P54775	Psmc4	26S proteasome regulatory subunit 6B	-0.039835	0.0383024	-0.114908	0.0352377	0.325466	0.525164
P54818	Galc	Galactocerebrosidase	0.628971	0.699726	-0.742493	2.00044	0.39213	0.585675
P54822	Adsl	Adenylosuccinate lyase	-0.0271726	0.0541089	-0.133226	0.0788808	0.627594	0.777052
P54823	Ddx6	Probable ATP-dependent RNA helicase DDX6	-0.0475348	0.0522392	-0.149924	0.0548539	0.386571	0.580564
P54923	Adprh	[Protein ADP-ribosylarginine] hydrolase	-0.187719	0.0468909	-0.279625	-0.0958127	0.00309493	0.0397192
P55041	Gem	GTP-binding protein GEM	0.84712	0.176954	0.500289	1.19395	0.00099123	0.0251848
P55096	Abcd3	ATP-binding cassette sub-family D member 3	0.185576	0.11977	-0.0491732	0.420325	0.155687	0.338807
P55194	Sh3bp1	SH3 domain-binding protein 1	-0.258301	0.0457497	-0.34797	-0.168632	0.000315219	0.0160611
P55200;P55200-2	Kmt2a	Histone-lysine N-methyltransferase 2A;Isoform 2 of Histone-lysine N-methyltransferase 2A	0.0568318	0.127506	-0.19308	0.306743	0.666329	0.802277
P55258	Rab8a	Ras-related protein Rab-8A	0.0699549	0.0603696	-0.0483695	0.188279	0.276368	0.479314
P55264	Adk	Adenosine kinase	0.134969	0.0612893	0.0148421	0.255096	0.0551456	0.184849
P55302	Lrpap1	Alpha-2-macroglobulin receptor-associated protein	0.109416	0.0434281	0.0242971	0.194535	0.0327966	0.136643
P55772	Entpd1	Ectonucleoside triphosphate diphosphohydrolase 1	-0.540641	0.297938	-1.1246	0.0433169	0.10298	0.26918
P55937;P55937-1	Golga3	Golgin subfamily A member 3;Isoform 1 of Golgin subfamily A member 3	-0.319812	0.0783884	-0.473453	-0.166171	0.00275868	0.0379863
P56135	Atp5mf	ATP synthase subunit f, mitochondrial	0.178244	0.0850025	0.0116395	0.344849	0.0654433	0.204668
P56183;P56183-3	Rrp1	Ribosomal RNA processing protein 1 homolog A;Isoform 3 of Ribosomal RNA processing protein 1 homolog A	-0.0816125	0.159395	-0.394027	0.230802	0.620969	0.773019
P56203	Ctsw	Cathepsin W	-0.302266	0.0777527	-0.454662	-0.149871	0.00368879	0.0430428
P56212	Arpp19	cAMP-regulated phosphoprotein 19	-0.157287	0.0642281	-0.283174	-0.0314	0.0368242	0.146087
P56213	Gfer	FAD-linked sulfhydryl oxidase ALR	-0.184108	0.152399	-0.482809	0.114594	0.257807	0.461193
P56371	Rab4a	Ras-related protein Rab-4A	0.702847	0.487161	-0.251989	1.65768	0.182978	0.374029
P56376	Acyp1	Acylphosphatase-1	0.0761709	0.111855	-0.143064	0.295406	0.513021	0.693293
P56380	Nudt2	Bis(5'-nucleosyl)-tetraphosphatase [asymmetrical]	-0.0487879	0.0432574	-0.133572	0.0359967	0.288552	0.491243
P56382	Atp5f1e	ATP synthase subunit epsilon, mitochondrial	0.478478	0.174328	0.136795	0.820161	0.0226726	0.113197
P56387	Dynlt3	Dynein light chain Tctex-type 3	0.0771195	0.118192	-0.154537	0.308776	0.530393	0.703954
P56390	Cks2	Cyclin-dependent kinases regulatory subunit 2	-0.102015	0.310842	-0.711265	0.507236	0.750277	0.856327
P56391	Cox6b1	Cytochrome c oxidase subunit 6B1	0.119796	0.0471498	0.0273826	0.21221	0.0316714	0.134977
P56393	Cox7b	Cytochrome c oxidase subunit 7B, mitochondrial	-0.254453	0.266591	-0.776972	0.268066	0.364778	0.562272
P56394	Cox17	Cytochrome c oxidase copper chaperone	-0.0443267	0.289643	-0.612026	0.523373	0.881744	0.931006
P56395	Cyb5a	Cytochrome b5	-0.0996762	0.114923	-0.324926	0.125573	0.408292	0.601791
P56399	Usp5	Ubiquitin carboxyl-terminal hydrolase 5	-0.0198082	0.0798683	-0.17635	0.136734	0.809692	0.890965
P56477	Irf5	Interferon regulatory factor 5	0.274129	0.316545	-0.3463	0.894558	0.408981	0.602518
P56480	Atp5f1b	ATP synthase subunit beta, mitochondrial	0.0544223	0.0301042	-0.00458196	0.113427	0.104098	0.271182
P56565	S100a1	Protein S100-A1	-0.751629	0.513268	-1.75763	0.254377	0.177122	0.367052
P56581;P56581-2	Tdg	G/T mismatch-specific thymine DNA glycosylase;Isoform 2 of G/T mismatch-specific thymine DNA glycosylase	0.0148077	0.178086	-0.33424	0.363856	0.935553	0.960497
P56671	Maz	Myc-associated zinc finger protein	-0.0686643	0.0658296	-0.19769	0.0603616	0.324126	0.523582
P56812	Pdcd5	Programmed cell death protein 5	-0.0677316	0.0728647	-0.210546	0.0750832	0.376861	0.571986
P56873	Znrd2	Protein ZNRD2	-0.0539262	0.204532	-0.454808	0.346956	0.797982	0.884273
P56959	Fus	RNA-binding protein FUS	-0.153461	0.0557982	-0.262825	-0.0440962	0.0224665	0.112809
P56960	Exosc10	Exosome component 10	-0.012234	0.0733678	-0.156035	0.131567	0.871254	0.925539
P57080	Usp25	Ubiquitin carboxyl-terminal hydrolase 25	0.295102	0.0438367	0.209182	0.381022	8.53881e-05	0.00956502
P57716	Ncstn	Nicastrin	-0.134257	0.0281986	-0.189526	-0.0789875	0.00102807	0.0254766
P57725	Samsn1	SAM domain-containing protein SAMSN-1	0.00955174	0.0431885	-0.0750976	0.0942011	0.829901	0.903201
P57746	Atp6v1d	V-type proton ATPase subunit D	-0.595647	0.159268	-0.907811	-0.283482	0.00462612	0.0481445
P57759	Erp29	Endoplasmic reticulum resident protein 29	0.0603966	0.0336692	-0.00559508	0.126388	0.106426	0.27437
P57776	Eef1d	Elongation factor 1-delta	-0.231477	0.0710661	-0.370767	-0.0921874	0.0098828	0.0714647
P57780	Actn4	Alpha-actinin-4	-0.249838	0.0713985	-0.389779	-0.109897	0.0067319	0.0589137
P57784	Snrpa1	U2 small nuclear ribonucleoprotein A'	-0.0158181	0.0541688	-0.121989	0.0903526	0.776894	0.872166
P57787	Slc16a3	Monocarboxylate transporter 4	-0.0874947	0.0652362	-0.215358	0.0403681	0.212717	0.41096
P57791	Rce1	CAAX prenyl protease 2	1.16196	0.253494	0.665109	1.65881	0.00132072	0.0275204
P58021	Tm9sf2	Transmembrane 9 superfamily member 2	0.031986	0.0331787	-0.0330443	0.0970164	0.360207	0.558421
P58043	Sesn2	Sestrin-2	0.00816366	0.199339	-0.38254	0.398868	0.968227	0.979354
P58044	Idi1	Isopentenyl-diphosphate Delta-isomerase 1	-0.142207	0.0523978	-0.244907	-0.0395077	0.023841	0.116298
P58058	Nadk	NAD kinase	0.238222	0.104058	0.0342677	0.442175	0.0478284	0.170092
P58059	Mrps21	28S ribosomal protein S21, mitochondrial	0.0694285	0.0663627	-0.0606425	0.199499	0.322753	0.522735
P58064	Mrps6	28S ribosomal protein S6, mitochondrial	0.171294	0.133064	-0.0895119	0.4321	0.230106	0.430046
P58069	Rasa2	Ras GTPase-activating protein 2	0.012043	0.0601803	-0.10591	0.129996	0.845839	0.91137
P58137	Acot8	Acyl-coenzyme A thioesterase 8	0.183271	0.0572419	0.071077	0.295465	0.0108019	0.0747848
P58252	Eef2	Elongation factor 2	-0.124503	0.0414672	-0.205779	-0.0432275	0.014897	0.0893152
P58281-2	Opa1	Isoform 2 of Dynamin-like 120 kDa protein, mitochondrial	0.0429244	0.0572103	-0.0692077	0.155057	0.472237	0.65819
P58334	Klf16	Krueppel-like factor 16	-0.0492833	0.139997	-0.323677	0.22511	0.732916	0.845965
P58389	Ptpa	Serine/threonine-protein phosphatase 2A activator	-0.0974681	0.0293567	-0.155007	-0.039929	0.00893843	0.0681353
P58404;P58404-2	Strn4	Striatin-4;Isoform 2 of Striatin-4	-0.201458	0.0207769	-0.242181	-0.160735	4.62283e-06	0.00167537
P58462;P58462-4	Foxp1	Forkhead box protein P1;Isoform 4 of Forkhead box protein P1	-0.0316341	0.0601267	-0.149482	0.0862143	0.61152	0.765145
P58466	Ctdsp1	Carboxy-terminal domain RNA polymerase II polypeptide A small phosphatase 1	0.473382	0.302233	-0.118994	1.06576	0.151724	0.333491
P58468	Fam207a	Protein FAM207A	0.596563	0.37751	-0.143357	1.33648	0.148506	0.328644
P58501	Paxbp1	PAX3- and PAX7-binding protein 1	-0.0993754	0.0257371	-0.14982	-0.0489306	0.00384023	0.043492
P58742	Aaas	Aladin	0.0609458	0.0839056	-0.103509	0.225401	0.486078	0.670067
P58771-2	Tpm1	Isoform 2 of Tropomyosin alpha-1 chain	0.23089	0.211282	-0.183221	0.645002	0.302864	0.506225
P58801	Ripk2	Receptor-interacting serine/threonine-protein kinase 2	-0.265764	0.0816641	-0.425825	-0.105702	0.00992802	0.0715398
P58802	Tbc1d10a	TBC1 domain family member 10A	-0.0300434	0.189152	-0.400781	0.340694	0.877308	0.928391
P58854	Tubgcp3	Gamma-tubulin complex component 3	0.144033	0.0914544	-0.0352173	0.323284	0.149728	0.330398
P58871	Tnks1bp1	182 kDa tankyrase-1-binding protein	-0.0856761	0.18861	-0.455352	0.284	0.660406	0.798579
P58929	Gmeb2	Glucocorticoid modulatory element-binding protein 2	-0.350922	0.205776	-0.754244	0.0523995	0.122319	0.295831
P59016	Vps33b	Vacuolar protein sorting-associated protein 33B	0.0503947	0.0744234	-0.0954752	0.196265	0.515346	0.694545
P59017	Bcl2l13	Bcl-2-like protein 13	-0.354682	0.150075	-0.648829	-0.0605342	0.0423675	0.157815
P59048	Pdrg1	p53 and DNA damage-regulated protein 1	-0.135906	0.0887289	-0.309815	0.0380028	0.159959	0.34416
P59110	Senp1	Sentrin-specific protease 1	0.0324155	0.0808641	-0.126078	0.190909	0.69787	0.820982
P59114	Pcif1	mRNA (2'-O-methyladenosine-N(6)-)-methyltransferase	0.272981	0.0986629	0.0796016	0.46636	0.0218675	0.110915
P59235	Nup43	Nucleoporin Nup43	0.178208	0.0417407	0.0963966	0.26002	0.00208211	0.0334931
P59325	Eif5	Eukaryotic translation initiation factor 5	-0.212743	0.137462	-0.482169	0.0566833	0.156113	0.339145
P59326	Ythdf1	YTH domain-containing family protein 1	0.0125444	0.0790937	-0.142479	0.167568	0.877484	0.928419
P59328	Wdhd1	WD repeat and HMG-box DNA-binding protein 1	0.0258568	0.0486615	-0.0695198	0.121233	0.608032	0.763396
P59438;P59438-2	Hps5	Hermansky-Pudlak syndrome 5 protein homolog;Isoform 2 of Hermansky-Pudlak syndrome 5 protein homolog	-0.147394	0.0471268	-0.239762	-0.0550252	0.0121687	0.0807878
P59470	Polr3b	DNA-directed RNA polymerase III subunit RPC2	-0.300453	0.453265	-1.18885	0.587947	0.524029	0.700639
P59481	Lman2l	VIP36-like protein	0.312586	0.121421	0.0746008	0.550572	0.0299709	0.13068
P59672;P59672-2	Anks1a	Ankyrin repeat and SAM domain-containing protein 1A;Isoform 2 of Ankyrin repeat and SAM domain-containing protein 1A	0.156203	0.167702	-0.172493	0.4849	0.37594	0.571046
P59708	Sf3b6	Splicing factor 3B subunit 6	-0.000166068	0.0394772	-0.0775415	0.0772093	0.996735	0.998193
P59729	Rin3	Ras and Rab interactor 3	-0.0277525	0.10314	-0.229907	0.174402	0.793938	0.88281
P59941	Sirt6	NAD-dependent protein deacetylase sirtuin-6	0.948843	0.305122	0.350804	1.54688	0.0125246	0.0820767
P59997	Kdm2a	Lysine-specific demethylase 2A	-0.445492	0.218071	-0.872911	-0.0180725	0.0714323	0.214576
P59999	Arpc4	Actin-related protein 2/3 complex subunit 4	-0.0391925	0.0338788	-0.105595	0.02721	0.277118	0.480124
P60060	Sec61g	Protein transport protein Sec61 subunit gamma	-0.0324255	0.101567	-0.231497	0.166646	0.756821	0.860926
P60122	Ruvbl1	RuvB-like 1	0.0312461	0.0279644	-0.0235641	0.0860563	0.292782	0.495014
P60229	Eif3e	Eukaryotic translation initiation factor 3 subunit E	-0.954181	0.572362	-2.07601	0.167649	0.129845	0.30545
P60330	Espl1	Separin	0.384597	0.253917	-0.113081	0.882274	0.16416	0.349478
P60335	Pcbp1	Poly(rC)-binding protein 1	-0.128507	0.0351095	-0.197322	-0.0596923	0.00523411	0.0505445
P60487	Pdxp	Pyridoxal phosphate phosphatase	-0.0450878	0.0285965	-0.101137	0.0109613	0.149321	0.329856
P60521	Gabarapl2	Gamma-aminobutyric acid receptor-associated protein-like 2	0.0404042	0.0622647	-0.0816346	0.162443	0.532603	0.705718
P60603	Romo1	Reactive oxygen species modulator 1	0.46649	0.128099	0.215415	0.717564	0.0053872	0.05122
P60605	Ube2g2	Ubiquitin-conjugating enzyme E2 G2	-0.0249504	0.206243	-0.429187	0.379286	0.906368	0.944862
P60670	Nploc4	Nuclear protein localization protein 4 homolog	-0.231419	0.0657681	-0.360324	-0.102513	0.0065287	0.0580423
P60710	Actb	Actin, cytoplasmic 1	-0.321149	0.192213	-0.697886	0.055588	0.129098	0.304706
P60762-2	Morf4l1	Isoform 2 of Mortality factor 4-like protein 1	0.0992561	0.137338	-0.169926	0.368438	0.48821	0.672083
P60766	Cdc42	Cell division control protein 42 homolog	-0.182416	0.0431361	-0.266963	-0.0978695	0.00221036	0.034389
P60824	Cirbp	Cold-inducible RNA-binding protein	-0.0882515	0.0732709	-0.231863	0.0553595	0.259131	0.46222
P60840;P60840-2	Ensa	Alpha-endosulfine;Isoform 2 of Alpha-endosulfine	-0.174285	0.190324	-0.54732	0.198749	0.383688	0.578396
P60843	Eif4a1	Eukaryotic initiation factor 4A-I	-0.0185911	0.0330101	-0.0832909	0.0461087	0.587057	0.748367
P60867	Rps20	40S ribosomal protein S20	-0.0492553	0.0467005	-0.140788	0.0422776	0.319049	0.520502
P60898	Polr2i	DNA-directed RNA polymerase II subunit RPB9	-0.305084	0.233766	-0.763264	0.153097	0.224242	0.423795
P60904	Dnajc5	DnaJ homolog subfamily C member 5	-0.140246	0.0561631	-0.250325	-0.0301661	0.0340224	0.138908
P61021	Rab5b	Ras-related protein Rab-5B	-0.0457104	0.0444005	-0.132735	0.0413146	0.330116	0.530338
P61022	Chp1	Calcineurin B homologous protein 1	0.0144092	0.0400511	-0.0640909	0.0929094	0.727316	0.842174
P61025	Cks1b	Cyclin-dependent kinases regulatory subunit 1	0.235668	0.177422	-0.112079	0.583416	0.216777	0.416064
P61027	Rab10	Ras-related protein Rab-10	0.0234791	0.0417737	-0.0583973	0.105355	0.587801	0.748539
P61028	Rab8b	Ras-related protein Rab-8B	0.0157561	0.0653698	-0.112369	0.143881	0.814933	0.894992
P61079;P62838	Ube2d3;Ube2d2	Ubiquitin-conjugating enzyme E2 D3;Ubiquitin-conjugating enzyme E2 D2	-0.184796	0.0830274	-0.34753	-0.0220625	0.0530658	0.180829
P61082	Ube2m	NEDD8-conjugating enzyme Ubc12	-0.0595425	0.0453076	-0.148345	0.0292604	0.221291	0.420815
P61087	Ube2k	Ubiquitin-conjugating enzyme E2 K	-0.169492	0.0370485	-0.242107	-0.0968765	0.0013376	0.0276542
P61089	Ube2n	Ubiquitin-conjugating enzyme E2 N	-0.0949973	0.0564062	-0.205554	0.0155589	0.126436	0.301485
P61161	Actr2	Actin-related protein 2	-0.184855	0.0382882	-0.2599	-0.109811	0.000936498	0.0249929
P61164	Actr1a	Alpha-centractin	-0.224071	0.0484503	-0.319034	-0.129109	0.00124589	0.0271234
P61202	Cops2	COP9 signalosome complex subunit 2	-0.128486	0.0381379	-0.203236	-0.0537356	0.00827036	0.0664724
P61211	Arl1	ADP-ribosylation factor-like protein 1	0.0852642	0.0518571	-0.0163758	0.186904	0.134544	0.310342
P61222	Abce1	ATP-binding cassette sub-family E member 1	-0.0739957	0.0303776	-0.133536	-0.0144557	0.0376188	0.148096
P61226	Rap2b	Ras-related protein Rap-2b	0.0850164	0.0291591	0.0278645	0.142168	0.0171542	0.0970496
P61255	Rpl26	60S ribosomal protein L26	0.0802096	0.0519675	-0.0216467	0.182066	0.157115	0.340601
P61290	Psme3	Proteasome activator complex subunit 3	0.0101322	0.0469523	-0.0818944	0.102159	0.833957	0.906067
P61327	Magoh	Protein mago nashi homolog	-0.0187848	0.0448417	-0.106674	0.0691049	0.6851	0.812806
P61358	Rpl27	60S ribosomal protein L27	0.0312874	0.0644719	-0.0950774	0.157652	0.639067	0.78479
P61406	Smg6	Telomerase-binding protein EST1A	-0.0200422	0.153873	-0.321633	0.281548	0.899232	0.940925
P61514	Rpl37a	60S ribosomal protein L37a	-0.0111291	0.0334246	-0.0766414	0.0543832	0.746789	0.85504
P61600	Naa20	N-alpha-acetyltransferase 20	-0.184025	0.0873937	-0.355316	-0.0127331	0.0645188	0.202393
P61620	Sec61a1	Protein transport protein Sec61 subunit alpha isoform 1	0.0163438	0.104933	-0.189325	0.222012	0.879664	0.929926
P61750	Arf4	ADP-ribosylation factor 4	-0.113986	0.0611819	-0.233902	0.00593064	0.0953466	0.256961
P61759	Vbp1	Prefoldin subunit 3	-0.0245196	0.0396734	-0.102279	0.0532401	0.551867	0.720207
P61804	Dad1	Dolichyl-diphosphooligosaccharide--protein glycosyltransferase subunit DAD1	0.163236	0.0465937	0.071912	0.254559	0.00668781	0.0586815
P61924	Copz1	Coatomer subunit zeta-1	-0.245311	0.154732	-0.548586	0.0579647	0.14734	0.327189
P61961	Ufm1	Ubiquitin-fold modifier 1	-0.0827183	0.0507745	-0.182236	0.0167997	0.137725	0.314597
P61963	Dcaf7	DDB1- and CUL4-associated factor 7	0.155476	0.097342	-0.0353142	0.346266	0.144682	0.324506
P61965	Wdr5	WD repeat-containing protein 5	0.154434	0.123233	-0.0871038	0.395971	0.241718	0.444014
P61967	Ap1s1	AP-1 complex subunit sigma-1A	-0.0685606	0.196389	-0.453483	0.316362	0.735039	0.847095
P61971	Nutf2	Nuclear transport factor 2	-0.327723	0.129835	-0.5822	-0.0732461	0.0325465	0.136222
P61979-2	Hnrnpk	Isoform 2 of Heterogeneous nuclear ribonucleoprotein K	-0.100701	0.0150454	-0.13019	-0.071212	8.92327e-05	0.00961754
P61982	Ywhag	14-3-3 protein gamma	-0.132073	0.0261534	-0.183334	-0.0808125	0.000690399	0.0214282
P62046	Lrch1	Leucine-rich repeat and calponin homology domain-containing protein 1	0.114242	0.0952429	-0.072434	0.300918	0.260965	0.464549
P62071	Rras2	Ras-related protein R-Ras2	-0.144591	0.0481296	-0.238925	-0.0502565	0.0148551	0.0892898
P62073	Timm10	Mitochondrial import inner membrane translocase subunit Tim10	0.0540954	0.0720048	-0.087034	0.195225	0.471674	0.65776
P62075	Timm13	Mitochondrial import inner membrane translocase subunit Tim13	-0.00993517	0.106904	-0.219467	0.199597	0.927991	0.956286
P62077	Timm8b	Mitochondrial import inner membrane translocase subunit Tim8 B	-0.0134183	0.0991233	-0.2077	0.180863	0.895299	0.93806
P62082	Rps7	40S ribosomal protein S7	-0.0213491	0.0311667	-0.082436	0.0397377	0.5106	0.690931
P62137	Ppp1ca	Serine/threonine-protein phosphatase PP1-alpha catalytic subunit	-0.089455	0.0297735	-0.147811	-0.031099	0.0148471	0.0892898
P62141	Ppp1cb	Serine/threonine-protein phosphatase PP1-beta catalytic subunit	-0.052344	0.0340476	-0.119077	0.0143892	0.158579	0.342569
P62192	Psmc1	26S proteasome regulatory subunit 4	-0.125646	0.0431956	-0.21031	-0.0409832	0.0173456	0.097863
P62196	Psmc5	26S proteasome regulatory subunit 8	-0.0340419	0.0320085	-0.0967785	0.0286947	0.315244	0.517925
P62242	Rps8	40S ribosomal protein S8	-0.000145296	0.0330911	-0.0650038	0.0647132	0.996592	0.998193
P62245	Rps15a	40S ribosomal protein S15a	0.0485126	0.0519555	-0.0533201	0.150345	0.374814	0.569975
P62254	Ube2g1	Ubiquitin-conjugating enzyme E2 G1	-0.0266273	0.0370363	-0.0992185	0.0459638	0.490415	0.674129
P62257	Ube2h	Ubiquitin-conjugating enzyme E2 H	-0.162885	0.111946	-0.382298	0.0565288	0.179633	0.370265
P62259	Ywhae	14-3-3 protein epsilon	-0.0638513	0.022157	-0.107279	-0.0204236	0.0181258	0.0998866
P62264	Rps14	40S ribosomal protein S14	-0.0157037	0.0458353	-0.105541	0.0741334	0.739756	0.850305
P62267	Rps23	40S ribosomal protein S23	0.000994077	0.0512977	-0.0995494	0.101538	0.984962	0.990428
P62270	Rps18	40S ribosomal protein S18	0.0329345	0.0471998	-0.0595772	0.125446	0.50295	0.684487
P62274	Rps29	40S ribosomal protein S29	-0.11397	0.0878829	-0.286221	0.0582801	0.226944	0.425892
P62281	Rps11	40S ribosomal protein S11	-0.0143002	0.0367123	-0.0862563	0.0576559	0.705947	0.825959
P62301	Rps13	40S ribosomal protein S13	0.00698275	0.0480294	-0.0871548	0.10112	0.887611	0.933582
P62305	Snrpe	Small nuclear ribonucleoprotein E	0.15984	0.15436	-0.142706	0.462386	0.327455	0.527025
P62307	Snrpf	Small nuclear ribonucleoprotein F	-0.0548446	0.0429934	-0.139112	0.0294224	0.234018	0.434796
P62309	Snrpg	Small nuclear ribonucleoprotein G	0.0429075	0.0651188	-0.0847253	0.17054	0.52645	0.702807
P62311	Lsm3	U6 snRNA-associated Sm-like protein LSm3	-0.0944421	0.106573	-0.303325	0.114441	0.398583	0.592299
P62313	Lsm6	U6 snRNA-associated Sm-like protein LSm6	-0.0681997	0.0925848	-0.249666	0.113267	0.480114	0.664416
P62315	Snrpd1	Small nuclear ribonucleoprotein Sm D1	0.071165	0.0662627	-0.0587098	0.20104	0.310779	0.513856
P62317	Snrpd2	Small nuclear ribonucleoprotein Sm D2	-0.00775228	0.0416277	-0.0893425	0.0738379	0.856395	0.917609
P62320	Snrpd3	Small nuclear ribonucleoprotein Sm D3	0.0514545	0.0544953	-0.0553563	0.158265	0.369722	0.56635
P62331	Arf6	ADP-ribosylation factor 6	-0.0850102	0.0480994	-0.179285	0.00926453	0.110963	0.280451
P62334	Psmc6	26S proteasome regulatory subunit 10B	-0.130972	0.0384293	-0.206293	-0.0556506	0.00777258	0.0639754
P62340	Tbpl1	TATA box-binding protein-like protein 1	0.270376	0.140702	-0.00539882	0.546152	0.0868296	0.242941
P62342	Selenot	Thioredoxin reductase-like selenoprotein T	0.446706	0.187185	0.0798242	0.813588	0.0407944	0.154807
P62482	Kcnab2	Voltage-gated potassium channel subunit beta-2	-0.0606806	0.0490799	-0.156877	0.0355159	0.247615	0.450283
P62484	Abi2	Abl interactor 2	-0.957836	0.281246	-1.50908	-0.406594	0.0078027	0.0640113
P62488	Polr2g	DNA-directed RNA polymerase II subunit RPB7	0.577739	0.150322	0.283107	0.87237	0.00394635	0.0441261
P62627	Dynlrb1	Dynein light chain roadblock-type 1	-0.195354	0.101763	-0.39481	0.00410083	0.0870981	0.243471
P62631	Eef1a2	Elongation factor 1-alpha 2	-0.795167	0.529268	-1.83253	0.242198	0.167244	0.353115
P62700	Ypel5	Protein yippee-like 5	-0.0141279	0.0456559	-0.103613	0.0753576	0.764029	0.86545
P62702	Rps4x	40S ribosomal protein S4, X isoform	0.00955386	0.028049	-0.0454221	0.0645298	0.74121	0.851024
P62715	Ppp2cb	Serine/threonine-protein phosphatase 2A catalytic subunit beta isoform	0.0727774	0.0595102	-0.0438626	0.189417	0.252408	0.454858
P62717	Rpl18a	60S ribosomal protein L18a	0.0140805	0.0336394	-0.0518527	0.0800138	0.68534	0.812935
P62737	Acta2	Actin, aortic smooth muscle	-0.235312	0.0882887	-0.408358	-0.062266	0.0258225	0.122242
P62743	Ap2s1	AP-2 complex subunit sigma	0.0163977	0.0539595	-0.0893629	0.122158	0.768121	0.866989
P62748	Hpcal1	Hippocalcin-like protein 1	-0.00336909	0.0572476	-0.115574	0.108836	0.954357	0.970583
P62751	Rpl23a	60S ribosomal protein L23a	-0.0427315	0.0501982	-0.14112	0.055657	0.416701	0.610141
P62754	Rps6	40S ribosomal protein S6	-0.0296081	0.0428571	-0.113608	0.0543918	0.507082	0.68768
P62774	Mtpn	Myotrophin	-0.242695	0.259668	-0.751644	0.266254	0.374373	0.569642
P62806	Hist1h4a	Histone H4	0.0915428	0.0493883	-0.00525833	0.188344	0.0968054	0.258638
P62814	Atp6v1b2	V-type proton ATPase subunit B, brain isoform	-0.215904	0.0400664	-0.294434	-0.137374	0.000439482	0.0185456
P62821	Rab1A	Ras-related protein Rab-1A	0.0288921	0.0402986	-0.0500932	0.107877	0.491591	0.675294
P62827	Ran	GTP-binding nuclear protein Ran	-0.0495378	0.0295971	-0.107548	0.00847253	0.128508	0.30413
P62830	Rpl23	60S ribosomal protein L23	-0.0277122	0.0470041	-0.11984	0.0644157	0.569981	0.73553
P62835	Rap1a	Ras-related protein Rap-1A	-0.0236035	0.045028	-0.111858	0.0646513	0.612805	0.766147
P62843	Rps15	40S ribosomal protein S15	-0.203143	0.0649188	-0.330384	-0.0759025	0.0121375	0.0807437
P62849;P62849-2;P62849-3	Rps24	40S ribosomal protein S24;Isoform 2 of 40S ribosomal protein S24;Isoform 3 of 40S ribosomal protein S24	0.0741673	0.0826304	-0.0877883	0.236123	0.392788	0.586374
P62852	Rps25	40S ribosomal protein S25	-0.00470451	0.0584046	-0.119177	0.109768	0.937562	0.96165
P62855	Rps26	40S ribosomal protein S26	0.0686661	0.0995714	-0.126494	0.263826	0.507825	0.688082
P62858	Rps28	40S ribosomal protein S28	-0.082935	0.0626892	-0.205806	0.0399358	0.218475	0.418251
P62862	Fau	40S ribosomal protein S30	-0.101488	0.057568	-0.214321	0.0113457	0.111748	0.281701
P62869	Elob	Elongin-B	-0.161945	0.0523064	-0.264466	-0.0594247	0.012803	0.0830309
P62874	Gnb1	Guanine nucleotide-binding protein G(I)/G(S)/G(T) subunit beta-1	-0.109724	0.0326387	-0.173696	-0.0457523	0.00836545	0.0665886
P62876	Polr2l	DNA-directed RNA polymerases I, II, and III subunit RPABC5	0.0679585	0.0528555	-0.0356382	0.171555	0.230627	0.430835
P62878	Rbx1	E3 ubiquitin-protein ligase RBX1	-0.00651649	0.0420675	-0.0889687	0.0759357	0.880314	0.930096
P62880	Gnb2	Guanine nucleotide-binding protein G(I)/G(S)/G(T) subunit beta-2	-0.183745	0.026155	-0.235008	-0.132481	6.15138e-05	0.00828611
P62889	Rpl30	60S ribosomal protein L30	-0.00590923	0.0283766	-0.0615274	0.0497089	0.839676	0.909021
P62892	Rpl39	60S ribosomal protein L39	-0.08513	0.0651857	-0.212894	0.0426339	0.223956	0.423795
P62897	Cycs	Cytochrome c, somatic	-0.0670214	0.0557595	-0.17631	0.0422673	0.260045	0.463448
P62900	Rpl31	60S ribosomal protein L31	0.0079592	0.0421059	-0.0745684	0.0904868	0.854265	0.916282
P62908	Rps3	40S ribosomal protein S3	0.0279143	0.0264968	-0.0240194	0.0798481	0.319574	0.521009
P62911	Rpl32	60S ribosomal protein L32	0.0182207	0.0381224	-0.0564993	0.0929406	0.64408	0.788007
P62915	Gtf2b	Transcription initiation factor IIB	0.12377	0.0680808	-0.00966784	0.257209	0.102429	0.268537
P62918	Rpl8	60S ribosomal protein L8	-0.0618038	0.0533503	-0.16637	0.0427629	0.276494	0.479314
P62960	Ybx1	Nuclease-sensitive element-binding protein 1	-0.168424	0.0809432	-0.327072	-0.00977496	0.067182	0.207872
P62962	Pfn1	Profilin-1	-0.160522	0.035333	-0.229775	-0.0912695	0.00139965	0.0278721
P62983	Rps27a	Ubiquitin-40S ribosomal protein S27a	0.00124663	0.0512618	-0.0992265	0.10172	0.981129	0.987218
P62996	Tra2b	Transformer-2 protein homolog beta	-0.00706624	0.0295998	-0.0650819	0.0509494	0.816666	0.895759
P63001	Rac1	Ras-related C3 botulinum toxin substrate 1	-0.115175	0.0463578	-0.206036	-0.0243139	0.0347349	0.140329
P63002	Tle5	TLE family member 5	-0.445433	0.412591	-1.25411	0.363245	0.308402	0.511359
P63005	Pafah1b1	Platelet-activating factor acetylhydrolase IB subunit alpha	0.00651111	0.078806	-0.147949	0.160971	0.935961	0.960755
P63017	Hspa8	Heat shock cognate 71 kDa protein	-0.162879	0.0377858	-0.236939	-0.0888185	0.00196002	0.0325499
P63024	Vamp3	Vesicle-associated membrane protein 3	0.0978333	0.0934298	-0.0852891	0.280956	0.322345	0.522523
P63028	Tpt1	Translationally-controlled tumor protein	-0.142494	0.0566766	-0.25358	-0.0314073	0.0330847	0.137236
P63030	Mpc1	Mitochondrial pyruvate carrier 1	0.303189	0.0943123	0.118337	0.488041	0.0105784	0.074018
P63037	Dnaja1	DnaJ homolog subfamily A member 1	0.036701	0.0335447	-0.0290467	0.102449	0.302331	0.505882
P63038	Hspd1	60 kDa heat shock protein, mitochondrial	0.00400421	0.0270514	-0.0490165	0.0570249	0.885588	0.933006
P63044	Vamp2	Vesicle-associated membrane protein 2	0.182625	0.120549	-0.0536518	0.418902	0.164089	0.349448
P63073	Eif4e	Eukaryotic translation initiation factor 4E	-0.0826911	0.0466075	-0.174042	0.00865966	0.109777	0.278515
P63085	Mapk1	Mitogen-activated protein kinase 1	-0.153676	0.043043	-0.23804	-0.0693114	0.00602156	0.0547988
P63087-2	Ppp1cc	Isoform 2 of Serine/threonine-protein phosphatase PP1-gamma catalytic subunit	-0.0726395	0.0628186	-0.195764	0.050485	0.277315	0.48033
P63094;P63094-3;Q6R0H7	Gnas	Guanine nucleotide-binding protein G(s) subunit alpha isoforms short;Isoform Gnas-3 of Guanine nucleotide-binding protein G(s) subunit alpha isoforms short;Guanine nucleotide-binding protein G(s) subunit alpha isoforms XLas	-0.0319589	0.0518659	-0.133616	0.0696983	0.553037	0.720809
P63101	Ywhaz	14-3-3 protein zeta/delta	-0.128075	0.0368159	-0.200234	-0.0559159	0.0069517	0.0600693
P63139	Nfyb	Nuclear transcription factor Y subunit beta	0.00845215	0.0813713	-0.151036	0.16794	0.919549	0.952639
P63154	Crnkl1	Crooked neck-like protein 1	0.146472	0.0393408	0.0693644	0.22358	0.00474732	0.0487352
P63158	Hmgb1	High mobility group protein B1	-0.185252	0.0791635	-0.340413	-0.0300919	0.0440114	0.160827
P63166	Sumo1	Small ubiquitin-related modifier 1	-0.113287	0.0690008	-0.248528	0.0219548	0.135045	0.311148
P63168	Dynll1	Dynein light chain 1, cytoplasmic	-0.0417897	0.0553668	-0.150309	0.0667291	0.46967	0.656153
P63213	Gng2	Guanine nucleotide-binding protein G(I)/G(S)/G(O) subunit gamma-2	1.98056	0.390553	1.21508	2.74605	0.00067081	0.021086
P63242	Eif5a	Eukaryotic translation initiation factor 5A-1	-0.0728366	0.0462185	-0.163425	0.0177516	0.149498	0.330129
P63254	Crip1	Cysteine-rich protein 1	-0.0956656	0.111544	-0.314291	0.12296	0.413341	0.606669
P63260	Actg1	Actin, cytoplasmic 2	-0.111623	0.022849	-0.156407	-0.0668394	0.000865068	0.0241988
P63271;Q9Z199	Supt4h1a;Supt4h1b	Transcription elongation factor SPT4-A;Transcription elongation factor SPT4-B	0.0954122	0.236046	-0.367238	0.558062	0.695495	0.818831
P63276	Rps17	40S ribosomal protein S17	-0.0500748	0.050107	-0.148285	0.0481349	0.343731	0.543703
P63280	Ube2i	SUMO-conjugating enzyme UBC9	-0.157944	0.0602306	-0.275996	-0.0398919	0.0277054	0.126803
P63321	Rala	Ras-related protein Ral-A	-0.0308599	0.0534342	-0.135591	0.0738712	0.577742	0.741556
P63323	Rps12	40S ribosomal protein S12	-0.117461	0.0893074	-0.292504	0.0575812	0.220948	0.420661
P63325	Rps10	40S ribosomal protein S10	-0.0422876	0.0315693	-0.104163	0.0195883	0.213244	0.411395
P63328;P63328-2	Ppp3ca	Serine/threonine-protein phosphatase 2B catalytic subunit alpha isoform;Isoform 2 of Serine/threonine-protein phosphatase 2B catalytic subunit alpha isoform	-0.404746	0.112674	-0.625587	-0.183906	0.00581878	0.053427
P63330	Ppp2ca	Serine/threonine-protein phosphatase 2A catalytic subunit alpha isoform	-0.0543292	0.03612	-0.125124	0.0164659	0.166803	0.352425
P67778	Phb	Prohibitin	0.194372	0.0653323	0.0663209	0.322424	0.0155721	0.0919829
P67871	Csnk2b	Casein kinase II subunit beta	-0.0803911	0.0406649	-0.160094	-0.000687824	0.0794532	0.229232
P67984	Rpl22	60S ribosomal protein L22	-0.0292235	0.0643799	-0.155408	0.0969612	0.660633	0.798696
P68037	Ube2l3	Ubiquitin-conjugating enzyme E2 L3	-0.0422964	0.0446979	-0.129904	0.0453116	0.368722	0.565239
P68040	Rack1	Receptor of activated protein C kinase 1	-0.0277898	0.0310789	-0.0887045	0.0331248	0.394514	0.58856
P68134	Acta1	Actin, alpha skeletal muscle	-0.35403	0.0827825	-0.516284	-0.191776	0.00206014	0.0333137
P68181-4	Prkacb	Isoform 4 of cAMP-dependent protein kinase catalytic subunit beta	-0.0804879	0.0297013	-0.138703	-0.0222733	0.0240011	0.116709
P68254;P68254-2	Ywhaq	14-3-3 protein theta;Isoform 2 of 14-3-3 protein theta	-0.118661	0.0555736	-0.227585	-0.00973651	0.0614994	0.196756
P68368	Tuba4a	Tubulin alpha-4A chain	-0.0511139	0.0454287	-0.140154	0.0379263	0.289637	0.491708
P68372	Tubb4b	Tubulin beta-4B chain	-0.0744248	0.0432382	-0.159172	0.010322	0.119307	0.292382
P68373	Tuba1c	Tubulin alpha-1C chain	-0.446348	0.269687	-0.974934	0.0822381	0.132297	0.308043
P68404;P68404-2	Prkcb	Protein kinase C beta type;Isoform Beta-II of Protein kinase C beta type	0.43439	0.185262	0.0712765	0.797504	0.0436803	0.160092
P68433	Hist1h3a	Histone H3.1	0.125871	0.0543118	0.0194199	0.232322	0.0456676	0.163962
P68510	Ywhah	14-3-3 protein eta	-0.107804	0.0283109	-0.163293	-0.0523149	0.00416669	0.0456288
P69566	Ranbp9	Ran-binding protein 9	0.0802339	0.137951	-0.190149	0.350617	0.575103	0.738631
P70122	Sbds	Ribosome maturation protein SBDS	0.0775771	0.0575209	-0.0351638	0.190318	0.210395	0.408786
P70124	Serpinb5	Serpin B5	1.52416	1.30253	-1.0288	4.07712	0.271991	0.475184
P70168	Kpnb1	Importin subunit beta-1	-0.243927	0.123544	-0.486073	-0.00178145	0.0797729	0.229779
P70182;P70182-3	Pip5k1a	Phosphatidylinositol 4-phosphate 5-kinase type-1 alpha;Isoform 3 of Phosphatidylinositol 4-phosphate 5-kinase type-1 alpha	-0.0636109	0.464675	-0.974375	0.847153	0.894129	0.937496
P70188;P70188-2	Kifap3	Kinesin-associated protein 3;Isoform KAP3B of Kinesin-associated protein 3	0.204805	0.220572	-0.227516	0.637126	0.37737	0.572372
P70195	Psmb7	Proteasome subunit beta type-7	-0.05398	0.0557176	-0.163186	0.0552264	0.357951	0.556341
P70196	Traf6	TNF receptor-associated factor 6	-0.132632	0.0876982	-0.304521	0.0392564	0.164731	0.35021
P70202	Lxn	Latexin	-0.10599	0.171531	-0.44219	0.230211	0.551951	0.720207
P70218	Map4k1	Mitogen-activated protein kinase kinase kinase kinase 1	-0.0857991	0.0233753	-0.131615	-0.0399835	0.00515083	0.0504334
P70224	Gimap1	GTPase IMAP family member 1	0.165333	0.0429393	0.0811715	0.249494	0.00390405	0.0438921
P70227	Itpr3	Inositol 1,4,5-trisphosphate receptor type 3	0.0310815	0.10176	-0.168369	0.230532	0.766979	0.866561
P70236	Map2k6	Dual specificity mitogen-activated protein kinase kinase 6	-0.279904	0.134921	-0.54435	-0.0154577	0.0678599	0.209011
P70245	Ebp	3-beta-hydroxysteroid-Delta(8),Delta(7)-isomerase	-0.0249659	0.0821722	-0.186023	0.136092	0.768169	0.866989
P70248	Myo1f	Unconventional myosin-If	-0.0622997	0.0505955	-0.161467	0.0368676	0.249405	0.451937
P70268	Pkn1	Serine/threonine-protein kinase N1	-0.180113	0.0264393	-0.231934	-0.128293	7.79625e-05	0.00907
P70270	Rad54l	DNA repair and recombination protein RAD54-like	0.879274	0.30055	0.290197	1.46835	0.0168786	0.0964007
P70277	St6galnac2	Alpha-N-acetylgalactosaminide alpha-2,6-sialyltransferase 2	-0.378237	0.272228	-0.911804	0.155331	0.198118	0.393697
P70279	Surf6	Surfeit locus protein 6	-0.0725642	0.0990346	-0.266672	0.121544	0.482378	0.6668
P70280	Vamp7	Vesicle-associated membrane protein 7	0.0124283	0.0856977	-0.155539	0.180396	0.887887	0.933582
P70288	Hdac2	Histone deacetylase 2	0.026304	0.056992	-0.0854004	0.138008	0.655365	0.794824
P70290	Mpp1	55 kDa erythrocyte membrane protein	-0.0150818	0.0747221	-0.161537	0.131374	0.844532	0.910444
P70295	Aup1	Ancient ubiquitous protein 1	-0.110096	0.206571	-0.514975	0.294783	0.606961	0.762694
P70296	Pebp1	Phosphatidylethanolamine-binding protein 1	-0.111197	0.0388098	-0.187264	-0.0351293	0.0186229	0.101243
P70297	Stam	Signal transducing adapter molecule 1	0.00315346	0.0985972	-0.190097	0.196404	0.975183	0.983645
P70302	Stim1	Stromal interaction molecule 1	-0.0284474	0.050646	-0.127714	0.0708188	0.588039	0.748539
P70303	Ctps2	CTP synthase 2	-0.143285	0.0437436	-0.229022	-0.0575475	0.009597	0.0707262
P70315	Was	Wiskott-Aldrich syndrome protein homolog	-0.265378	0.0491096	-0.361633	-0.169124	0.000430859	0.0185456
P70318	Tial1	Nucleolysin TIAR	-0.206878	0.158966	-0.518453	0.104696	0.225448	0.424603
P70333	Hnrnph2	Heterogeneous nuclear ribonucleoprotein H2	-0.0147197	0.0563366	-0.125139	0.0957001	0.799757	0.88525
P70335;P70335-2	Rock1	Rho-associated protein kinase 1;Isoform 2 of Rho-associated protein kinase 1	-0.0141088	0.0425827	-0.097571	0.0693533	0.747982	0.8556
P70336;P70336-2	Rock2	Rho-associated protein kinase 2;Isoform 2 of Rho-associated protein kinase 2	-0.00555127	0.170861	-0.340439	0.329336	0.97479	0.98341
P70347;P70347-2;P70347-4	Tank	TRAF family member-associated NF-kappa-B activator;Isoform 2 of TRAF family member-associated NF-kappa-B activator;Isoform 4 of TRAF family member-associated NF-kappa-B activator	0.132201	0.288902	-0.434047	0.698449	0.658087	0.797027
P70349	Hint1	Histidine triad nucleotide-binding protein 1	-0.205481	0.0620721	-0.327143	-0.08382	0.00907862	0.0682115
P70351	Ezh1	Histone-lysine N-methyltransferase EZH1	0.391804	0.254942	-0.107882	0.89149	0.15871	0.342731
P70353	Nfyc	Nuclear transcription factor Y subunit gamma	-0.287523	0.0645256	-0.413993	-0.161052	0.00158651	0.0295879
P70362	Ufd1	Ubiquitin recognition factor in ER-associated degradation protein 1	-0.198927	0.193291	-0.577778	0.179923	0.330268	0.530444
P70371	Terf1	Telomeric repeat-binding factor 1	0.340267	0.348115	-0.342039	1.02257	0.353885	0.552819
P70372	Elavl1	ELAV-like protein 1	-0.012641	0.0393457	-0.0897585	0.0644765	0.755333	0.860186
P70388	Rad50	DNA repair protein RAD50	0.0242324	0.0503429	-0.0744396	0.122904	0.641757	0.786838
P70398	Usp9x	Probable ubiquitin carboxyl-terminal hydrolase FAF-X	-0.103789	0.0674885	-0.236066	0.0284887	0.15846	0.342431
P70399;P70399-5	Tp53bp1	TP53-binding protein 1;Isoform 2 of TP53-binding protein 1	-0.227064	0.0780229	-0.379989	-0.0741392	0.0173049	0.0977229
P70404	Idh3g	Isocitrate dehydrogenase [NAD] subunit gamma 1, mitochondrial	0.0888272	0.0636	-0.0358288	0.213483	0.196	0.390795
P70406	Ucp2	Mitochondrial uncoupling protein 2	0.56776	0.265903	0.046591	1.08893	0.0614976	0.196756
P70419	Galnt3	Polypeptide N-acetylgalactosaminyltransferase 3	0.169716	0.151078	-0.126397	0.465829	0.290353	0.492258
P70423	Slc7a3	Cationic amino acid transporter 3	-0.00518026	0.110187	-0.221146	0.210785	0.963529	0.97733
P70428	Ext2	Exostosin-2	0.133422	0.231816	-0.320938	0.587782	0.579023	0.742272
P70429	Evl	Ena/VASP-like protein	-0.229987	0.0363848	-0.301301	-0.158672	0.000137523	0.0111484
P70441	Slc9a3r1	Na(+)/H(+) exchange regulatory cofactor NHE-RF1	-0.218889	0.0369543	-0.291319	-0.146459	0.000222574	0.0146406
P70444	Bid	BH3-interacting domain death agonist	-0.157196	0.382393	-0.906687	0.592295	0.690626	0.816653
P70445	Eif4ebp2	Eukaryotic translation initiation factor 4E-binding protein 2	-0.198331	0.433956	-1.04889	0.652223	0.65848	0.797346
P70452	Stx4	Syntaxin-4	-0.184664	0.0736514	-0.329021	-0.0403076	0.03346	0.138076
P70453-2	Pde7a	Isoform 2 of High affinity cAMP-specific 3',5'-cyclic phosphodiesterase 7A	0.334462	0.241828	-0.139521	0.808445	0.199992	0.395336
P70460	Vasp	Vasodilator-stimulated phosphoprotein	-0.114874	0.0411774	-0.195582	-0.0341664	0.0210629	0.108305
P70658;P70658-2	Cxcr4	C-X-C chemokine receptor type 4;Isoform CXCR4-A of C-X-C chemokine receptor type 4	-0.350264	0.156105	-0.656229	-0.0442986	0.0515246	0.177318
P70662	Ldb1	LIM domain-binding protein 1	-0.0638754	0.0603646	-0.18219	0.0544392	0.317555	0.519471
P70665;P70665-2	Siae	Sialate O-acetylesterase;Isoform 2 of Sialate O-acetylesterase	-0.248494	0.0828678	-0.410915	-0.0860732	0.0149884	0.0894826
P70670;Q60817	Naca	Nascent polypeptide-associated complex subunit alpha, muscle-specific form;Nascent polypeptide-associated complex subunit alpha	-0.0848096	0.0375774	-0.158461	-0.0111579	0.0504288	0.174841
P70671	Irf3	Interferon regulatory factor 3	-0.0120967	0.0565076	-0.122852	0.0986582	0.835262	0.906793
P70677	Casp3	Caspase-3	0.0708338	0.143086	-0.209615	0.351282	0.63243	0.78006
P70697	Urod	Uroporphyrinogen decarboxylase	-0.0669205	0.070589	-0.205275	0.0714339	0.367873	0.564126
P70698	Ctps1	CTP synthase 1	-0.176563	0.0498933	-0.274354	-0.0787723	0.00632586	0.0566477
P70699	Gaa	Lysosomal alpha-glucosidase	-0.298567	0.155297	-0.602949	0.0058143	0.0867002	0.24269
P70700	Polr1b	DNA-directed RNA polymerase I subunit RPA2	0.0358088	0.0546687	-0.0713418	0.142959	0.528842	0.703463
P80313	Cct7	T-complex protein 1 subunit eta	-0.101634	0.0326954	-0.165717	-0.0375513	0.0125488	0.0820767
P80314	Cct2	T-complex protein 1 subunit beta	-0.256244	0.0700853	-0.393611	-0.118877	0.00526676	0.0507383
P80315	Cct4	T-complex protein 1 subunit delta	-0.0810365	0.0439842	-0.167245	0.00517241	0.0985345	0.261526
P80316	Cct5	T-complex protein 1 subunit epsilon	-0.123326	0.0466143	-0.21469	-0.0319622	0.0266646	0.123985
P80317	Cct6a	T-complex protein 1 subunit zeta	-0.0795829	0.0369424	-0.15199	-0.00717584	0.0596234	0.194393
P80318	Cct3	T-complex protein 1 subunit gamma	-0.122054	0.0376326	-0.195813	-0.0482937	0.0101052	0.0721884
P81069	Gabpb2	GA-binding protein subunit beta-2	-0.167347	0.173377	-0.507165	0.172472	0.359653	0.557912
P81117	Nucb2	Nucleobindin-2	0.0933737	0.116442	-0.134853	0.3216	0.443274	0.633645
P81269	Atf1	Cyclic AMP-dependent transcription factor ATF-1	0.283909	0.16602	-0.0414904	0.609309	0.121416	0.294738
P83093	Stim2	Stromal interaction molecule 2	0.243667	0.144855	-0.040249	0.527583	0.126836	0.301712
P83510	Tnik	Traf2 and NCK-interacting protein kinase	0.114903	0.157251	-0.193308	0.423115	0.483548	0.66807
P83626	Tnfrsf26	Tumor necrosis factor receptor superfamily member 26	-0.293395	0.121665	-0.531857	-0.0549321	0.0391523	0.1519
P83741;P83741-2;P83741-3;P83741-4	Wnk1	Serine/threonine-protein kinase WNK1;Isoform 2 of Serine/threonine-protein kinase WNK1;Isoform 3 of Serine/threonine-protein kinase WNK1;Isoform 4 of Serine/threonine-protein kinase WNK1	-0.23679	0.0463004	-0.327539	-0.146041	0.000632908	0.021086
P83870	Phf5a	PHD finger-like domain-containing protein 5A	0.08704	0.0850185	-0.0795963	0.253676	0.332669	0.533466
P83877	Txnl4a	Thioredoxin-like protein 4A	-0.325739	0.181326	-0.681137	0.0296595	0.105988	0.27397
P83882	Rpl36a	60S ribosomal protein L36a	-0.110422	0.0470751	-0.20269	-0.0181553	0.0436136	0.160009
P83887	Tubg1	Tubulin gamma-1 chain	0.0151592	0.0593222	-0.101112	0.131431	0.804051	0.888247
P83917	Cbx1	Chromobox protein homolog 1	-0.123689	0.0516551	-0.224933	-0.0224446	0.0402587	0.153906
P83940	Eloc	Elongin-C	-0.24998	0.118577	-0.48239	-0.0175694	0.0642605	0.202202
P84078	Arf1	ADP-ribosylation factor 1	0.053372	0.0503551	-0.045324	0.152068	0.3168	0.518959
P84084	Arf5	ADP-ribosylation factor 5	0.043817	0.0674101	-0.0883068	0.175941	0.531927	0.705419
P84089	Erh	Enhancer of rudimentary homolog	-0.0244017	0.162702	-0.343299	0.294495	0.88409	0.932205
P84091	Ap2m1	AP-2 complex subunit mu	-0.0262272	0.048682	-0.121644	0.0691895	0.603131	0.759623
P84096	Rhog	Rho-related GTP-binding protein RhoG	-0.0905658	0.0341405	-0.157481	-0.0236504	0.0263576	0.123428
P84099	Rpl19	60S ribosomal protein L19	-0.0571451	0.0500818	-0.155305	0.0410153	0.283307	0.485929
P84102	Serf2	Small EDRK-rich factor 2	-0.156986	0.0506505	-0.256261	-0.0577111	0.0127348	0.0829379
P84104;P84104-2	Srsf3	Serine/arginine-rich splicing factor 3;Isoform Short of Serine/arginine-rich splicing factor 3	-0.0641122	0.0558914	-0.173659	0.045435	0.280925	0.483789
P85094	Isoc2a	Isochorismatase domain-containing protein 2A	-0.173282	0.082704	-0.335382	-0.0111823	0.0656265	0.205137
P97287	Mcl1	Induced myeloid leukemia cell differentiation protein Mcl-1 homolog	-0.397813	0.341422	-1.067	0.271375	0.273905	0.476972
P97300;P97300-1	Nptn	Neuroplastin;Isoform 1 of Neuroplastin	-0.0423109	0.0461155	-0.132697	0.0480754	0.38281	0.57792
P97304	Polr1d	DNA-directed RNA polymerases I and III subunit RPAC2	0.176802	0.0982651	-0.015798	0.369401	0.105519	0.273099
P97305;P97305-2;P97305-3	Nfatc3	Nuclear factor of activated T-cells, cytoplasmic 3;Isoform X2 of Nuclear factor of activated T-cells, cytoplasmic 3;Isoform Delta-X of Nuclear factor of activated T-cells, cytoplasmic 3	-0.615173	0.317276	-1.23703	0.00668901	0.0844559	0.239041
P97310	Mcm2	DNA replication licensing factor MCM2	-0.0377893	0.03785	-0.111975	0.0363966	0.344171	0.543703
P97311	Mcm6	DNA replication licensing factor MCM6	-0.00355436	0.0200272	-0.0428076	0.0356989	0.863064	0.921866
P97313	Prkdc	DNA-dependent protein kinase catalytic subunit	0.0805518	0.0553335	-0.0279019	0.189005	0.17944	0.370114
P97314	Csrp2	Cysteine and glycine-rich protein 2	-0.516969	0.0984352	-0.709902	-0.324036	0.000526386	0.0200549
P97315	Csrp1	Cysteine and glycine-rich protein 1	-0.184405	0.0408503	-0.264471	-0.104338	0.00145897	0.0286266
P97329	Kif20a	Kinesin-like protein KIF20A	0.0348955	0.0340072	-0.0317585	0.10155	0.331622	0.531924
P97346	Nxn	Nucleoredoxin	-0.0675658	0.142701	-0.34726	0.212129	0.647147	0.789683
P97350	Pkp1	Plakophilin-1	1.03259	1.57972	-2.06367	4.12884	0.529681	0.703463
P97351	Rps3a	40S ribosomal protein S3a	-0.0699452	0.0324702	-0.133587	-0.00630369	0.0596337	0.194393
P97352	S100a13	Protein S100-A13	-0.0938993	0.0974176	-0.284838	0.0970392	0.360286	0.558421
P97355	Sms	Spermine synthase	-0.0565662	0.0615399	-0.177184	0.0640521	0.381977	0.57737
P97357	Taf1a	TATA box-binding protein-associated factor RNA polymerase I subunit A	0.0778058	0.0924523	-0.103401	0.259012	0.421822	0.615111
P97358	Taf1b	TATA box-binding protein-associated factor RNA polymerase I subunit B	0.156535	0.174062	-0.184627	0.497696	0.391917	0.585641
P97360	Etv6	Transcription factor ETV6	0.104069	0.0683067	-0.0298121	0.23795	0.161954	0.346453
P97363	Sptlc2	Serine palmitoyltransferase 2	0.0743119	0.125664	-0.17199	0.320614	0.568837	0.734883
P97364	Sephs2	Selenide, water dikinase 2	-0.240479	0.0859877	-0.409015	-0.0719436	0.0208255	0.10782
P97369	Ncf4	Neutrophil cytosol factor 4	0.218963	0.0862301	0.0499519	0.387974	0.031748	0.135082
P97370	Atp1b3	Sodium/potassium-transporting ATPase subunit beta-3	-0.0871536	0.0309364	-0.147789	-0.0265182	0.0201393	0.105785
P97371	Psme1	Proteasome activator complex subunit 1	-0.0953889	0.0438365	-0.181308	-0.00946933	0.0575469	0.1898
P97372	Psme2	Proteasome activator complex subunit 2	-0.0437124	0.0495662	-0.140862	0.0534375	0.400772	0.594261
P97376	Frg1	Protein FRG1	-0.0398403	0.0410635	-0.120325	0.0406441	0.35729	0.555851
P97377;P97377-2	Cdk2	Cyclin-dependent kinase 2;Isoform CDK2-alpha of Cyclin-dependent kinase 2	0.0325372	0.0234687	-0.0134614	0.0785359	0.199001	0.394384
P97379	G3bp2	Ras GTPase-activating protein-binding protein 2	-0.145289	0.0367085	-0.217238	-0.0733404	0.00331471	0.0407345
P97384	Anxa11	Annexin A11	-0.0477186	0.0272844	-0.101196	0.00575878	0.114235	0.28494
P97386	Lig3	DNA ligase 3	0.157484	0.0602692	0.0393562	0.275611	0.0281317	0.127524
P97390	Vps45	Vacuolar protein sorting-associated protein 45	0.127496	0.0909752	-0.0508154	0.305807	0.194613	0.388627
P97427	Crmp1	Dihydropyrimidinase-related protein 1	-0.14528	0.0750444	-0.292367	0.00180678	0.0848625	0.23981
P97429	Anxa4	Annexin A4	-0.0196758	0.0318702	-0.0821415	0.0427898	0.552286	0.720331
P97434;P97434-2;P97434-5	Mprip	Myosin phosphatase Rho-interacting protein;Isoform 2 of Myosin phosphatase Rho-interacting protein;Isoform 5 of Myosin phosphatase Rho-interacting protein	2.66533	1.02392	0.658437	4.67221	0.0285947	0.128227
P97440	Slbp	Histone RNA hairpin-binding protein	0.136736	0.174774	-0.20582	0.479293	0.454093	0.644031
P97450	Atp5pf	ATP synthase-coupling factor 6, mitochondrial	0.377005	0.287524	-0.186542	0.940552	0.222251	0.422359
P97452	Bop1	Ribosome biogenesis protein BOP1	0.0198194	0.0507929	-0.0797347	0.119373	0.705463	0.825833
P97461	Rps5	40S ribosomal protein S5	-0.106183	0.0546074	-0.213213	0.000847621	0.0837056	0.237545
P97465	Dok1	Docking protein 1	-0.253557	0.0903237	-0.430591	-0.0765227	0.0204703	0.106879
P97470	Ppp4c	Serine/threonine-protein phosphatase 4 catalytic subunit	-0.0918756	0.0946485	-0.277387	0.0936355	0.357059	0.555796
P97471	Smad4	Mothers against decapentaplegic homolog 4	-0.187	0.0733771	-0.330819	-0.0431807	0.0312728	0.134141
P97473	Tarbp2	RISC-loading complex subunit TARBP2	-0.102703	0.0794627	-0.25845	0.0530437	0.22839	0.428173
P97477;P97477-2	Aurka	Aurora kinase A;Isoform 2 of Aurora kinase A	0.092813	0.0386985	0.016964	0.168662	0.0400051	0.153658
P97478	Coq7	5-demethoxyubiquinone hydroxylase, mitochondrial	-0.0147192	0.126727	-0.263104	0.233666	0.910085	0.947117
P97480	Eya3	Eyes absent homolog 3	0.400668	0.100116	0.20444	0.596896	0.00310095	0.0397192
P97492	Rgs14	Regulator of G-protein signaling 14	-0.430484	0.097587	-0.621755	-0.239214	0.00169243	0.0304622
P97493	Txn2	Thioredoxin, mitochondrial	0.45211	0.212222	0.0361552	0.868065	0.0619847	0.197869
P97494	Gclc	Glutamate--cysteine ligase catalytic subunit	0.215166	0.175851	-0.129501	0.559833	0.252181	0.454693
P97496;P97496-2	Smarcc1	SWI/SNF complex subunit SMARCC1;Isoform 2 of SWI/SNF complex subunit SMARCC1	0.0123741	0.0564725	-0.098312	0.12306	0.831447	0.904405
P97499	Tep1	Telomerase protein component 1	-0.257792	0.213617	-0.676482	0.160897	0.258272	0.461271
P97742	Cpt1a	Carnitine O-palmitoyltransferase 1, liver isoform	0.123364	0.0564551	0.0127118	0.234016	0.0566952	0.187795
P97760	Polr2c	DNA-directed RNA polymerase II subunit RPB3	-0.0174588	0.0616399	-0.138273	0.103355	0.783401	0.876205
P97762	rp9	Retinitis pigmentosa 9 protein homolog	-0.23343	0.112134	-0.453213	-0.0136467	0.0670802	0.207872
P97765	Wbp2	WW domain-binding protein 2	-0.174004	0.0645398	-0.300502	-0.0475057	0.0245513	0.11851
P97770;P97770-2	Thumpd3	THUMP domain-containing protein 3;Isoform 2 of THUMP domain-containing protein 3	-0.095755	0.0691576	-0.231304	0.0397938	0.199538	0.394954
P97789;P97789-2	Xrn1	5'-3' exoribonuclease 1;Isoform 2 of 5'-3' exoribonuclease 1	-0.0468545	0.0940581	-0.231208	0.137499	0.630328	0.778812
P97801	Smn1	Survival motor neuron protein	0.191122	0.249638	-0.298168	0.680412	0.46352	0.650963
P97807	Fh	Fumarate hydratase, mitochondrial	-0.0226377	0.0186187	-0.0591302	0.0138549	0.254967	0.458241
P97808	Fxyd5	FXYD domain-containing ion transport regulator 5	-0.121834	0.0798935	-0.278425	0.034757	0.161609	0.346196
P97814	Pstpip1	Proline-serine-threonine phosphatase-interacting protein 1	0.0121679	0.0595218	-0.104495	0.128831	0.842567	0.910205
P97820	Map4k4	Mitogen-activated protein kinase kinase kinase kinase 4	-0.298834	0.0566568	-0.409882	-0.187787	0.000510832	0.0198871
P97821	Ctsc	Dipeptidyl peptidase 1	-0.204077	0.0518845	-0.305771	-0.102383	0.00344081	0.0415663
P97822	Anp32e	Acidic leucine-rich nuclear phosphoprotein 32 family member E	0.000305111	0.052932	-0.103442	0.104052	0.995527	0.997794
P97823	Lypla1	Acyl-protein thioesterase 1	0.0528195	0.226303	-0.390735	0.496373	0.820672	0.897596
P97825	Jpt1	Jupiter microtubule associated homolog 1	-0.329402	0.100759	-0.52689	-0.131915	0.0096949	0.0709273
P97855	G3bp1	Ras GTPase-activating protein-binding protein 1	-0.213185	0.0502766	-0.311727	-0.114643	0.00217353	0.034161
P97858	Slc35b1	Solute carrier family 35 member B1	0.0929027	0.181565	-0.262964	0.448769	0.621193	0.773019
P97864	Casp7	Caspase-7	-0.0886359	0.178267	-0.438039	0.260768	0.630962	0.779029
P97868;P97868-2	Rbbp6	E3 ubiquitin-protein ligase RBBP6;Isoform 2 of E3 ubiquitin-protein ligase RBBP6	-0.103362	0.192235	-0.480143	0.273419	0.603834	0.759849
P97930	Dtymk	Thymidylate kinase	0.0229408	0.0922462	-0.157862	0.203743	0.809182	0.890681
P98083;P98083-2	Shc1	SHC-transforming protein 1;Isoform p52Shc of SHC-transforming protein 1	-0.447038	0.246069	-0.929332	0.0352571	0.102636	0.268967
P98156	Vldlr	Very low-density lipoprotein receptor	-0.423931	0.271524	-0.956119	0.108256	0.152887	0.335088
P98192	Gnpat	Dihydroxyacetone phosphate acyltransferase	0.20739	0.127062	-0.0416514	0.456432	0.137073	0.313605
P98195;P98195-2	Atp9b	Probable phospholipid-transporting ATPase IIB;Isoform 2 of Probable phospholipid-transporting ATPase IIB	0.363441	0.284151	-0.193495	0.920377	0.232874	0.43334
P99024	Tubb5	Tubulin beta-5 chain	-0.0482822	0.0366666	-0.120149	0.0235843	0.220451	0.420364
P99026	Psmb4	Proteasome subunit beta type-4	-0.105672	0.0433038	-0.190547	-0.0207963	0.0373498	0.147391
P99027	Rplp2	60S acidic ribosomal protein P2	-0.161918	0.128216	-0.413221	0.0893862	0.23838	0.440635
P99028	Uqcrh	Cytochrome b-c1 complex subunit 6, mitochondrial	-0.0322677	0.069668	-0.168817	0.104281	0.654242	0.794059
P99029;P99029-2	Prdx5	Peroxiredoxin-5, mitochondrial;Isoform Cytoplasmic+peroxisomal of Peroxiredoxin-5, mitochondrial	-0.176162	0.0420384	-0.258557	-0.0937669	0.00233936	0.0353381
Q00420;Q00420-3	Gabpb1	GA-binding protein subunit beta-1;Isoform 3 of GA-binding protein subunit beta-1	-0.323345	0.11182	-0.542511	-0.104178	0.0178358	0.0989078
Q00422	Gabpa	GA-binding protein alpha chain	-0.16653	0.131388	-0.424051	0.0909916	0.236801	0.438775
Q00519	Xdh	Xanthine dehydrogenase/oxidase	-0.203766	0.0654167	-0.331983	-0.0755492	0.0124205	0.081755
Q00547;Q00547-2	Hmmr	Hyaluronan mediated motility receptor;Isoform RHAMM1 of Hyaluronan mediated motility receptor	-0.0780452	0.0453357	-0.166903	0.0108129	0.119266	0.292382
Q00558	F8a1	Factor VIII intron 22 protein	-0.140779	0.159113	-0.452641	0.171082	0.399298	0.592823
Q00612	G6pdx	Glucose-6-phosphate 1-dehydrogenase X	-0.101387	0.0327028	-0.165484	-0.0372892	0.0127174	0.0829123
Q00651	Itga4	Integrin alpha-4	-0.221866	0.0658306	-0.350894	-0.0928379	0.00825363	0.0664724
Q00899	Yy1	Transcriptional repressor protein YY1	-0.108988	0.0687251	-0.243689	0.025713	0.147233	0.327189
Q00PI9	Hnrnpul2	Heterogeneous nuclear ribonucleoprotein U-like protein 2	0.0471053	0.039027	-0.0293876	0.123598	0.2582	0.461271
Q01147;Q01147-2	Creb1	Cyclic AMP-responsive element-binding protein 1;Isoform 2 of Cyclic AMP-responsive element-binding protein 1	-0.0604001	0.0857108	-0.228393	0.107593	0.498827	0.681738
Q01237	Hmgcr	3-hydroxy-3-methylglutaryl-coenzyme A reductase	0.408922	0.369213	-0.314737	1.13258	0.296778	0.499166
Q01320	Top2a	DNA topoisomerase 2-alpha	-0.00552281	0.0519767	-0.107397	0.0963515	0.91771	0.951883
Q01405	Sec23a	Protein transport protein Sec23A	-0.12534	0.167345	-0.453336	0.202655	0.472981	0.65839
Q01705;Q01705-3;Q01705-4	Notch1	Neurogenic locus notch homolog protein 1;Isoform 3 of Neurogenic locus notch homolog protein 1;Isoform 4 of Neurogenic locus notch homolog protein 1	0.270018	0.0990913	0.0757995	0.464237	0.0234175	0.115236
Q01730	Rsu1	Ras suppressor protein 1	-0.212191	0.0382146	-0.287092	-0.137291	0.000355224	0.017016
Q01768	Nme2	Nucleoside diphosphate kinase B	-0.185706	0.0401248	-0.264351	-0.107062	0.00123982	0.0270869
Q01853	Vcp	Transitional endoplasmic reticulum ATPase	-0.208726	0.0498046	-0.306343	-0.111109	0.00233801	0.0353381
Q01965	Ly9	T-lymphocyte surface antigen Ly-9	-0.0425147	0.107936	-0.254068	0.169039	0.702832	0.824476
Q02053	Uba1	Ubiquitin-like modifier-activating enzyme 1	-0.145497	0.0508646	-0.245192	-0.0458026	0.0187657	0.101506
Q02111	Prkcq	Protein kinase C theta type	-0.325657	0.0455151	-0.414867	-0.236448	5.33765e-05	0.00789975
Q02242	Pdcd1	Programmed cell death protein 1	0.718688	0.276379	0.176985	1.26039	0.0287208	0.128503
Q02257	Jup	Junction plakoglobin	-1.08016	0.705517	-2.46297	0.302658	0.160126	0.34416
Q02395	Mtf2	Metal-response element-binding transcription factor 2	0.144388	0.0842571	-0.0207557	0.309532	0.120739	0.29402
Q02614	Sap30bp	SAP30-binding protein	0.244687	0.213328	-0.173437	0.66281	0.28096	0.483789
Q02819	Nucb1	Nucleobindin-1	-0.171592	0.043177	-0.256219	-0.0869654	0.00323423	0.0405495
Q03141;Q03141-2;Q03141-3	Mark3	MAP/microtubule affinity-regulating kinase 3;Isoform 2 of MAP/microtubule affinity-regulating kinase 3;Isoform 3 of MAP/microtubule affinity-regulating kinase 3	-0.0667505	0.147997	-0.356825	0.223323	0.662641	0.800026
Q03147	Cdk7	Cyclin-dependent kinase 7	0.334387	0.0941753	0.149803	0.51897	0.00620925	0.0560099
Q03173-3;Q03173-4;Q03173-6	Enah	Isoform 2 of Protein enabled homolog;Isoform 3 of Protein enabled homolog;Isoform 6 of Protein enabled homolog	-0.413583	0.0959463	-0.601637	-0.225528	0.00196007	0.0325499
Q03249	Galt	Galactose-1-phosphate uridylyltransferase	-0.383134	0.439581	-1.24471	0.478444	0.406082	0.599681
Q03265	Atp5f1a	ATP synthase subunit alpha, mitochondrial	0.0979392	0.0446355	0.0104537	0.185425	0.0558664	0.186422
Q03267	Ikzf1	DNA-binding protein Ikaros	0.0331412	0.0595813	-0.0836382	0.149921	0.591609	0.751217
Q03526	Itk	Tyrosine-protein kinase ITK/TSK	-0.260922	0.147356	-0.54974	0.0278956	0.110386	0.279526
Q03958	Pfdn6	Prefoldin subunit 6	-0.20052	0.117716	-0.431242	0.0302029	0.122689	0.296206
Q03963	Eif2ak2	Interferon-induced, double-stranded RNA-activated protein kinase	0.658522	0.236639	0.194709	1.12234	0.0213026	0.109189
Q04207	Rela	Transcription factor p65	-0.0920796	0.0455197	-0.181298	-0.00286107	0.0737813	0.218752
Q04447	Ckb	Creatine kinase B-type	0.0939303	0.103905	-0.109724	0.297585	0.389552	0.583665
Q04519	Smpd1	Sphingomyelin phosphodiesterase	0.047993	0.232834	-0.408362	0.504348	0.84128	0.90964
Q04692	Smarcad1	SWI/SNF-related matrix-associated actin-dependent regulator of chromatin subfamily A containing DEAD/H box 1	0.442688	0.241206	-0.0300755	0.915452	0.0996513	0.263677
Q04750	Top1	DNA topoisomerase 1	0.105875	0.0504714	0.00695063	0.204799	0.0653603	0.204512
Q04841	Mpg	DNA-3-methyladenine glycosylase	2.16655	0.206933	1.76096	2.57214	2.43867e-06	0.00135776
Q04857	Col6a1	Collagen alpha-1(VI) chain	0.981779	0.786343	-0.559452	2.52301	0.243334	0.445355
Q04863	Relb	Transcription factor RelB	0.424769	0.379771	-0.319582	1.16912	0.292323	0.494373
Q05117	Acp5	Tartrate-resistant acid phosphatase type 5	-0.190995	0.134463	-0.454542	0.0725521	0.189185	0.382405
Q05144	Rac2	Ras-related C3 botulinum toxin substrate 2	-0.110812	0.0526558	-0.214018	-0.00760708	0.0646478	0.202592
Q05186	Rcn1	Reticulocalbin-1	0.355669	0.0807975	0.197306	0.514033	0.00171543	0.0305871
Q05512	Mark2	Serine/threonine-protein kinase MARK2	-0.15221	0.185964	-0.516699	0.212279	0.434212	0.626066
Q05816	Fabp5	Fatty acid-binding protein 5	-0.155807	0.0598194	-0.273053	-0.0385605	0.0285215	0.128227
Q05910	Adam8	Disintegrin and metalloproteinase domain-containing protein 8	-0.188664	0.131609	-0.446618	0.0692902	0.185523	0.377229
Q05920	Pc	Pyruvate carboxylase, mitochondrial	0.0487196	0.028929	-0.00798115	0.10542	0.126447	0.301485
Q05CL8	Larp7	La-related protein 7	0.0270205	0.0715617	-0.113241	0.167282	0.714491	0.832132
Q05D44	Eif5b	Eukaryotic translation initiation factor 5B	-0.0472296	0.0377713	-0.121261	0.0268022	0.242682	0.444592
Q06138	Cab39	Calcium-binding protein 39	-0.067856	0.035271	-0.136987	0.00127513	0.0865215	0.24252
Q06180;Q06180-2	Ptpn2	Tyrosine-protein phosphatase non-receptor type 2;Isoform 2 of Tyrosine-protein phosphatase non-receptor type 2	0.0350591	0.0509707	-0.0648435	0.134962	0.508898	0.689082
Q06185	Atp5me	ATP synthase subunit e, mitochondrial	0.146338	0.0712483	0.0066913	0.285985	0.0701678	0.212987
Q06219	Nr4a2	Nuclear receptor subfamily 4 group A member 2	3.54497	0.470312	2.62315	4.46678	3.5506e-05	0.00694463
Q07076	Anxa7	Annexin A7	0.0232208	0.0403333	-0.0558325	0.102274	0.578912	0.742272
Q07113	Igf2r	Cation-independent mannose-6-phosphate receptor	-0.0854551	0.0747368	-0.231939	0.061029	0.282368	0.485399
Q07139;Q07139-2	Ect2	Protein ECT2;Isoform 2 of Protein ECT2	-0.0210633	0.0535821	-0.126084	0.0839577	0.703393	0.82455
Q07235	Serpine2	Glia-derived nexin	-0.28367	0.0646586	-0.410401	-0.156939	0.00175269	0.0306511
Q07417	Acads	Short-chain specific acyl-CoA dehydrogenase, mitochondrial	-0.0448311	0.0348055	-0.11305	0.0233877	0.229859	0.429839
Q07763;Q07763-2	Cd244	Natural killer cell receptor 2B4;Isoform 2 of Natural killer cell receptor 2B4	-0.0888689	0.0481529	-0.183249	0.00551079	0.0980416	0.260584
Q07797	Lgals3bp	Galectin-3-binding protein	-0.359783	0.0606295	-0.478617	-0.24095	0.000219599	0.0146406
Q07813	Bax	Apoptosis regulator BAX	0.0245481	0.0800784	-0.132406	0.181502	0.766159	0.866111
Q07832	Plk1	Serine/threonine-protein kinase PLK1	-0.0537958	0.0408626	-0.133886	0.0262949	0.220543	0.420392
Q08024	Cbfb	Core-binding factor subunit beta	0.0448807	0.0450948	-0.0435052	0.133267	0.345618	0.545149
Q08024-2	Cbfb	Isoform 2 of Core-binding factor subunit beta	-0.0964036	0.0544277	-0.203082	0.0102747	0.110293	0.279407
Q08093	Cnn2	Calponin-2	-0.0313913	0.0396585	-0.109122	0.0463393	0.448986	0.63907
Q08122;Q08122-1;Q08122-2;Q08122-4	Tle3	Transducin-like enhancer protein 3;Isoform 1 of Transducin-like enhancer protein 3;Isoform 2 of Transducin-like enhancer protein 3;Isoform 4 of Transducin-like enhancer protein 3	-0.145692	0.0835072	-0.309366	0.0179825	0.115006	0.286347
Q08288	Lyar	Cell growth-regulating nucleolar protein	0.0295092	0.0265599	-0.0225483	0.0815666	0.295349	0.497464
Q08297	Rad51	DNA repair protein RAD51 homolog 1	-0.431773	0.221463	-0.86584	0.00229452	0.0830148	0.236347
Q08376	Zbtb14	Zinc finger and BTB domain-containing protein 14	-0.198677	0.158761	-0.509849	0.112494	0.242328	0.444309
Q08481;Q08481-2;Q08481-3	Pecam1	Platelet endothelial cell adhesion molecule;Isoform 2 of Platelet endothelial cell adhesion molecule;Isoform 3 of Platelet endothelial cell adhesion molecule	0.527803	0.33147	-0.121877	1.17748	0.145778	0.326085
Q08639	Tfdp1	Transcription factor Dp-1	-0.0820886	0.125381	-0.327835	0.163658	0.529027	0.703463
Q08642	Padi2	Protein-arginine deiminase type-2	-0.261711	0.0649577	-0.389028	-0.134394	0.00297772	0.0394532
Q08761	Pros1	Vitamin K-dependent protein S	0.449153	0.140956	0.172878	0.725427	0.0110692	0.075862
Q08775;Q08775-2;Q08775-3;Q08775-5	Runx2	Runt-related transcription factor 2;Isoform 2 of Runt-related transcription factor 2;Isoform 3 of Runt-related transcription factor 2;Isoform 5 of Runt-related transcription factor 2	-0.00760402	0.0288109	-0.0640734	0.0488654	0.797779	0.884273
Q08879	Fbln1	Fibulin-1	1.04249	0.433823	0.192193	1.89278	0.0397008	0.152968
Q08943;Q08943-2	Ssrp1	FACT complex subunit SSRP1;Isoform 2 of FACT complex subunit SSRP1	-0.0508612	0.0199355	-0.0899347	-0.0117877	0.0311285	0.133833
Q09014	Ncf1	Neutrophil cytosol factor 1	0.187953	0.376698	-0.550375	0.926281	0.629783	0.778509
Q09143	Slc7a1	High affinity cationic amino acid transporter 1	-0.241249	0.250206	-0.731652	0.249154	0.360135	0.558421
Q09200	B4galnt1	Beta-1,4 N-acetylgalactosaminyltransferase 1	-0.0446588	0.0456196	-0.134073	0.0447555	0.353189	0.552284
Q09XV5	Chd8	Chromodomain-helicase-DNA-binding protein 8	-0.245797	0.250424	-0.736628	0.245034	0.351982	0.551307
Q0GNC1;Q0GNC1-3	Inf2	Inverted formin-2;Isoform 2 of Inverted formin-2	-0.298291	0.592658	-1.4599	0.863319	0.626833	0.777046
Q0KL01	Ubxn2b	UBX domain-containing protein 2B	-0.0479071	0.0639289	-0.173208	0.0773935	0.472759	0.658379
Q0P678	Zc3h18	Zinc finger CCCH domain-containing protein 18	-0.105639	0.0626818	-0.228496	0.0172168	0.126207	0.301377
Q0VBB0	Prelid2	PRELI domain-containing protein 2	0.836169	0.307159	0.234137	1.4382	0.0235205	0.115558
Q0VBL3;Q0VBL3-2	Rbm15	RNA-binding protein 15;Isoform 2 of RNA-binding protein 15	0.112322	0.0547464	0.00501885	0.219625	0.0704227	0.213016
Q0VEE6	Znf800	Zinc finger protein 800	-0.0156344	0.0819309	-0.176219	0.14495	0.852898	0.915186
Q0VG62;Q0VG62-1	Rbis	Ribosomal biogenesis factor;Isoform 2 of Ribosomal biogenesis factor	0.188104	0.192898	-0.189977	0.566185	0.354967	0.55394
Q0VGB7	Ppp4r2	Serine/threonine-protein phosphatase 4 regulatory subunit 2	-0.0407138	0.0698437	-0.177607	0.0961799	0.574256	0.738312
Q0VGY8	Tanc1	Protein TANC1	0.0433677	0.231323	-0.410025	0.496761	0.855445	0.91691
Q11011	Npepps	Puromycin-sensitive aminopeptidase	-0.199242	0.0879965	-0.371715	-0.026769	0.0498329	0.173654
Q11136	Pepd	Xaa-Pro dipeptidase	-0.117951	0.0969088	-0.307893	0.0719899	0.254503	0.457675
Q148V7	Relch	RAB11-binding protein RELCH	0.196879	0.143413	-0.084211	0.477969	0.203046	0.399032
Q149F1	Rpusd2	RNA pseudouridylate synthase domain-containing protein 2	0.458546	0.161815	0.141389	0.775704	0.0196015	0.103909
Q149L7;Q149L7-3	Crtam	Cytotoxic and regulatory T-cell molecule;Isoform 3 of Cytotoxic and regulatory T-cell molecule	-0.719029	0.669721	-2.03168	0.593625	0.310932	0.513856
Q14AI0	DSCC1	Sister chromatid cohesion protein DCC1	-0.020177	0.140022	-0.29462	0.254265	0.888597	0.933582
Q14AI6;Q14AI6-2	Rpusd3	Mitochondrial mRNA pseudouridine synthase Rpusd3;Isoform 2 of Mitochondrial mRNA pseudouridine synthase Rpusd3	0.333882	0.193822	-0.0460089	0.713774	0.119055	0.291997
Q14AW5-2	Nsun7	Isoform 2 of Putative methyltransferase NSUN7	-0.0481361	0.210784	-0.461272	0.365	0.824465	0.899593
Q14AX6;Q14AX6-3	Cdk12	Cyclin-dependent kinase 12;Isoform 3 of Cyclin-dependent kinase 12	0.273455	0.0889638	0.0990858	0.447824	0.0132727	0.0843894
Q14B71	Cdca2	Cell division cycle-associated protein 2	0.0804735	0.0810726	-0.0784287	0.239376	0.346835	0.54623
Q14BV6;Q14BV6-2	Ydjc	Carbohydrate deacetylase;Isoform 2 of Carbohydrate deacetylase	-0.0370053	0.0756778	-0.185334	0.111323	0.636547	0.783257
Q14C51	Ptcd3	Pentatricopeptide repeat domain-containing protein 3, mitochondrial	0.0847564	0.0403892	0.00559357	0.163919	0.0652778	0.204358
Q14CH1	Mocos	Molybdenum cofactor sulfurase	-0.328723	0.0635262	-0.453234	-0.204211	0.000583559	0.0207493
Q14CH7	Aars2	Alanine--tRNA ligase, mitochondrial	0.429291	0.194743	0.0475955	0.810987	0.0549447	0.184276
Q18PI6;Q18PI6-3	Cd84	SLAM family member 5;Isoform 3 of SLAM family member 5	0.0801505	0.163386	-0.240085	0.400386	0.635476	0.782563
Q1HDU4;Q8QZW8	Arhgap9	ArhGAP9;Rho GTPase-activating protein 9	-0.274699	0.0871814	-0.445575	-0.103824	0.0117207	0.0791792
Q1HFZ0	Nsun2	tRNA (cytosine(34)-C(5))-methyltransferase	-0.0246287	0.0820199	-0.185388	0.13613	0.770786	0.867363
Q1HL35	Dusp5	Dual specificity protein phosphatase	0.222841	0.839399	-1.42238	1.86806	0.796623	0.883992
Q2EMV9	Parp14	Protein mono-ADP-ribosyltransferase PARP14	0.107696	0.0432032	0.0230172	0.192374	0.0342661	0.138982
Q2NL51	Gsk3a	Glycogen synthase kinase-3 alpha	0.0323778	0.0672639	-0.0994595	0.164215	0.641752	0.786838
Q2TB02	Nfkbid	NF-kappa-B inhibitor delta	-0.461994	0.517514	-1.47632	0.552333	0.395251	0.589337
Q2TBA3-2	Malt1	Isoform 2 of Mucosa-associated lymphoid tissue lymphoma translocation protein 1 homolog	0.0250245	0.0471737	-0.0674359	0.117485	0.60862	0.763445
Q2TBE6	Pi4k2a	Phosphatidylinositol 4-kinase type 2-alpha	-0.0100626	0.17097	-0.345163	0.325038	0.954353	0.970583
Q2TPA8	Hsdl2	Hydroxysteroid dehydrogenase-like protein 2	-0.211919	0.275409	-0.751721	0.327882	0.46133	0.650064
Q2VPQ9;Q2VPQ9-2	Meaf6	Chromatin modification-related protein MEAF6;Isoform 2 of Chromatin modification-related protein MEAF6	0.196144	0.123344	-0.0456106	0.437898	0.146249	0.326522
Q2YDW2	Msto1	Protein misato homolog 1	-0.105503	0.119763	-0.340239	0.129233	0.401269	0.594569
Q31125	Slc39a7	Zinc transporter SLC39A7	0.0921315	0.0842672	-0.0730322	0.257295	0.30265	0.506141
Q32M08	Dus4l	tRNA-dihydrouridine(20a/20b) synthase [NAD(P)+]-like	1.56525	0.706462	0.180585	2.94992	0.0539483	0.182373
Q32P12;Q32P12-2		Uncharacterized protein C17orf53 homolog;Isoform 2 of Uncharacterized protein C17orf53 homolog	0.514184	0.187203	0.147266	0.881102	0.0225997	0.113197
Q3B7Z2	Osbp	Oxysterol-binding protein 1	-0.109742	0.0505786	-0.208876	-0.0106077	0.0581394	0.19114
Q3KNM2	2005-03-01	E3 ubiquitin-protein ligase MARCH5	0.404597	0.07676	0.254147	0.555046	0.000513237	0.0198871
Q3SXD3	Hddc2	HD domain-containing protein 2	-0.0603799	0.0540539	-0.166326	0.0455657	0.292912	0.495098
Q3T9E4;Q62293	Tgtp2;Tgtp1	T-cell-specific guanine nucleotide triphosphate-binding protein 2;T-cell-specific guanine nucleotide triphosphate-binding protein 1	-0.207734	0.0890865	-0.382344	-0.0331246	0.0446136	0.161875
Q3TA68;Q3TAQ9	Wdr36	WD repeat domain 36	-0.118678	0.076082	-0.267798	0.0304431	0.153223	0.335349
Q3TAA7	Stk11ip	Serine/threonine-protein kinase 11-interacting protein	0.114542	0.119438	-0.119557	0.34864	0.362608	0.560493
Q3TAP4	Ap5b1	AP-5 complex subunit beta-1	0.0626032	0.641988	-1.19569	1.3209	0.924455	0.954625
Q3TAS6;Q3TAS6-2	Emc10	ER membrane protein complex subunit 10;Isoform 2 of ER membrane protein complex subunit 10	0.664166	0.279109	0.117112	1.21122	0.0412552	0.155839
Q3TB82	Plekhf1	Pleckstrin homology domain-containing family F member 1	-0.0740734	0.0785391	-0.22801	0.0798633	0.370236	0.566417
Q3TB92;Q3TB92-2	Milr1	Allergin-1;Isoform 2 of Allergin-1	0.00905847	0.127624	-0.241084	0.259201	0.944967	0.964697
Q3TBD2	Arhgap45	Rho GTPase-activating protein 45	0.0549986	0.0733142	-0.0886972	0.198695	0.472303	0.65819
Q3TBT3	Tmem173	Stimulator of interferon genes protein	0.01934	0.0470842	-0.0729451	0.111625	0.690861	0.816653
Q3TBW2	Mrpl10	39S ribosomal protein L10, mitochondrial	-0.121933	0.145568	-0.407247	0.163381	0.423922	0.617005
Q3TC33	Ccdc127	Coiled-coil domain-containing protein 127	0.30392	0.171089	-0.0314142	0.639255	0.109398	0.278063
Q3TC46	Patl1	Protein PAT1 homolog 1	-0.255245	0.123397	-0.497104	-0.013386	0.0685327	0.210275
Q3TC93	Hs1bp3	HCLS1-binding protein 3	-0.0404301	0.0533055	-0.144909	0.0640487	0.467572	0.654558
Q3TCH7	Cul4a	Cullin-4A	0.120676	0.0905566	-0.0568148	0.298167	0.215414	0.414222
Q3TCJ1	Abraxas2	BRISC complex subunit Abraxas 2	0.0631096	0.0595305	-0.0535702	0.17979	0.316709	0.518959
Q3TCJ8;Q3TCJ8-2	Ccdc69	Coiled-coil domain-containing protein 69;Isoform 2 of Coiled-coil domain-containing protein 69	0.338624	0.639796	-0.915377	1.59262	0.609424	0.763918
Q3TCN2	Plbd2	Putative phospholipase B-like 2	-0.225324	0.116097	-0.452874	0.00222669	0.0841984	0.238724
Q3TCX3	Khdc4	KH homology domain-containing protein 4	-0.284441	0.143557	-0.565813	-0.00306868	0.0788847	0.228387
Q3TDD9	Ppp1r21	Protein phosphatase 1 regulatory subunit 21	0.0108803	0.0479778	-0.0831561	0.104917	0.825664	0.900252
Q3TDN2	Faf2	FAS-associated factor 2	0.211886	0.0497515	0.114373	0.309399	0.00211462	0.0336456
Q3TDQ1	Stt3b	Dolichyl-diphosphooligosaccharide--protein glycosyltransferase subunit STT3B	0.15103	0.0261533	0.0997698	0.202291	0.000267809	0.0155853
Q3TDX8	Cyb5r4	Cytochrome b5 reductase 4	-0.119396	0.0734457	-0.263349	0.0245579	0.138473	0.315624
Q3TEA8-2	Hp1bp3	Isoform 2 of Heterochromatin protein 1-binding protein 3	-0.0139275	0.0452094	-0.102538	0.0746829	0.765043	0.865802
Q3TEI4		Uncharacterized protein C15orf39 homolog	-0.549297	5.29935	-10.936	9.83742	0.919717	0.952653
Q3TFD2;Q3TFD2-2	Lpcat1	Lysophosphatidylcholine acyltransferase 1;Isoform 2 of Lysophosphatidylcholine acyltransferase 1	-0.0566707	0.0703378	-0.194533	0.0811914	0.441186	0.632981
Q3TFK5	Gpatch4	G patch domain-containing protein 4	0.171963	0.112337	-0.0482179	0.392143	0.160184	0.34416
Q3TFQ1	Spryd7	SPRY domain-containing protein 7	0.0641455	0.121591	-0.174174	0.302465	0.610569	0.764303
Q3TGF2	Fam107b	Protein FAM107B	0.0617866	0.0920742	-0.118679	0.242252	0.519036	0.697901
Q3THE2	Myl12b	Myosin regulatory light chain 12B	-0.0367587	0.0451018	-0.125158	0.0516408	0.436099	0.627758
Q3THG9	Aarsd1	Alanyl-tRNA editing protein Aarsd1	0.00930761	0.135072	-0.255434	0.274049	0.946569	0.965683
Q3THJ3	Eif1ad	Probable RNA-binding protein EIF1AD	0.268429	0.268244	-0.257329	0.794187	0.34312	0.543155
Q3THK3	Gtf2f1	General transcription factor IIF subunit 1	-0.168835	0.052546	-0.271825	-0.0658449	0.0106062	0.074018
Q3THK7	Gmps	GMP synthase [glutamine-hydrolyzing]	-0.0486406	0.0338379	-0.114963	0.0176817	0.184431	0.375748
Q3THS6	Mat2a	S-adenosylmethionine synthase isoform type-2	-0.0398022	0.0421966	-0.122508	0.0429032	0.370181	0.566417
Q3TIR1;Q3TIR1-2;Q3TIR1-3	Trappc13	Trafficking protein particle complex subunit 13;Isoform 2 of Trafficking protein particle complex subunit 13;Isoform 3 of Trafficking protein particle complex subunit 13	-0.209664	0.209874	-0.621016	0.201688	0.343895	0.543703
Q3TIR3	Ric8a	Synembryn-A	0.0108868	0.0412645	-0.0699916	0.0917652	0.797852	0.884273
Q3TIU4	Pde12	2',5'-phosphodiesterase 12	-0.0944823	0.0638499	-0.219628	0.0306635	0.173069	0.361103
Q3TIV5	Zc3h15	Zinc finger CCCH domain-containing protein 15	-0.15049	0.0953584	-0.337392	0.0364126	0.148987	0.329236
Q3TIX9	Usp39	U4/U6.U5 tri-snRNP-associated protein 2	-0.0561232	0.092273	-0.236978	0.124732	0.55807	0.725457
Q3TJD7	Pdlim7	PDZ and LIM domain protein 7	0.0121237	0.0859547	-0.156347	0.180595	0.890939	0.935107
Q3TJM4	Cenpt	Centromere protein T	-0.408106	0.271199	-0.939655	0.123444	0.166629	0.352252
Q3TJZ6	Fam98a	Protein FAM98A	0.0546645	0.103396	-0.147991	0.25732	0.609807	0.763933
Q3TKT4;Q3TKT4-2	Smarca4	Transcription activator BRG1;Isoform 2 of Transcription activator BRG1	0.0176789	0.0599465	-0.0998162	0.135174	0.774752	0.870395
Q3TKY6	Cwc27	Spliceosome-associated protein CWC27 homolog	0.0893337	0.106228	-0.118873	0.29754	0.422149	0.615442
Q3TLD5	Uri1	Unconventional prefoldin RPB5 interactor	-0.144659	0.0436778	-0.230268	-0.0590508	0.00905553	0.0682115
Q3TLH4-5	Prrc2c	Isoform 5 of Protein PRRC2C	-0.199969	0.0491938	-0.296389	-0.103549	0.00282107	0.0382833
Q3TLI0	Trappc10	Trafficking protein particle complex subunit 10	-0.203473	0.0853305	-0.370721	-0.0362253	0.0409227	0.154922
Q3TLR7;Q3TLR7-2	Dtl	Denticleless protein homolog;Isoform 2 of Denticleless protein homolog	0.121054	0.0744837	-0.0249342	0.267042	0.138557	0.315699
Q3TLS3	Gdpgp1	GDP-D-glucose phosphorylase 1	-0.384252	0.115509	-0.61065	-0.157854	0.00884696	0.0681353
Q3TMP1	Gtf3c3	General transcription factor IIIC, polypeptide 3	-0.1156	0.13364	-0.377533	0.146334	0.409497	0.603108
Q3TMV7	Pyroxd1	Pyridine nucleotide-disulfide oxidoreductase domain-containing protein 1	0.358316	0.337803	-0.303778	1.02041	0.31645	0.518909
Q3TMW1	Ccdc102a	Coiled-coil domain-containing protein 102A	0.51368	0.927315	-1.30386	2.33122	0.593112	0.751994
Q3TMX7;Q3TMX7-2	Qsox2	Sulfhydryl oxidase 2;Isoform 2 of Sulfhydryl oxidase 2	-0.461052	0.667068	-1.76851	0.846402	0.506898	0.687664
Q3TNH5	Fam172a	Cotranscriptional regulator FAM172A	-0.202913	0.0839228	-0.367401	-0.0384239	0.0387471	0.150801
Q3TNL8;Q3TNL8-2	Itprip	Inositol 1,4,5-trisphosphate receptor-interacting protein;Isoform 2 of Inositol 1,4,5-trisphosphate receptor-interacting protein	0.666022	0.149967	0.372087	0.959957	0.00162086	0.0299229
Q3TPE9	Ankmy2	Ankyrin repeat and MYND domain-containing protein 2	-0.114524	0.260409	-0.624926	0.395877	0.670464	0.804764
Q3TPX4	Exoc5	Exocyst complex component 5	-0.00578618	0.0465691	-0.0970616	0.0854893	0.903849	0.943513
Q3TQI7		Telomere length and silencing protein 1 homolog	-0.0372018	0.047696	-0.130686	0.0562823	0.455426	0.644655
Q3TRM4;Q3TRM4-2;Q3TRM4-3;Q3TRM4-4	Pnpla6	Neuropathy target esterase;Isoform 2 of Neuropathy target esterase;Isoform 3 of Neuropathy target esterase;Isoform 4 of Neuropathy target esterase	0.620677	0.474849	-0.310026	1.55138	0.223584	0.423731
Q3TSG4	Alkbh5	RNA demethylase ALKBH5	-0.13179	0.111893	-0.3511	0.0875207	0.269074	0.472045
Q3TTA7	Cblb	E3 ubiquitin-protein ligase CBL-B	-0.136433	0.0605323	-0.255076	-0.0177895	0.0506805	0.175319
Q3TTL0		Uncharacterized protein C3orf38 homolog	-0.0191394	0.142113	-0.297681	0.259402	0.895831	0.938148
Q3TTY5	Krt2	Keratin, type II cytoskeletal 2 epidermal	-0.329613	0.49594	-1.30166	0.642429	0.522954	0.700348
Q3TU36	Rap1gds1	RAP1, GTP-GDP dissociation stimulator 1	-0.231279	0.0750455	-0.378369	-0.0841903	0.0131006	0.0839011
Q3TUF7;Q3TUF7-3	Yeats2	YEATS domain-containing protein 2;Isoform 3 of YEATS domain-containing protein 2	0.307936	0.149739	0.0144472	0.601425	0.0698769	0.212449
Q3TUH1	Tamm41	Phosphatidate cytidylyltransferase, mitochondrial	-0.478684	0.231277	-0.931987	-0.0253804	0.0683928	0.210159
Q3TUU5	Tex30	Testis-expressed protein 30	0.0137302	0.069707	-0.122895	0.150356	0.848227	0.912688
Q3TV70	Nr2c2ap	Nuclear receptor 2C2-associated protein	-0.421866	0.17405	-0.763005	-0.0807283	0.0383694	0.149901
Q3TVI8	Pbxip1	Pre-B-cell leukemia transcription factor-interacting protein 1	-0.481863	0.230881	-0.93439	-0.0293357	0.0664997	0.206908
Q3TVP5;Q3TVP5-2	Otulinl	Inactive ubiquitin thioesterase OTULINL;Isoform 2 of Inactive ubiquitin thioesterase OTULINL	0.0704359	0.103223	-0.13188	0.272752	0.512184	0.692614
Q3TW96	Uap1l1	UDP-N-acetylhexosamine pyrophosphorylase-like protein 1	-0.240243	0.0526453	-0.343428	-0.137059	0.00135958	0.0278264
Q3TWF6	Wdr70	WD repeat-containing protein 70	-0.0792672	0.63947	-1.33263	1.17409	0.904073	0.943587
Q3TWW8	Srsf6	Serine/arginine-rich splicing factor 6	0.0336256	0.0405353	-0.0458235	0.113075	0.428252	0.620085
Q3TX08	Trmt1	tRNA (guanine(26)-N(2))-dimethyltransferase	-0.015853	0.0796841	-0.172034	0.140328	0.846726	0.912006
Q3TXS7	Psmd1	26S proteasome non-ATPase regulatory subunit 1	-0.259951	0.0522125	-0.362287	-0.157614	0.000760784	0.0226434
Q3TXT3	Inip	SOSS complex subunit C	0.117022	0.386987	-0.641472	0.875516	0.769224	0.866989
Q3TXU5	Dhps	Deoxyhypusine synthase	-0.443879	0.36143	-1.15228	0.264524	0.25055	0.452813
Q3TYA6	Mphosph8	M-phase phosphoprotein 8	0.0896891	0.11918	-0.143903	0.323282	0.470943	0.656933
Q3TYD6	Lmtk2	Serine/threonine-protein kinase LMTK2	0.103423	0.337136	-0.557364	0.76421	0.765998	0.866111
Q3TYS2	Cybc1	Cytochrome b-245 chaperone 1	0.33681	0.0942444	0.152091	0.521529	0.0059886	0.0545796
Q3TYX3	Smyd5	SET and MYND domain-containing protein 5	0.0932005	0.169463	-0.238946	0.425348	0.595718	0.754258
Q3TZM9;Q3TZM9-2;Q3TZM9-3	Alg11	GDP-Man:Man(3)GlcNAc(2)-PP-Dol alpha-1,2-mannosyltransferase;Isoform 2 of GDP-Man:Man(3)GlcNAc(2)-PP-Dol alpha-1,2-mannosyltransferase;Isoform 3 of GDP-Man:Man(3)GlcNAc(2)-PP-Dol alpha-1,2-mannosyltransferase	0.689942	0.175975	0.345031	1.03485	0.00350734	0.0418773
Q3TZX8;Q3TZX8-2	Nol9	Polynucleotide 5'-hydroxyl-kinase NOL9;Isoform 2 of Polynucleotide 5'-hydroxyl-kinase NOL9	0.135324	0.0754742	-0.0126059	0.283253	0.106568	0.27437
Q3TZZ7	Esyt2	Extended synaptotagmin-2	0.029618	0.0310866	-0.0313118	0.0905478	0.365599	0.562684
Q3U0B3	Dhrs11	Dehydrogenase/reductase SDR family member 11	-0.274016	0.165788	-0.59896	0.050928	0.13276	0.308291
Q3U0J8	Tbc1d2b	TBC1 domain family member 2B	0.0694404	0.0665694	-0.0610356	0.199916	0.324097	0.523582
Q3U0K8;Q3U0K8-2;Q3U0K8-3	Ogfod1	Prolyl 3-hydroxylase OGFOD1;Isoform 2 of Prolyl 3-hydroxylase OGFOD1;Isoform 3 of Prolyl 3-hydroxylase OGFOD1	1.10328	0.428113	0.264179	1.94238	0.0298393	0.130538
Q3U0M1;Q3U0M1-2	Trappc9	Trafficking protein particle complex subunit 9;Isoform 2 of Trafficking protein particle complex subunit 9	-0.320704	0.0629088	-0.444005	-0.197403	0.000646965	0.021086
Q3U0V1	Khsrp	Far upstream element-binding protein 2	-0.0923218	0.0582271	-0.206447	0.0218034	0.147304	0.327189
Q3U0V2	Tradd	Tumor necrosis factor receptor type 1-associated DEATH domain protein	-0.0649313	0.0248959	-0.113727	-0.0161353	0.0283585	0.127717
Q3U0X8	Cd96	T-cell surface protein tactile	-0.285442	0.150636	-0.580687	0.00980394	0.0906216	0.248695
Q3U108;Q3U108-2;Q3U108-3	Arid5a	AT-rich interactive domain-containing protein 5A;Isoform 2 of AT-rich interactive domain-containing protein 5A;Isoform 3 of AT-rich interactive domain-containing protein 5A	0.0436071	0.308325	-0.56071	0.647925	0.890644	0.934956
Q3U186	Rars2	Probable arginine--tRNA ligase, mitochondrial	-0.208486	0.0941528	-0.393025	-0.0239462	0.0540617	0.182373
Q3U1C4	Secisbp2	MCG1271	0.235192	0.354343	-0.45932	0.929704	0.523492	0.700529
Q3U1F9	Pag1	Phosphoprotein associated with glycosphingolipid-enriched microdomains 1	-0.391737	0.0444441	-0.478847	-0.304627	1.01239e-05	0.00271189
Q3U1G5	Isg20l2	Interferon-stimulated 20 kDa exonuclease-like 2	-0.0821097	0.0874323	-0.253477	0.0892576	0.372186	0.568089
Q3U1J4	Ddb1	DNA damage-binding protein 1	0.0532708	0.0732883	-0.0903742	0.196916	0.485783	0.670004
Q3U1T9	Dennd1b	DENN domain-containing protein 1B	-0.405349	0.226051	-0.848409	0.0377113	0.106535	0.27437
Q3U1V6	Uevld	Ubiquitin-conjugating enzyme E2 variant 3	0.0426996	0.102573	-0.158344	0.243743	0.686954	0.814535
Q3U1Y4	Dennd4b	DENN domain-containing protein 4B	0.00985254	0.027347	-0.0437476	0.0634527	0.726949	0.842174
Q3U1Z5;Q3U1Z5-2	Gpsm3	G-protein-signaling modulator 3;Isoform 2 of G-protein-signaling modulator 3	0.435681	0.370173	-0.289857	1.16122	0.269396	0.472124
Q3U214	Mast3	Microtubule-associated serine/threonine-protein kinase 3	0.104283	0.0458051	0.0145053	0.194061	0.0488272	0.171736
Q3U2A8	Vars2	Valine--tRNA ligase, mitochondrial	0.17431	0.0966406	-0.015106	0.363725	0.104777	0.272261
Q3U2C5	Rnf149	E3 ubiquitin-protein ligase RNF149	-0.446805	0.284344	-1.00412	0.11051	0.15055	0.331855
Q3U2P1	Sec24a	Protein transport protein Sec24A	-0.0802025	0.0571041	-0.192127	0.0317216	0.193729	0.387893
Q3U2S4;Q3U2S4-2	Otud5	OTU domain-containing protein 5;Isoform 2 of OTU domain-containing protein 5	0.82288	0.329877	0.176322	1.46944	0.0341682	0.138982
Q3U2S8	Hvcn1	Voltage-gated hydrogen channel 1	0.192141	0.157467	-0.116494	0.500776	0.253397	0.456084
Q3U308	Ctu2	Cytoplasmic tRNA 2-thiolation protein 2	0.174376	0.13071	-0.0818158	0.430568	0.214953	0.413593
Q3U319	Rnf40	E3 ubiquitin-protein ligase BRE1B	-0.143318	0.0475994	-0.236613	-0.0500235	0.0146938	0.08885
Q3U3E2	Fam117b	Protein FAM117B	-0.475215	0.296042	-1.05546	0.105027	0.142906	0.322389
Q3U3I9	Znf865	Zinc finger protein 865	0.290084	0.247969	-0.195935	0.776104	0.272112	0.475184
Q3U3Q1;Q3U3Q1-2	Ulk3	Serine/threonine-protein kinase ULK3;Isoform 2 of Serine/threonine-protein kinase ULK3	-0.95041	0.400461	-1.73531	-0.165507	0.0416835	0.156402
Q3U3R4;Q3U3R4-2	Lmf1	Lipase maturation factor 1;Isoform 2 of Lipase maturation factor 1	0.388509	0.244847	-0.0913905	0.868408	0.147033	0.327189
Q3U3T8;Q3U3T8-3	Wdr62	WD repeat-containing protein 62;Isoform 3 of WD repeat-containing protein 62	0.593497	0.568639	-0.521035	1.70803	0.32384	0.523582
Q3U3W5	Prmt9	Protein arginine N-methyltransferase 9	-0.25392	0.204908	-0.655539	0.1477	0.246617	0.449396
Q3U466	Cln6	Ceroid-lipofuscinosis, neuronal 6	0.447143	0.218936	0.0180289	0.876257	0.0714932	0.214654
Q3U487	Hectd3	E3 ubiquitin-protein ligase HECTD3	-0.0169909	0.0984423	-0.209938	0.175956	0.866786	0.923848
Q3U4G3	Xxylt1	Xyloside xylosyltransferase 1	0.0376577	0.101326	-0.160942	0.236257	0.718754	0.836307
Q3U4S0	Pank2	Pantothenate kinase 2	0.292539	0.140806	0.0165584	0.568519	0.0675276	0.208331
Q3U564;Q3U564-2	Dcp1b	mRNA-decapping enzyme 1B;Isoform 2 of mRNA-decapping enzyme 1B	-0.0397083	0.296707	-0.621255	0.541838	0.896482	0.938367
Q3U5F4	Yrdc	YrdC domain-containing protein, mitochondrial	0.00917358	0.0906856	-0.16857	0.186917	0.921643	0.953205
Q3U5Q7	Cmpk2	UMP-CMP kinase 2, mitochondrial	-0.245999	0.116043	-0.473442	-0.0185555	0.0630475	0.199547
Q3U6N9		UPF0488 protein C8orf33 homolog	-0.15112	0.0734571	-0.295096	-0.00714394	0.0697898	0.212333
Q3U7R1	Esyt1	Extended synaptotagmin-1	0.0100942	0.0380756	-0.064534	0.0847223	0.796898	0.883992
Q3U7U3	Fbxo7	F-box only protein 7	-0.303083	0.149452	-0.59601	-0.010157	0.0731751	0.217424
Q3U821	Wdr75	WD repeat-containing protein 75	0.138457	0.0657086	0.00966828	0.267246	0.0643681	0.202202
Q3U9G9	Lbr	Delta(14)-sterol reductase LBR	-0.0260371	0.0657836	-0.154973	0.102899	0.701472	0.823665
Q3UA06	Trip13	Pachytene checkpoint protein 2 homolog	0.10647	0.0268838	0.0537778	0.159162	0.00330238	0.0407345
Q3UA16	Spc25	Kinetochore protein Spc25	0.472659	0.24748	-0.0124025	0.95772	0.0884779	0.245657
Q3UA37	Qrich1	Glutamine-rich protein 1	-0.205558	0.0895981	-0.38117	-0.0299454	0.047446	0.169164
Q3UB74	Tbrg1	Transforming growth factor beta regulator 1	0.135807	0.0921098	-0.0447283	0.316342	0.174472	0.36315
Q3UBX0	Tmem109	Transmembrane protein 109	0.158852	0.0504123	0.0600442	0.25766	0.0117175	0.0791792
Q3UBZ5	Mif4gd	MIF4G domain-containing protein	-0.296209	0.15269	-0.59548	0.00306317	0.0843176	0.238952
Q3UCQ1	Foxk2	Forkhead box protein K2	0.0807904	0.0354299	0.0113477	0.150233	0.0485398	0.171234
Q3UCV8	Otulin	Ubiquitin thioesterase otulin	-0.0797883	0.0453152	-0.168606	0.00902962	0.112132	0.282272
Q3UDE2	Ttll12	Tubulin--tyrosine ligase-like protein 12	-0.14164	0.0514008	-0.242385	-0.0408943	0.022272	0.112106
Q3UDK1;Q3UDK1-2	Trafd1	TRAF-type zinc finger domain-containing protein 1;Isoform 2 of TRAF-type zinc finger domain-containing protein 1	-0.0484609	0.441382	-0.91357	0.816648	0.914982	0.950305
Q3UDR8	Yipf3	Protein YIPF3	-0.366882	0.102449	-0.567683	-0.166082	0.00592045	0.0541185
Q3UDW8;Q3UDW8-2	Hgsnat	Heparan-alpha-glucosaminide N-acetyltransferase;Isoform 2 of Heparan-alpha-glucosaminide N-acetyltransferase	-0.219979	0.212968	-0.637395	0.197438	0.328598	0.52845
Q3UE37	Ube2z	Ubiquitin-conjugating enzyme E2 Z	-0.0760317	0.0489896	-0.172051	0.0199879	0.155079	0.338328
Q3UEB3-2	Puf60	Isoform 2 of Poly(U)-binding-splicing factor PUF60	-0.14069	0.0343773	-0.20807	-0.0733107	0.00270677	0.0375595
Q3UFB2;Q3UFB2-2	Znhit6	Box C/D snoRNA protein 1;Isoform 2 of Box C/D snoRNA protein 1	0.778294	0.127622	0.528155	1.02843	0.000179585	0.0133304
Q3UFK8	Frmd8	FERM domain-containing protein 8	-0.327741	0.0526568	-0.430949	-0.224534	0.00015434	0.0121909
Q3UFM5	Nom1	Nucleolar MIF4G domain-containing protein 1	0.145377	0.0888064	-0.0286839	0.319437	0.136056	0.312548
Q3UFS0	Zyg11b	Protein zyg-11 homolog B	0.333098	0.278641	-0.213038	0.879234	0.262463	0.465166
Q3UFS4	Gpatch11	G patch domain-containing protein 11	0.0451141	0.0574388	-0.067466	0.157694	0.452382	0.642195
Q3UFY0	Rrp36	Ribosomal RNA processing protein 36 homolog	-0.734902	0.473809	-1.66357	0.193763	0.155303	0.338458
Q3UFY7	Nt5c3b	7-methylguanosine phosphate-specific 5'-nucleotidase	0.040537	0.0896868	-0.135249	0.216323	0.661977	0.799438
Q3UFY8	Trmt10c	tRNA methyltransferase 10 homolog C	0.231348	0.126005	-0.015621	0.478317	0.099538	0.263538
Q3UG98	Nat9	N-acetyltransferase 9	-0.149942	0.207873	-0.557372	0.257489	0.489029	0.672955
Q3UGC7	Eif3j1	Eukaryotic translation initiation factor 3 subunit J-A	-0.150979	0.0419608	-0.233222	-0.0687356	0.00576547	0.0532549
Q3UGP8	Alg10b	Putative Dol-P-Glc:Glc(2)Man(9)GlcNAc(2)-PP-Dol alpha-1,2-glucosyltransferase	0.614947	0.12572	0.368536	0.861358	0.000857764	0.0241988
Q3UGR5	Hdhd2	Haloacid dehalogenase-like hydrolase domain-containing protein 2	-0.168923	0.123133	-0.410263	0.0724168	0.203324	0.399452
Q3UGS4	Mcrip1	Mapk-regulated corepressor-interacting protein 1	-0.293708	0.080472	-0.451433	-0.135982	0.00531911	0.0510452
Q3UGX8;Q3UHC1;Q91ZZ2	Rapgef1	Rap guanine nucleotide exchange factor (GEF) 1;Rap guanine nucleotide exchange factor (GEF) 1;Guanine nucleotide exchange factor	-0.0426266	0.152995	-0.342498	0.257245	0.786837	0.878207
Q3UGY8	Arfgef3	Brefeldin A-inhibited guanine nucleotide-exchange protein 3	-0.293396	0.256359	-0.79586	0.209068	0.281951	0.484818
Q3UH60	Dip2b	Disco-interacting protein 2 homolog B	0.18275	0.180273	-0.170585	0.536085	0.337183	0.537486
Q3UHB1	Nt5dc3	5'-nucleotidase domain-containing protein 3	0.164252	0.157117	-0.143698	0.472203	0.323096	0.522878
Q3UHC2	Lrrk1	Leucine-rich repeat serine/threonine-protein kinase 1	-0.104529	0.222361	-0.540356	0.331298	0.649474	0.790793
Q3UHD6;Q3UHD6-2	Snx27	Sorting nexin-27;Isoform 2 of Sorting nexin-27	-0.0765475	0.0566825	-0.187645	0.0345502	0.209844	0.408582
Q3UHD9;Q3UHD9-2	Agap2	Arf-GAP with GTPase, ANK repeat and PH domain-containing protein 2;Isoform 2 of Arf-GAP with GTPase, ANK repeat and PH domain-containing protein 2	-0.189819	0.0371956	-0.262723	-0.116916	0.000642313	0.021086
Q3UHG7	Lchn	Protein LCHN	-0.140489	0.035859	-0.210772	-0.0702054	0.00352262	0.0419714
Q3UHH1;Q3UHH1-2;Q3UHH1-3	Zswim8	Zinc finger SWIM domain-containing protein 8;Isoform 2 of Zinc finger SWIM domain-containing protein 8;Isoform 3 of Zinc finger SWIM domain-containing protein 8	-0.43835	0.993984	-2.38656	1.50986	0.669614	0.80466
Q3UHH8;Q3UHH8-2	Gxylt1	Glucoside xylosyltransferase 1;Isoform 2 of Glucoside xylosyltransferase 1	-0.108069	0.127483	-0.357937	0.141798	0.41857	0.611817
[truncated: 4,162 more rows]

## Sheet: resting - ActD v DMSO
Protein	Gene	Description	log2(fold-change)	Standard Error	95% Confidence Interval Bottom	95% Confidence Interval Top	p-value	FDR
A0A087WNL7;A0A087WQ44	Srcap	Snf2-related CREBBP activator protein	-0.350679	0.0882324	-0.523614	-0.177743	0.00323263	0.0274552
A0A087WS16;E9PWQ3;J3QQ16	Col6a3	Collagen, type VI, alpha 3;Collagen, type VI, alpha 3;Collagen, type VI, alpha 3	0.0116699	0.294506	-0.565563	0.588902	0.969257	0.986176
A0A087WS27;D3Z5S8	Tent5a	Terminal nucleotidyltransferase 5A;MCG11933	-2.36471	0.344294	-3.03952	-1.68989	7.32194e-05	0.00256309
A0A0A6YWC2;A0A0A6YXJ7;F6U5V1;Q3TQS1	Larp1b	La ribonucleoprotein domain family, member 1B;La ribonucleoprotein domain family, member 1B (Fragment);La ribonucleoprotein domain family, member 1B;La ribonucleoprotein domain family, member 1B	-0.972627	0.472951	-1.89961	-0.0456431	0.0698741	0.197565
A0A0A6YY64;A2AUP1;A2AUP3;A2AUP4;A2AUP5;A7UAK4;A7UAK5;A7UAK8;Q3U3S6;Q7TS91	Pfkfb3	6-phosphofructo-2-kinase/fructose-2,6-biphosphatase 3;6-phosphofructo-2-kinase/fructose-2,6-biphosphatase 3;6-phosphofructo-2-kinase/fructose-2,6-biphosphatase 3;6-phosphofructo-2-kinase/fructose-2,6-biphosphatase 3;6-phosphofructo-2-kinase/fructose-2, 6-biphosphatase 3 splice variant 3;6-phosphofructo-2-kinase/fructose-2, 6-biphosphatase 3 splice variant 1;6-phosphofructo-2-kinase/fructose-2, 6-…	0.357519	0.0487007	0.262065	0.452972	4.36834e-05	0.00194057
A0A0G2JDV3	Gbp6	Guanylate-binding protein 6	-0.351682	0.076049	-0.500738	-0.202626	0.00124651	0.0154711
A0A0G2JFZ4;E9Q7M2	Tsc22d2	MCG8104;TSC22 domain family, member 2	-0.0444778	0.197481	-0.431541	0.342586	0.826835	0.910547
A0A0G2JG52;E9PVP1	Crybg1	Crystallin beta-gamma domain-containing 1	-0.477214	0.0967382	-0.666821	-0.287607	0.000809942	0.0119127
A0A0J9YUP5;F8VQG7	N4bp2	NEDD4-binding protein 2 (Fragment);NEDD4-binding protein 2	-0.148359	0.062928	-0.271698	-0.02502	0.0427695	0.142743
A0A0N4SWD7;E9Q6H8	Plekha5	Pleckstrin homology domain-containing, family A member 5 (Fragment);Pleckstrin homology domain-containing, family A member 5	0.0781204	0.140752	-0.197753	0.353993	0.592403	0.747312
A0A0R4J094	Fahd2a	Fumarylacetoacetate hydrolase domain-containing 2A	-0.153805	0.0309909	-0.214547	-0.0930627	0.000777422	0.0116469
A0A1L1SSC7	Ttc13	Tetratricopeptide repeat domain 13	-0.0267201	0.159825	-0.339977	0.286536	0.870921	0.9351
A0A1Y7VME9;E9Q9B7	Kidins220	Kinase D-interacting substrate 220	-0.00514289	0.102425	-0.205896	0.195611	0.961051	0.980953
A0A286YCV9;E9Q4K7	Kif13b	Kinesin family member 13B	-1.31196	1.36211	-3.98169	1.35778	0.36062	0.546967
A0A286YCX6	Trappc8	Trafficking protein particle complex 8	0.0708291	0.0521197	-0.0313255	0.172984	0.207233	0.390328
A0A2I3BPN6;E9QAP7	Taf4	TATA-box-binding protein-associated factor 4	-0.397883	0.16345	-0.718245	-0.0775208	0.037717	0.131063
A0A2I3BQ43;A0A2I3BQ48;A0JP53;D3YXJ0	Dgkh	Diacylglycerol kinase	-0.22202	0.513142	-1.22778	0.783737	0.675438	0.812429
A0A2I3BQR1;A0A2I3BR81;A0A2I3BRL0;Q91X76	Nt5dc2	5'-nucleotidase domain-containing 2 (Fragment);5'-nucleotidase domain-containing 2;5'-nucleotidase domain-containing 2;5'-nucleotidase domain-containing 2	-0.194167	0.032372	-0.257616	-0.130718	0.000202998	0.00472773
A0A2R8VHM0;E0CYQ0;F7B6A4	Kctd17	Potassium channel tetramerisation domain-containing 17 (Fragment);MCG13350, isoform CRA_b;Potassium channel tetramerisation domain-containing 17 (Fragment)	0.418951	0.100352	0.222262	0.615641	0.0023944	0.0224534
A0A3Q4EGW0;A2A716;F8VQM4	Osbpl7	Oxysterol-binding protein	0.0575377	0.221357	-0.376321	0.491397	0.800765	0.894076
A0A494B9V8	Ptar1	Protein prenyltransferase alpha subunit repeat containing 1	0.27136	0.244533	-0.207925	0.750646	0.295894	0.485487
A1A5B6	Tbc1d25	TBC1 domain family member 25	0.0657422	0.19152	-0.309637	0.441121	0.739281	0.853698
A2A432	Cul4b	Cullin-4B	0.218853	0.0587636	0.103677	0.33403	0.00473903	0.0346048
A2A483;A2A484;E9Q8D1	Zmynd8	Zinc finger, MYND-type-containing 8;Zinc finger, MYND-type-containing 8;Zinc finger, MYND-type-containing 8	-0.0919032	0.0491514	-0.18824	0.00443362	0.0943292	0.238084
A2A4P0	Dhx8	ATP-dependent RNA helicase DHX8	-0.434684	0.101844	-0.634299	-0.235069	0.00208608	0.0206622
A2A5R2	Arfgef2	Brefeldin A-inhibited guanine nucleotide-exchange protein 2	0.279926	0.0684294	0.145804	0.414047	0.00271408	0.0243431
A2A6A1	Gpatch8	G patch domain-containing protein 8	-0.0199518	0.228946	-0.468685	0.428782	0.932463	0.967971
A2A6P4	Fam104a	Family with sequence similarity 104, member A	-0.00812088	0.089834	-0.184196	0.167954	0.92995	0.966699
A2A6Q5;A2A6Q5-3	Cdc27	Cell division cycle protein 27 homolog;Isoform 3 of Cell division cycle protein 27 homolog	0.056576	0.0747069	-0.0898494	0.203001	0.468229	0.643775
A2A791	Zmym4	Zinc finger MYM-type protein 4	0.326881	0.202829	-0.0706642	0.724426	0.141507	0.309157
A2A7B5	Prdm2	PR domain-containing 2, with ZNF domain	-0.59509	0.0637383	-0.720017	-0.470163	6.31734e-06	0.000598787
A2A7F4;E9Q532	Rlf	MCG122876;Rearranged L-myc fusion sequence	0.0101054	0.149078	-0.282087	0.302297	0.947438	0.97488
A2A8U2;A2A8U2-2;A2A8U2-3	Tmem201	Transmembrane protein 201;Isoform 2 of Transmembrane protein 201;Isoform 3 of Transmembrane protein 201	0.10852	0.114807	-0.116501	0.333541	0.369221	0.556042
A2A8Z1-2	Osbpl9	Isoform 2 of Oxysterol-binding protein-related protein 9	0.037659	0.187063	-0.328985	0.404303	0.844927	0.922173
A2AA28	Mettl23	Methyltransferase-like protein 23	1.76031	0.45088	0.876586	2.64404	0.00359653	0.0294775
A2AB59-2	Arhgap27	Isoform 2 of Rho GTPase-activating protein 27	-0.0287137	0.0752658	-0.176235	0.118807	0.711685	0.839011
A2ABV5	Med14	Mediator of RNA polymerase II transcription subunit 14	-0.0555458	0.0679589	-0.188745	0.0776536	0.434835	0.613749
A2ACJ2	Faap100	Fanconi anemia core complex-associated protein 100	0.255444	0.297784	-0.328212	0.8391	0.413254	0.595569
A2ACQ1;Q8K1G9	Dhx35	DEAH (Asp-Glu-Ala-His) box polypeptide 35	0.131172	0.081578	-0.0287205	0.291065	0.14231	0.309597
A2ADA5	Pusl1	tRNA pseudouridine synthase-like 1	-0.0437226	0.160532	-0.358365	0.27092	0.79149	0.889037
A2ADY9	Ddi2	Protein DDI1 homolog 2	-0.197624	0.0601936	-0.315603	-0.0796444	0.00948165	0.0543409
A2AF47	Dock11	Dedicator of cytokinesis protein 11	0.0932562	0.0441222	0.00677679	0.179736	0.0636972	0.185902
A2AG58;A2AG58-2	Bclaf3	BCLAF1 and THRAP3 family member 3;Isoform 2 of BCLAF1 and THRAP3 family member 3	-1.51004	1.15518	-3.77419	0.754108	0.223555	0.408944
A2AGH6;A2AGH6-2	Med12	Mediator of RNA polymerase II transcription subunit 12;Isoform 2 of Mediator of RNA polymerase II transcription subunit 12	0.0499054	0.0851466	-0.116982	0.216793	0.572205	0.731427
A2AGT5;A2AGT5-3	Ckap5	Cytoskeleton-associated protein 5;Isoform 3 of Cytoskeleton-associated protein 5	0.114871	0.0677963	-0.01801	0.247751	0.124441	0.284695
A2AH22;A2AH22-2;A2AH22-6;A2AH22-7	Ambra1	Activating molecule in BECN1-regulated autophagy protein 1;Isoform 2 of Activating molecule in BECN1-regulated autophagy protein 1;Isoform 6 of Activating molecule in BECN1-regulated autophagy protein 1;Isoform 7 of Activating molecule in BECN1-regulated autophagy protein 1	-0.416334	0.26332	-0.932441	0.0997723	0.148314	0.318495
A2AI08	Tprn	Taperin	-0.630028	0.120885	-0.866963	-0.393093	0.000555248	0.00950245
A2AIL4	Ndufaf6	NADH dehydrogenase (ubiquinone) complex I, assembly factor 6	-0.41495	0.444846	-1.28685	0.45695	0.375274	0.561444
A2AIV2	Virma	Protein virilizer homolog	0.188515	0.157959	-0.121085	0.498116	0.263205	0.45105
A2AJ15	Man1b1	Endoplasmic reticulum mannosyl-oligosaccharide 1,2-alpha-mannosidase	-0.707585	0.469873	-1.62853	0.213365	0.166354	0.340049
A2AJ72;Q3TIX6	Fubp3	Far upstream element (FUSE)-binding protein 3	-0.0908725	0.0634578	-0.21525	0.0335048	0.18594	0.364021
A2AJI0;A2AJI0-2	Map7d1	MAP7 domain-containing protein 1;Isoform 2 of MAP7 domain-containing protein 1	-0.30112	0.0548194	-0.408566	-0.193674	0.000383675	0.00729576
A2AJK6	Chd7	Chromodomain-helicase-DNA-binding protein 7	-0.0718324	0.060964	-0.191322	0.047657	0.268901	0.456267
A2AJT4	Pnisr	Arginine/serine-rich protein PNISR	-0.226734	0.153417	-0.527432	0.0739641	0.173557	0.347848
A2AKG8	Focad	Focadhesin	0.20095	0.179109	-0.150104	0.552004	0.290927	0.480536
A2AKX3	Setx	Probable helicase senataxin	0.247999	0.0864391	0.078578	0.417419	0.0185052	0.0831585
A2AL36	Cntrl	Centriolin	0.220515	0.177832	-0.128035	0.569065	0.246323	0.434593
A2ALK8	Ptpn3	Tyrosine-protein phosphatase non-receptor type 3	0.0651266	0.159313	-0.247127	0.37738	0.692245	0.824458
A2AM29	Mllt3	Protein AF-9	1.26921	0.848031	-0.392933	2.93135	0.168704	0.342434
A2AN08;A2AN08-3;A2AN08-5	Ubr4	E3 ubiquitin-protein ligase UBR4;Isoform 3 of E3 ubiquitin-protein ligase UBR4;Isoform 5 of E3 ubiquitin-protein ligase UBR4	0.143738	0.0477179	0.0502107	0.237265	0.0146625	0.0723844
A2AN61;Q8VEH2	Ciz1	CDKN1A interacting zinc finger protein 1, isoform CRA_d;CDKN1A-interacting zinc finger protein 1	0.0518545	0.0948534	-0.134058	0.237767	0.597889	0.750842
A2ANX3	Atp8b4	Phospholipid-transporting ATPase	-0.106275	0.422003	-0.933401	0.720851	0.806826	0.897104
A2ANY6	Mdn1	Midasin	-0.0194436	0.0424129	-0.102573	0.0636856	0.657507	0.798618
A2APB8	Tpx2	Targeting protein for Xklp2	-0.00712267	0.0471688	-0.0995736	0.0853282	0.883303	0.941365
A2APY7	Ndufaf5	Arginine-hydroxylase NDUFAF5, mitochondrial	-0.0176449	0.237607	-0.483354	0.448064	0.942427	0.972253
A2AQ19	Rtf1	RNA polymerase-associated protein RTF1 homolog	0.162605	0.0602224	0.0445692	0.280641	0.0243907	0.0983825
A2AQP0	Myh7b	Myosin-7B	-0.120837	2.00144	-4.04365	3.80198	0.953176	0.976313
A2AR02	Ppig	Peptidyl-prolyl cis-trans isomerase G	0.195981	0.139237	-0.0769229	0.468885	0.192855	0.373131
A2ASS6	Ttn	Titin	-0.0653016	0.0836292	-0.229215	0.0986116	0.454939	0.63204
A2AT37	Upf2	UPF2 regulator of nonsense transcripts homolog (Yeast)	-1.49557	0.259686	-2.00455	-0.986587	0.000273128	0.00582263
A2AUM9	Cep152	Centrosomal protein of 152 kDa	-0.417673	0.34632	-1.09646	0.261114	0.258552	0.446452
A2AWA9	Rabgap1	Rab GTPase-activating protein 1	1.08879	0.123587	0.846557	1.33102	1.01639e-05	0.000736706
A2AWL7-2	Mga	Isoform 2 of MAX gene-associated protein	-0.246083	0.378552	-0.988044	0.495878	0.531891	0.697527
A2BDX3	Mocs3	Adenylyltransferase and sulfurtransferase MOCS3	0.147528	0.344887	-0.528451	0.823507	0.678881	0.814842
A2BE28;A2BE28-2	Las1l	Ribosomal biogenesis protein LAS1L;Isoform 2 of Ribosomal biogenesis protein LAS1L	-0.00271775	0.0609424	-0.122165	0.116729	0.965404	0.983441
A2BH40	Arid1a	AT-rich interactive domain-containing protein 1A	-0.040336	0.0366429	-0.112156	0.031484	0.299558	0.487989
A2CG63;A2CG63-2	Arid4b	AT-rich interactive domain-containing protein 4B;Isoform 2 of AT-rich interactive domain-containing protein 4B	0.113183	0.172525	-0.224966	0.451332	0.528212	0.695054
A2RSJ4	Uhrf1bp1l	UHRF1-binding protein 1-like	0.128337	0.725635	-1.29391	1.55058	0.863534	0.931505
A2RSY1;A2RSY1-2;A2RSY1-3	Kansl3	KAT8 regulatory NSL complex subunit 3;Isoform 2 of KAT8 regulatory NSL complex subunit 3;Isoform 3 of KAT8 regulatory NSL complex subunit 3	0.37285	0.250858	-0.118831	0.864532	0.171366	0.34548
A2RSY6	Trmt1l	TRMT1-like protein	-0.116157	0.0700212	-0.253398	0.0210846	0.131514	0.295068
A2RT67	Dennd3	DENN domain-containing protein 3	-0.495478	0.1364	-0.762822	-0.228134	0.00546404	0.0382159
A2RTH5	Lcmt1	Leucine carboxyl methyltransferase 1	1.13101	0.0927672	0.949186	1.31283	6.7257e-07	0.000167613
A2RTL5	Rsrc2	Arginine/serine-rich coiled-coil protein 2	-0.122768	0.37085	-0.849634	0.604099	0.748189	0.860393
A3KGB4	Tbc1d8b	TBC1 domain family member 8B	-1.64091	0.29231	-2.21384	-1.06798	0.000328508	0.00654995
A3KGF7	Plcb2	1-phosphatidylinositol 4,5-bisphosphate phosphodiesterase beta-2	1.32808	0.691969	-0.0281783	2.68434	0.0871572	0.227051
A3KGS3;A3KGS3-2	Ralgapa2	Ral GTPase-activating protein subunit alpha-2;Isoform 2 of Ral GTPase-activating protein subunit alpha-2	0.138954	0.953743	-1.73038	2.00829	0.887374	0.943907
A3KGV1;A3KGV1-2;A3KGV1-3;A3KGV1-4;A3KGV1-5;A3KGV1-6;A3KGV1-7	Odf2	Outer dense fiber protein 2;Isoform 2 of Outer dense fiber protein 2;Isoform 3 of Outer dense fiber protein 2;Isoform 4 of Outer dense fiber protein 2;Isoform 5 of Outer dense fiber protein 2;Isoform 6 of Outer dense fiber protein 2;Isoform 7 of Outer dense fiber protein 2	0.81873	0.334526	0.16306	1.4744	0.0369117	0.129138
A3KMP2	Ttc38	Tetratricopeptide repeat protein 38	0.0657997	0.0481414	-0.0285575	0.160157	0.204855	0.388701
A6H5Y3	Mtr	Methionine synthase	-0.707721	0.519725	-1.72638	0.31094	0.206395	0.389559
A6H5Z3	Exoc6b	Exocyst complex component 6B	-0.0798541	0.106281	-0.288165	0.128457	0.471632	0.646866
A6H611	Mipep	Mitochondrial intermediate peptidase	-0.243892	0.114009	-0.467348	-0.0204348	0.0610968	0.181231
A6H619;A6H619-2	Phrf1	PHD and RING finger domain-containing protein 1;Isoform 2 of PHD and RING finger domain-containing protein 1	-0.151776	0.0593163	-0.268036	-0.0355161	0.0307497	0.114609
A6H630	Armt1	Damage-control phosphatase ARMT1	0.0416841	0.0993018	-0.152947	0.236316	0.684495	0.819187
A6H6A9	Rabgap1l	Rab GTPase-activating protein 1-like	-0.0649602	0.144733	-0.348637	0.218717	0.664168	0.803759
A6H8H2;A6H8H2-2	Dennd4c	DENN domain-containing protein 4C;Isoform 2 of DENN domain-containing protein 4C	0.0830277	0.0614672	-0.037448	0.203503	0.209751	0.393428
A6PWY4;A6PWY4-2	Wdr76	WD repeat-containing protein 76;Isoform 2 of WD repeat-containing protein 76	0.26179	0.149767	-0.0317536	0.555334	0.114407	0.270891
A6X919	Dpy19l1	Probable C-mannosyltransferase DPY19L1	0.150065	0.0763771	0.000365833	0.299764	0.0810182	0.218161
A8C756	Thada	Thyroid adenoma-associated protein homolog	0.158477	0.119613	-0.0759653	0.392919	0.217853	0.403181
B1AQJ2	Usp36	Ubiquitin carboxyl-terminal hydrolase 36	-0.340936	0.17847	-0.690737	0.00886572	0.0884158	0.229263
B1AR09;B1AR10	Mllt6	Myeloid/lymphoid or mixed-lineage leukemia; translocated to, 6;Myeloid/lymphoid or mixed-lineage leukemia; translocated to, 6	-0.219468	0.193135	-0.598013	0.159077	0.285164	0.47343
B1AR13	Cisd3	CDGSH iron-sulfur domain-containing protein 3, mitochondrial	0.218748	0.136894	-0.0495653	0.487061	0.144523	0.312512
B1AR17;E9Q614;F7C528	Chd3	Chromodomain helicase DNA-binding protein 3;Chromodomain helicase DNA-binding protein 3;Chromodomain helicase DNA-binding protein 3 (Fragment)	-0.0874008	0.141308	-0.364364	0.189563	0.551567	0.716043
B1ARD6	Slfn9	Schlafen family member 9	0.369099	0.10311	0.167003	0.571194	0.00593386	0.0407321
B1AUN2	Eif2b3	Eukaryotic translation initiation factor 2B, subunit 3	0.046138	0.0284291	-0.009583	0.101859	0.139056	0.305536
B1AVZ0	Uprt	Uracil phosphoribosyltransferase homolog	0.0912599	0.145742	-0.194394	0.376914	0.546751	0.711712
B1AX39	Zcchc7	Zinc finger CCHC domain-containing protein 7	-0.0963198	0.124572	-0.34048	0.14784	0.459224	0.63565
B1AY10	Nfx1	Transcriptional repressor NF-X1	0.0964841	0.610705	-1.1005	1.29347	0.877954	0.938424
B1AY13	Usp24	Ubiquitin carboxyl-terminal hydrolase 24	-0.00255115	0.0808849	-0.161086	0.155983	0.975527	0.9895
B1AZA5	Tmem245	Transmembrane protein 245	0.127425	0.0657872	-0.00151776	0.256368	0.0847257	0.223747
B1AZI6	Thoc2	THO complex subunit 2	0.120806	0.050022	0.0227628	0.218849	0.0389249	0.133883
B1AZP2;B1AZP2-2;B1AZP2-3	Dlgap4	Disks large-associated protein 4;Isoform 2 of Disks large-associated protein 4;Isoform 3 of Disks large-associated protein 4	0.204231	0.153664	-0.0969506	0.505413	0.21653	0.401577
B2RPU8;Q9D1L0	Zbed5;Chchd2	MCG130675;Coiled-coil-helix-coiled-coil-helix domain-containing protein 2	-0.45525	0.0641812	-0.581045	-0.329455	5.70914e-05	0.00228403
B2RQC6	Cad	CAD protein	0.00799107	0.048865	-0.0877843	0.103766	0.873712	0.936163
B2RQG2	Phf3	PHD finger protein 3	-0.123499	0.0643253	-0.249577	0.00257874	0.0870689	0.227051
B2RR83	Ythdc2	3'-5' RNA helicase YTHDC2	-0.0572075	0.183481	-0.41683	0.302415	0.762302	0.869086
B2RRD7	Brpf1	Peregrin	-0.375299	0.12676	-0.623749	-0.126848	0.0159415	0.0759783
B2RRE7	Otud4	OTU domain-containing protein 4	-0.187318	0.113073	-0.408941	0.0343048	0.131978	0.295787
B2RS91	Rrn3	RNA polymerase I-specific transcription initiation factor RRN3	0.375808	0.203706	-0.0234557	0.775072	0.098151	0.245021
B2RT41	Zfc3h1	Zinc finger, C3H1-type-containing	-0.0028281	0.0836523	-0.166787	0.16113	0.973768	0.989182
B2RUJ6;Q5NCJ0	Rapgef6	Rap guanine nucleotide exchange factor (GEF) 6	-0.383147	0.11481	-0.608175	-0.158119	0.00869865	0.0515311
B2RUP2;B2RUP2-2	Unc13d	Protein unc-13 homolog D;Isoform 2 of Protein unc-13 homolog D	-0.0623786	0.070001	-0.199581	0.0748234	0.396068	0.579476
B2RUR8	Otud7b	OTU domain-containing protein 7B	0.343709	0.0829232	0.181179	0.506238	0.00250329	0.0231922
B2RWS6	Ep300	Histone acetyltransferase p300	-0.10418	0.119474	-0.338348	0.129988	0.405873	0.588788
B2RWW0	Tagap	T-cell activation Rho GTPase-activating protein	-0.130706	0.915491	-1.92507	1.66366	0.889616	0.945384
B2RX14	Tut4	Terminal uridylyltransferase 4	0.212213	0.12132	-0.0255736	0.450001	0.114186	0.270474
B2RXC1	Trappc11	Trafficking protein particle complex subunit 11	-0.15752	0.0532173	-0.261826	-0.0532145	0.0159609	0.0759929
B2RXC2	Itpkb	Kinase	-0.520835	0.383456	-1.27241	0.230738	0.207448	0.390369
B2RXC6	Polr3a	DNA-directed RNA polymerase subunit	0.232978	0.189801	-0.139032	0.604988	0.250776	0.43893
B2RXQ2;B2RXW8	Ppfia1	Ppfia1 protein	0.444579	0.100358	0.247878	0.64128	0.00164729	0.0177458
B2RXR6	Ankrd44	Serine/threonine-protein phosphatase 6 regulatory ankyrin repeat subunit B	-0.265533	0.524669	-1.29388	0.762818	0.624952	0.772229
B2RXS3;F8VQ70;Q8BIZ8	Scaper	S phase cyclin A-associated protein in the ER	-0.643312	0.457074	-1.53918	0.252554	0.192878	0.373131
B2RY04	Dock5	Dedicator of cytokinesis protein 5	-0.12167	0.112148	-0.341481	0.0981404	0.306169	0.495093
B2RY56	Rbm25	RNA-binding protein 25	-0.0304926	0.0325997	-0.094388	0.0334028	0.374017	0.560388
B7ZMP1	Xpnpep3	Xaa-Pro aminopeptidase 3	0.428019	0.0528836	0.324368	0.531671	2.01677e-05	0.00115049
B7ZNL9;F8VQE6	Tatdn2	TatD DNase domain-containing 2	0.890719	0.416132	0.0750999	1.70634	0.0609745	0.18104
B8ZXI1	Qtrt2	Queuine tRNA-ribosyltransferase accessory subunit 2	-0.0420417	0.109224	-0.256121	0.172038	0.709241	0.836774
B9EJ54	Nup205	MCG21756, isoform CRA_b	0.224725	0.0679495	0.0915444	0.357906	0.00912394	0.0530513
B9EJ80	Pdzd8	PDZ domain-containing protein 8	0.0289265	0.0694965	-0.107287	0.16514	0.686993	0.820264
B9EJ86	Osbpl8	Oxysterol-binding protein-related protein 8	-0.105703	0.0221566	-0.14913	-0.0622757	0.00101437	0.0136468
B9EJR8	Dnaaf5	Dynein assembly factor 5, axonemal	-0.025331	0.0920266	-0.205703	0.155041	0.789334	0.887586
B9EKI3	Tmf1	TATA element modulatory factor	-0.218103	0.24041	-0.689307	0.253102	0.387941	0.572754
C0HK79;C0HK80	Arxes1;Arxes2	Adipocyte-related X-chromosome expressed sequence 1;Adipocyte-related X-chromosome expressed sequence 2	-0.560887	0.285764	-1.12099	-0.000789119	0.0812828	0.218187
C0HKD8;C0HKD9	Mfap1a;Mfap1b	Microfibrillar-associated protein 1A;Microfibrillar-associated protein 1B	-0.644395	0.123131	-0.885733	-0.403058	0.00053948	0.00931018
C0HKE1;C0HKE2;C0HKE3;C0HKE4;C0HKE5;C0HKE6;C0HKE7;C0HKE8;C0HKE9;Q8BFU2;Q8CGP5;Q8CGP6	Hist1h2ab;Hist1h2ac;Hist1h2ad;Hist1h2ae;Hist1h2ag;Hist1h2ai;Hist1h2an;Hist1h2ao;Hist1h2ap;Hist3h2a;Hist1h2af;Hist1h2ah	Histone H2A type 1-B;Histone H2A type 1-C;Histone H2A type 1-D;Histone H2A type 1-E;Histone H2A type 1-G;Histone H2A type 1-I;Histone H2A type 1-N;Histone H2A type 1-O;Histone H2A type 1-P;Histone H2A type 3;Histone H2A type 1-F;Histone H2A type 1-H	-0.111017	0.126075	-0.358124	0.13609	0.401455	0.584305
C0HKG5;C0HKG6	Rnaset2a;Rnaset2b	Ribonuclease T2-A;Ribonuclease T2-B	0.124444	0.159782	-0.18873	0.437618	0.456066	0.632985
C3VPR6	Nlrc5	Protein NLRC5	0.116145	0.365299	-0.599842	0.832131	0.757781	0.866289
D0QMC3	Mndal	Myeloid cell nuclear differentiation antigen-like protein	0.00054343	0.115251	-0.225349	0.226436	0.996341	0.997557
D2CKI9;Q8HWA3	Ulbp1	UL16-binding protein 1;UL16 binding protein 1, isoform CRA_a	-0.96143	0.15472	-1.26468	-0.658179	0.000156219	0.00410629
D3YW26;D3Z4Z0	Tada2b	Transcriptional adaptor 2B;Transcriptional adapter	-0.102682	0.0706791	-0.241214	0.0358486	0.180238	0.356901
D3YW29	Rexo5	RNA exonuclease 5	1.11691	0.384911	0.362481	1.87133	0.0175459	0.0806118
D3YWT1;D3Z3N4	Hnrnph3	Heterogeneous nuclear ribonucleoprotein H3	-0.00641494	0.0446622	-0.0939528	0.081123	0.888955	0.944937
D3YXK1	Samd1	Atherin	0.546089	0.0737541	0.401531	0.690647	4.08523e-05	0.00187337
D3YXK2	Safb	Scaffold attachment factor B1	0.136869	0.0911257	-0.0417372	0.315475	0.167347	0.341513
D3YY91	Lrr1	Leucine-rich repeat protein 1	0.965033	0.299611	0.377796	1.55227	0.0104733	0.0574734
D3YZP9	Ccdc6	Coiled-coil domain-containing protein 6	-0.0538015	0.176934	-0.400593	0.29299	0.767983	0.872817
D3YZZ5;E9Q7G1	Tmed7	Transmembrane p24-trafficking protein 7	0.0643486	0.0934754	-0.118863	0.24756	0.508554	0.677448
D3Z0K6	Rsbn1l	MCG120108, isoform CRA_a	0.526987	0.260216	0.0169645	1.03701	0.0735029	0.203987
D3Z0M9	Ddx23	DEAD (Asp-Glu-Ala-Asp) box polypeptide 23	-0.021618	0.0599929	-0.139204	0.095968	0.726902	0.846267
D3Z286	Tmppe	Transmembrane protein with metallophosphoesterase domain	-0.00937802	0.0754774	-0.157314	0.138558	0.903849	0.95343
D3Z3H0;D3Z3H2;Q8R359	Ino80e	INO80 complex subunit E;Coiled-coil domain containing 95, isoform CRA_e;Coiled-coil domain containing 95, isoform CRA_g	-0.165418	0.847916	-1.82733	1.4965	0.849657	0.923397
D3Z3Y1;D3Z4I0	Pigg	Phosphatidylinositol glycan anchor biosynthesis, class G;Phosphatidylinositol glycan anchor biosynthesis, class G	-0.278905	0.0849214	-0.445351	-0.112459	0.00946443	0.0542927
D3Z494;G5E895	Akr1b10	Aldo-keto reductase family 1, member B10 (aldose reductase);Aldo-keto reductase family 1, member B10 (aldose reductase)	0.145952	0.0562606	0.0356816	0.256223	0.0290119	0.11054
D3Z4S3	Ptrhd1	Putative peptidyl-tRNA hydrolase PTRHD1	0.170446	0.148267	-0.120157	0.46105	0.279944	0.468297
D3Z6Q9	Bin2	Bridging integrator 2	0.0255648	0.0440502	-0.0607737	0.111903	0.575916	0.734772
D3Z7P3-2	Gls	Isoform 2 of Glutaminase kidney isoform, mitochondrial	-0.0573098	0.0230653	-0.102518	-0.0121018	0.0347241	0.123591
E0CZ22	Mroh1	Maestro heat-like repeat family member 1	0.364162	0.645637	-0.901286	1.62961	0.586508	0.743055
E2JF22	Piezo1	Piezo-type mechanosensitive ion channel component 1	0.0740529	1.11613	-2.11356	2.26167	0.948551	0.975304
E9PUR0;E9Q1M6	Ankhd1	Ankyrin repeat and KH domain-containing 1	0.175824	0.144181	-0.106771	0.45842	0.253661	0.441677
E9PV98	Trim5	Tripartite motif-containing 5	-0.352075	0.126484	-0.599983	-0.104166	0.0212767	0.0908426
E9PVA8	Gcn1	eIF-2-alpha kinase activator GCN1	0.155866	0.0799924	-0.00091942	0.312651	0.083166	0.221046
E9PVX6	Mki67	Proliferation marker protein Ki-67	-0.00452411	0.0490391	-0.100641	0.0915926	0.928516	0.965826
E9PVZ8;E9QAH1	Golgb1	Golgi autoantigen, golgin subfamily b, macrogolgin 1;Golgi autoantigen, golgin subfamily b, macrogolgin 1	-0.111398	0.138628	-0.383109	0.160313	0.442349	0.621271
E9PWG6	Ncapg	Non-SMC condensin I complex, subunit G	0.207677	0.0748478	0.0609751	0.354379	0.0215886	0.0915543
E9PWW6	Zc3h7a	Zinc finger CCCH type-containing 7 A	-0.300136	0.0638276	-0.425239	-0.175034	0.00111656	0.0145697
E9PWW9	Rsf1	Remodeling and spacing factor 1	-0.0340853	0.0450847	-0.122451	0.0542807	0.468958	0.644203
E9PWZ3;Q9CQ09	Rpl3l	Ribosomal protein L3-like	-1.25998	0.140673	-1.5357	-0.984262	8.88068e-06	0.000683924
E9PX68	Slc4a1ap	Solute carrier family 4 (anion exchanger), member 1, adaptor protein	0.0474687	0.0607585	-0.0716179	0.166555	0.454704	0.631949
E9PY16	Adap1	ArfGAP with dual PH domains 1	0.166619	0.0629401	0.0432569	0.289982	0.0265949	0.104165
E9PY43	Erich1	Glutamate-rich 1	-0.0747224	0.0329339	-0.139273	-0.010172	0.0494552	0.157221
E9PYD1	Fam98c	Family with sequence similarity 98, member C	0.228871	0.061545	0.108243	0.349499	0.00477976	0.0348498
E9PYG6	Rasa1	RAS p21 protein activator 1	0.0870404	0.0415404	0.00562119	0.16846	0.0656148	0.189434
E9PYH6	Setd1a	Histone-lysine N-methyltransferase SETD1A	0.0674357	0.0714198	-0.0725471	0.207418	0.369716	0.556515
E9PYK3	Parp4	Protein mono-ADP-ribosyltransferase PARP4	0.285784	0.217653	-0.140816	0.712385	0.221664	0.40645
E9PZ26;G5E8P1	Brd1	Bromodomain-containing 1	0.239763	0.0820743	0.0788977	0.400629	0.016996	0.0787901
E9PZJ8	Ascc3	Activating signal cointegrator 1 complex subunit 3	-0.429243	0.307736	-1.03241	0.173919	0.196528	0.378852
E9PZM4	Chd2	Chromodomain-helicase-DNA-binding protein 2	-0.0498049	0.047546	-0.142995	0.0433853	0.32218	0.509615
E9PZM7	Scaf11	SR-related CTD-associated factor 11	-0.0412463	0.104926	-0.246902	0.16441	0.703397	0.834004
E9PZP8	Herc1	HECT and RLD domain-containing E3 ubiquitin protein ligase family member 1	-0.214717	0.0960531	-0.402982	-0.0264534	0.0522338	0.163274
E9Q0A3;Q68FM7	Arhgef11	Rho guanine nucleotide exchange factor (GEF) 11 (Fragment);Rho guanine nucleotide exchange factor (GEF) 11	-0.471287	0.299335	-1.05798	0.11541	0.149837	0.319649
E9Q0F0	Krt78	Keratin 78	-0.281474	0.460368	-1.18379	0.620847	0.556054	0.719868
E9Q137	Tex264	Testis-expressed gene 264	0.432211	0.179264	0.0808531	0.783568	0.0391829	0.134246
E9Q166	Atad2b	ATPase family, AAA domain-containing 2B	-0.0258555	0.045457	-0.114951	0.0632402	0.583411	0.7405
E9Q1P8	Irf2bp2	Interferon regulatory factor 2-binding protein 2	-0.133275	0.0471671	-0.225723	-0.0408276	0.0198647	0.0873375
E9Q1Y9;P97861;Q9ERE2	Krt83;Krt86;Krt81	Keratin 83;Keratin, type II cuticular Hb6;Keratin, type II cuticular Hb1	1.18042	0.955638	-0.692627	3.05347	0.248021	0.436838
E9Q236;E9Q467	Abcc4	ATP-binding cassette, sub-family C (CFTR/MRP), member 4;ATP-binding cassette, sub-family C (CFTR/MRP), member 4	-0.199051	0.0939277	-0.38315	-0.0149531	0.0631198	0.184893
E9Q286	Ice1	Little elongation complex subunit 1	0.186024	0.0963587	-0.00283886	0.374887	0.0855985	0.224797
E9Q2E4	Hectd4	HECT domain E3 ubiquitin protein ligase 4	-0.224896	0.120449	-0.460976	0.0111842	0.0947287	0.238798
E9Q2I4	Elmsan1	ELM2 and Myb/SANT-like domain-containing 1	-0.391624	0.103459	-0.594404	-0.188844	0.00431375	0.0330149
E9Q309	Cep350	Centrosome-associated protein 350	0.469691	0.212761	0.0526788	0.886703	0.0546592	0.168631
E9Q368	Tarbp1	TAR RNA-binding protein 1	0.0243632	0.0701757	-0.113181	0.161908	0.736441	0.851909
E9Q394-2	Akap13	Isoform 2 of A-kinase anchor protein 13	0.0343666	0.174126	-0.306921	0.375654	0.847926	0.922967
E9Q3G8	Nup153	Nucleoporin 153	-0.157384	0.0621069	-0.279114	-0.0356545	0.0320201	0.117636
E9Q3L2	Pi4ka	Phosphatidylinositol 4-kinase alpha	0.370857	0.219592	-0.0595441	0.801258	0.125517	0.286198
E9Q3P4	Cenpf	Centromere protein F	0.231287	0.216763	-0.193568	0.656142	0.313753	0.502347
E9Q3R9;E9Q444;G3X9A3	Zbtb21	Zinc finger and BTB domain-containing 21	0.0415648	0.36002	-0.664074	0.747203	0.910622	0.956728
E9Q411	Nbas	Neuroblastoma-amplified sequence	0.10651	0.0928141	-0.0754052	0.288426	0.280736	0.469066
E9Q414	Apob	Apolipoprotein B-100	0.277043	0.0845072	0.111409	0.442677	0.00955464	0.0545562
E9Q4F7	Ankrd11	Ankyrin repeat domain-containing protein 11	-1.01651	0.347158	-1.69694	-0.336079	0.0168092	0.0782777
E9Q4N7	Arid1b	AT-rich interactive domain-containing protein 1B	-0.274295	0.0883542	-0.447469	-0.101121	0.0126306	0.0650102
E9Q4P1	Wdfy1	WD repeat and FYVE domain-containing protein 1	2.26978	1.59759	-0.861493	5.40104	0.189094	0.368324
E9Q4T4	Ccdc71l	Coiled-coil domain-containing 71-like	-0.475283	0.2018	-0.870812	-0.079754	0.0429369	0.142784
E9Q4Y4	Cep192	Centrosomal protein 192	-0.118403	0.164935	-0.441675	0.204869	0.491046	0.663451
E9Q512	Trip11	Thyroid hormone receptor interactor 11	-0.225547	0.116576	-0.454036	0.0029413	0.0850198	0.224099
E9Q555	Rnf213	E3 ubiquitin-protein ligase RNF213	0.153613	0.0882719	-0.0193996	0.326626	0.11581	0.272122
E9Q557	Dsp	Desmoplakin	0.884589	0.669529	-0.427688	2.19687	0.219033	0.403913
E9Q5C9	Nolc1	Nucleolar and coiled-body phosphoprotein 1	-0.0703637	0.0586444	-0.185307	0.0445793	0.260833	0.449255
E9Q5F9;E9Q5F9-2	Setd2	Histone-lysine N-methyltransferase SETD2;Isoform 2 of Histone-lysine N-methyltransferase SETD2	-0.8315	0.0920192	-1.01186	-0.651143	8.26246e-06	0.000669803
E9Q5G3	Kif23	Kinesin-like protein KIF23	-0.0537237	0.0469923	-0.145829	0.0383813	0.282436	0.470802
E9Q5K9;E9Q5K9-2	Ythdc1	YTH domain-containing protein 1;Isoform 2 of YTH domain-containing protein 1	-0.00867234	0.14533	-0.29352	0.276175	0.95372	0.976382
E9Q616	Ahnak	AHNAK nucleoprotein (desmoyokin)	-0.302467	0.0877564	-0.47447	-0.130464	0.00731312	0.0465456
E9Q634	Myo1e	Unconventional myosin-Ie	-0.585241	0.0972596	-0.77587	-0.394612	0.000198251	0.00466192
E9Q6A7	Bptf	Bromodomain PHD finger transcription factor	0.0858189	0.0567831	-0.0254759	0.197114	0.164987	0.338751
E9Q6B2	Ccdc85c	Coiled-coil domain-containing protein 85C	0.127779	0.0698618	-0.00915034	0.264708	0.100652	0.24847
E9Q6J5;E9Q6J5-2;E9Q6J5-3	Bod1l	Biorientation of chromosomes in cell division protein 1-like 1;Isoform 2 of Biorientation of chromosomes in cell division protein 1-like 1;Isoform New of Biorientation of chromosomes in cell division protein 1-like 1	0.153517	0.0744407	0.007613	0.299421	0.0692253	0.196633
E9Q6Q4	Rap1gds1	RAP1, GTP-GDP dissociation stimulator 1	-0.173717	0.0781536	-0.326898	-0.0205358	0.0533231	0.165549
E9Q6R7	Utrn	Utrophin	0.298825	0.409229	-0.503263	1.10091	0.483832	0.657307
E9Q6U4;Q3UWL8	Pfdn4	Prefoldin subunit 4	-0.00364321	0.0482007	-0.0981166	0.0908301	0.941403	0.971522
E9Q735	Ube4a	Ubiquitin conjugation factor E4 A	-0.121146	0.096067	-0.309438	0.067145	0.238994	0.426177
E9Q774;E9Q777	Akap11	A kinase (PRKA) anchor protein 11	-0.950711	0.171993	-1.28782	-0.613604	0.000366865	0.00713014
E9Q784	Zc3h13	Zinc finger CCCH domain-containing protein 13	-0.0799257	0.0526281	-0.183077	0.0232253	0.163157	0.336528
E9Q7E2	Arid2	AT-rich interactive domain-containing protein 2	0.478187	0.0703468	0.340308	0.616067	7.9271e-05	0.00265429
E9Q7F2	Rnf169	E3 ubiquitin-protein ligase RNF169	0.341238	0.246489	-0.141881	0.824358	0.199596	0.382838
E9Q7G0	Numa1	Nuclear mitotic apparatus protein 1	-0.0933838	0.0484901	-0.188424	0.00165684	0.0862469	0.226017
E9Q7L1	Urb2	URB2 ribosome biogenesis 2 homolog (S. cerevisiae)	0.177637	0.0945152	-0.00761323	0.362886	0.0928879	0.236774
E9Q8D0	Dnajc21	DnaJ homolog subfamily C member 21	0.229185	0.17073	-0.105446	0.563815	0.212349	0.396208
E9Q8I7	Nfxl1	Nuclear transcription factor, X-box-binding-like 1	0.322454	0.260977	-0.189061	0.833969	0.247899	0.436747
E9Q8V6	Dennd4a	DENN/MADD domain-containing 4A	-0.140456	0.0908242	-0.318471	0.0375599	0.156398	0.327187
E9Q9Q2	R3hdm1	R3H domain-containing 1	-0.292699	0.200899	-0.686461	0.101063	0.179117	0.355294
E9QAE3	Btaf1	B-TFIID TATA-box-binding protein-associated factor 1	0.247384	0.0714843	0.107274	0.387493	0.00715324	0.0458596
E9QAM5	Helz2	Helicase with zinc finger domain 2	0.701495	0.0971849	0.511012	0.891977	4.9845e-05	0.00214248
E9QAT4;E9QAT4-2	Sec16a	Protein transport protein Sec16A;Isoform 2 of Protein transport protein Sec16A	0.0831712	0.0928173	-0.0987507	0.265093	0.393549	0.577574
F2Z3U3	Raph1	Ras association (RalGDS/AF-6) and pleckstrin homology domains 1	0.111168	0.130681	-0.144966	0.367302	0.417	0.598727
F6ZDS4	Tpr	Nucleoprotein TPR	-0.0141572	0.033037	-0.0789097	0.0505953	0.678342	0.814671
F7BJB9	Morc3	MORC family CW-type zinc finger protein 3	-0.324658	0.125838	-0.571299	-0.0780161	0.0296978	0.111976
F7CVJ5	Ahnak2	AHNAK nucleoprotein 2 (Fragment)	0.881681	0.406434	0.08507	1.67829	0.058179	0.17569
F7CVL0;Q6XZL8	Dot1l	Histone-lysine N-methyltransferase, H3 lysine-79 specific (Fragment);Histone-lysine N-methyltransferase, H3 lysine-79 specific	0.277394	0.391766	-0.490467	1.04526	0.496834	0.668339
F8VPJ6	Rfx7	Regulatory factor X, 7	2.82933	1.80652	-0.711442	6.37011	0.151748	0.321781
F8VPK0	Ttc37	Tetratricopeptide repeat domain 37	-0.0125171	0.0606189	-0.13133	0.106296	0.841005	0.919063
F8VPN4	Agl	Amylo-1,6-glucosidase, 4-alpha-glucanotransferase	0.436334	0.204734	0.0350545	0.837613	0.0618986	0.182649
F8VPP8	Zc3h7b	Zinc finger CCCH type-containing 7B	-0.0397851	0.111442	-0.258212	0.178642	0.729318	0.84806
F8VPQ2	Arid4a	AT-rich interactive domain-containing protein 4A	-0.126506	0.0840878	-0.291318	0.0383064	0.166723	0.340552
F8VPU6	Usp9y	Ubiquitin-specific peptidase 9, Y chromosome	0.0301556	0.142855	-0.249841	0.310152	0.837518	0.916902
F8VPZ9	Bicra	BRD4-interacting chromatin-remodeling complex-associated protein	1.07308	0.346854	0.393246	1.75291	0.0128514	0.0658167
F8VQ05	Fryl	FRY-like transcription coactivator	0.0255618	0.0550392	-0.082315	0.133439	0.65337	0.796009
F8VQ29	Iqgap3	IQ motif-containing GTPase-activating protein 3	0.233555	0.383276	-0.517665	0.984776	0.557349	0.720552
F8VQB6	Myo10	Unconventional myosin-X	-0.425186	0.122328	-0.664948	-0.185424	0.00698468	0.0453931
F8VQC1	Srp72	Signal recognition particle subunit SRP72	-0.108147	0.026769	-0.160614	-0.0556795	0.00292859	0.0256658
G3X8Q1	Cabin1	Calcineurin binding protein 1, isoform CRA_a	0.39646	1.05704	-1.67534	2.46826	0.716297	0.840636
G3X8X0	Dhx16	DEAH (Asp-Glu-Ala-His) box polypeptide 16	-0.0119202	0.01877	-0.0487095	0.024869	0.541192	0.706566
G3X922	Dnajc13	DnaJ heat shock protein family (Hsp40) member C13	0.00316476	0.0515851	-0.097942	0.104271	0.952421	0.976061
G3X972	Sec24c	SEC24 related gene family, member C (S. cerevisiae), isoform CRA_a	-0.107109	0.0846608	-0.273045	0.0588256	0.237587	0.424651
G3X987	Gimap9	GTPase IMAP family member 9	-0.300061	0.0894208	-0.475325	-0.124796	0.00844803	0.0505814
G3X9B1	Heatr1	HEAT repeat-containing 1	-0.0430661	0.0389369	-0.119382	0.0332503	0.297393	0.486263
G3X9G7;G3X9G7-2	Zfp809	Zinc finger protein 809;Isoform 2 of Zinc finger protein 809	-1.07566	0.460932	-1.97909	-0.172237	0.044479	0.146386
G3X9K3	Arfgef1	Brefeldin A-inhibited guanine nucleotide-exchange protein 1	-0.204846	0.130851	-0.461314	0.0516215	0.151908	0.321948
G3X9X1	Kbtbd2	Kelch repeat and BTB (POZ) domain-containing 2	-0.0503233	0.30275	-0.643713	0.543066	0.871658	0.9351
G3X9Z4	Pcf11	Cleavage and polyadenylation factor subunit homolog (S. cerevisiae)	1.11828	0.720863	-0.294615	2.53117	0.155243	0.325879
G3XA30	Nsmce4a	Non-structural maintenance of chromosomes element 4	-0.146557	0.128753	-0.398914	0.1058	0.284397	0.472666
G3XA59	Lrrc32	Transforming growth factor beta activator LRRC32	-0.466901	0.0457118	-0.556496	-0.377306	2.99918e-06	0.000362312
G5E829	Atp2b1	Plasma membrane calcium-transporting ATPase 1	-0.0266225	0.0807038	-0.184802	0.131557	0.74904	0.860669
G5E870	Trip12	E3 ubiquitin-protein ligase TRIP12	0.0177351	0.0449612	-0.0703887	0.105859	0.702429	0.833205
G5E897	Poglut3	Protein O-glucosyltransferase 3	-0.0739917	0.0487569	-0.169555	0.0215718	0.163436	0.336957
G5E8B9	Zbtb11	MCG130893	-0.209393	0.222047	-0.644606	0.22582	0.370299	0.557028
G5E8P0	Tubgcp6	Gamma-tubulin complex component 6	-0.18338	0.123306	-0.42506	0.058301	0.171137	0.345244
G5E8V9	Arfip1	ADP-ribosylation factor-interacting protein 1	-0.030847	0.0360669	-0.101538	0.0398442	0.414589	0.596716
J3QN89;Q3TJ22	Aamp	Angio-associated migratory protein	-0.243973	0.111981	-0.463456	-0.0244899	0.0572961	0.173892
L0N7N1	Kif14	Kinesin-like protein KIF14	-0.260111	0.100413	-0.456921	-0.0633009	0.0291941	0.110769
O08528	Hk2	Hexokinase-2	-0.0487846	0.0311017	-0.109744	0.0121746	0.151197	0.321105
O08529	Capn2	Calpain-2 catalytic subunit	-0.0221662	0.0455501	-0.111444	0.067112	0.638149	0.783508
O08539;O08539-2	Bin1	Myc box-dependent-interacting protein 1;Isoform 2 of Myc box-dependent-interacting protein 1	0.0184908	0.0476594	-0.0749216	0.111903	0.70705	0.836028
O08547	Sec22b	Vesicle-trafficking protein SEC22b	-0.0281056	0.0341539	-0.0950473	0.0388361	0.431822	0.611458
O08550	Kmt2b	Histone-lysine N-methyltransferase 2B	0.230927	0.177303	-0.116586	0.578441	0.225104	0.410316
O08553	Dpysl2	Dihydropyrimidinase-related protein 2	-7.20521e-07	0.0374181	-0.0733401	0.0733387	0.999985	0.999985
O08573;O08573-2;O08573-3	Lgals9	Galectin-9;Isoform 2 of Galectin-9;Isoform 3 of Galectin-9	1.64285	0.835302	0.00565822	3.28004	0.0807601	0.217752
O08579	Emd	Emerin	-0.0570562	0.0517612	-0.158508	0.0443958	0.298935	0.487362
O08580	Esrra	Steroid hormone receptor ERR1	0.0995832	0.121379	-0.13832	0.337486	0.433161	0.612832
O08582	Gtpbp1	GTP-binding protein 1	0.103541	0.0470424	0.0113375	0.195744	0.0552498	0.169857
O08583	Alyref	THO complex subunit 4	-0.215588	0.0374779	-0.289044	-0.142131	0.000275466	0.00585222
O08585	Clta	Clathrin light chain A	0.118333	0.0585077	0.00365812	0.233008	0.0738206	0.204408
O08586	Pten	Phosphatidylinositol 3,4,5-trisphosphate 3-phosphatase and dual-specificity protein phosphatase PTEN	0.26595	0.197406	-0.120965	0.652865	0.210844	0.394641
O08599;O08599-2	Stxbp1	Syntaxin-binding protein 1;Isoform 2 of Syntaxin-binding protein 1	0.158426	0.161313	-0.157747	0.474599	0.351711	0.537557
O08600	Endog	Endonuclease G, mitochondrial	-0.112569	0.0761994	-0.261919	0.0367822	0.173714	0.348047
O08605	Mknk1	MAP kinase-interacting serine/threonine-protein kinase 1	0.881861	0.577814	-0.250654	2.01438	0.161303	0.334064
O08609;O08609-2;O08609-3	Mlx	Max-like protein X;Isoform Alpha of Max-like protein X;Isoform Beta of Max-like protein X	-0.134771	0.170702	-0.469348	0.199806	0.450112	0.627408
O08638;O08638-2	Myh11	Myosin-11;Isoform 2 of Myosin-11	-0.102756	0.0730026	-0.245841	0.0403295	0.192848	0.373131
O08648;O08648-2	Map3k4	Mitogen-activated protein kinase kinase kinase 4;Isoform B of Mitogen-activated protein kinase kinase kinase 4	0.0957496	0.289692	-0.472046	0.663545	0.74857	0.860597
O08663	Metap2	Methionine aminopeptidase 2	-0.0658138	0.0508542	-0.165488	0.0338605	0.227829	0.412717
O08664	Bcl7c	B-cell CLL/lymphoma 7 protein family member C	0.0548329	0.0459469	-0.035223	0.144889	0.263222	0.45105
O08709	Prdx6	Peroxiredoxin-6	0.0452959	0.0360596	-0.0253809	0.115973	0.240692	0.428078
O08715;O08715-2;O08715-3;O08715-4;O08715-5;O08715-6	Akap1	A-kinase anchor protein 1, mitochondrial;Isoform 1 of A-kinase anchor protein 1, mitochondrial;Isoform 2 of A-kinase anchor protein 1, mitochondrial;Isoform 4 of A-kinase anchor protein 1, mitochondrial;Isoform 5 of A-kinase anchor protein 1, mitochondrial;Isoform 6 of A-kinase anchor protein 1, mitochondrial	0.131561	0.151289	-0.164965	0.428087	0.407112	0.589475
O08734	Bak1	Bcl-2 homologous antagonist/killer	0.0466759	0.0549761	-0.0610773	0.154429	0.41788	0.599186
O08738	Casp6	Caspase-6	-0.0426018	0.217825	-0.469538	0.384335	0.849285	0.923255
O08740	Polr2j	DNA-directed RNA polymerase II subunit RPB11	-0.202241	0.197325	-0.588998	0.184516	0.332162	0.51914
O08749	Dld	Dihydrolipoyl dehydrogenase, mitochondrial	0.0617924	0.0238555	0.0150357	0.108549	0.0291999	0.110769
O08750	Nfil3	Nuclear factor interleukin-3-regulated protein	-0.246315	0.139191	-0.51913	0.0264991	0.110573	0.264456
O08756	Hsd17b10	3-hydroxyacyl-CoA dehydrogenase type-2	0.32186	0.102049	0.121843	0.521877	0.011663	0.0619981
O08759	Ube3a	Ubiquitin-protein ligase E3A	0.360672	0.0539477	0.254934	0.466409	9.0004e-05	0.00287313
O08760	Ogg1	N-glycosylase/DNA lyase	-0.901746	0.32641	-1.54151	-0.261983	0.0220176	0.0926576
O08784	Tcof1	Treacle protein	-0.0303679	0.0551865	-0.138534	0.0777977	0.595521	0.749847
O08788;O08788-2	Dctn1	Dynactin subunit 1;Isoform 2 of Dynactin subunit 1	-0.191701	0.0580105	-0.305402	-0.0780008	0.00916248	0.0531044
O08795-2	Prkcsh	Isoform 2 of Glucosidase 2 subunit beta	-0.0479536	0.0350319	-0.116616	0.0207088	0.204234	0.38812
O08796	Eef2k	Eukaryotic elongation factor 2 kinase	0.667711	1.92127	-3.09798	4.4334	0.736178	0.851909
O08797	Serpinb9	SPI6	-0.197937	0.0726209	-0.340274	-0.0556004	0.0233914	0.0956677
O08807	Prdx4	Peroxiredoxin-4	0.0179308	0.0447213	-0.0697229	0.105585	0.697813	0.829165
O08808	Diaph1	Protein diaphanous homolog 1	0.00661718	0.0923805	-0.174449	0.187683	0.944463	0.973375
O08810	Eftud2	116 kDa U5 small nuclear ribonucleoprotein component	-0.0808287	0.0309744	-0.141539	-0.0201188	0.0282926	0.108876
O08811	Ercc2	General transcription and DNA repair factor IIH helicase subunit XPD	-0.0160581	0.0499532	-0.113966	0.0818501	0.755199	0.864669
O08848	RO60	60 kDa SS-A/Ro ribonucleoprotein	0.382174	0.346126	-0.296232	1.06058	0.298173	0.4868
O08856	Ell	RNA polymerase II elongation factor ELL	-0.106075	0.0699056	-0.24309	0.0309395	0.163474	0.336957
O08900	Ikzf3	Zinc finger protein Aiolos	-0.0953967	0.0492798	-0.191985	0.00119178	0.0848771	0.223952
O08901	Bub1	Mitotic checkpoint serine/threonine-protein kinase BUB1	-0.0060632	0.146076	-0.292372	0.280246	0.967798	0.985149
O08912	Galnt1	Polypeptide N-acetylgalactosaminyltransferase 1	-0.00917696	0.339169	-0.673948	0.655594	0.979005	0.989676
O08914	Faah	Fatty-acid amide hydrolase 1	-0.227428	0.0823545	-0.388843	-0.0660136	0.0220552	0.0927037
O08915	Aip	AH receptor-interacting protein	-0.0443596	0.0426007	-0.127857	0.0391378	0.324905	0.512347
O08917	Flot1	Flotillin-1	0.0760482	0.069826	-0.0608108	0.212907	0.304407	0.493021
O08992	Sdcbp	Syntenin-1	-0.30129	0.0985599	-0.494468	-0.108113	0.0136392	0.0689912
O08997	Atox1	Copper transport protein ATOX1	0.03794	0.152683	-0.261319	0.337199	0.809333	0.899016
O09000	Ncoa3	Nuclear receptor coactivator 3	0.545504	0.0864957	0.375972	0.715036	0.000139864	0.00385829
O09005	Degs1	Sphingolipid delta(4)-desaturase DES1	-0.00679609	0.0703602	-0.144702	0.13111	0.925169	0.964298
O09012;O09012-2	Pex5	Peroxisomal targeting signal 1 receptor;Isoform 2 of Peroxisomal targeting signal 1 receptor	1.24968	0.301798	0.658156	1.8412	0.0025187	0.0232998
O09043	Napsa	Napsin-A	-0.501945	0.195884	-0.885879	-0.118012	0.0305636	0.114192
O09044	Snap23	Synaptosomal-associated protein 23	0.216527	0.0902629	0.039612	0.393442	0.0399731	0.135988
O09061	Psmb1	Proteasome subunit beta type-1	1.23894	0.483771	0.290746	2.18713	0.0306369	0.114331
O09106	Hdac1	Histone deacetylase 1	-0.0317287	0.0260673	-0.0828206	0.0193632	0.254486	0.442407
O09110	Map2k3	Dual specificity mitogen-activated protein kinase kinase 3	0.480208	0.125378	0.234467	0.725948	0.00402718	0.0316589
O09111	Ndufb11	NADH dehydrogenase [ubiquinone] 1 beta subcomplex subunit 11, mitochondrial	0.0729521	0.0587747	-0.0422463	0.188151	0.245902	0.43399
O09117-2	Sypl1	Isoform 2 of Synaptophysin-like protein 1	-0.00839799	0.0432623	-0.0931922	0.0763962	0.850395	0.923872
O09126	Sema4d	Semaphorin-4D	-0.191772	0.0548339	-0.299246	-0.0842974	0.00675191	0.0442067
O09130	Nfatc2ip	NFATC2-interacting protein	0.65629	0.251652	0.163053	1.14953	0.0283669	0.109026
O09131	Gsto1	Glutathione S-transferase omega-1	0.00785793	0.0567461	-0.103364	0.11908	0.892914	0.94751
O09159	Man2b1	Lysosomal alpha-mannosidase	0.11178	0.0658743	-0.0173334	0.240894	0.123952	0.284007
O09167	Rpl21	60S ribosomal protein L21	-0.102768	0.0453537	-0.191661	-0.0138744	0.0496938	0.157865
O09172	Gclm	Glutamate--cysteine ligase regulatory subunit	0.159307	0.0668752	0.0282315	0.290382	0.0410825	0.138995
O35075	Vps26c	Vacuolar protein sorting-associated protein 26C	0.497615	0.129749	0.243306	0.751923	0.00399574	0.0315208
O35083	Agpat1	1-acyl-sn-glycerol-3-phosphate acyltransferase alpha	0.46376	0.144906	0.179744	0.747775	0.010824	0.0588583
O35114	Scarb2	Lysosome membrane protein 2	0.0711888	0.195301	-0.3116	0.453978	0.723895	0.845322
O35129	Phb2	Prohibitin-2	0.0371686	0.0408562	-0.0429096	0.117247	0.386674	0.572191
O35130	Emg1	Ribosomal RNA small subunit methyltransferase NEP1	-0.12445	0.0278061	-0.17895	-0.0699496	0.00154213	0.0172433
O35134	Polr1a	DNA-directed RNA polymerase I subunit RPA1	-0.0404355	0.0971021	-0.230756	0.149885	0.686856	0.82026
O35143	ATP5IF1	ATPase inhibitor, mitochondrial	0.0149637	0.19199	-0.361337	0.391264	0.939581	0.970597
O35144;O35144-2	Terf2	Telomeric repeat-binding factor 2;Isoform 2 of Telomeric repeat-binding factor 2	0.230023	0.153268	-0.0703828	0.530429	0.167651	0.341679
O35153	Bet1l	BET1-like protein	-0.920344	0.291275	-1.49124	-0.349445	0.0115556	0.06164
O35161	Celsr1	Cadherin EGF LAG seven-pass G-type receptor 1	-0.101407	0.0733779	-0.245228	0.0424137	0.20031	0.383311
O35166	Gosr2	Golgi SNAP receptor complex member 2	-0.153374	0.0991053	-0.34762	0.0408725	0.156128	0.327178
O35177	Nedd9	Enhancer of filamentation 1	-0.350769	0.158705	-0.661831	-0.0397063	0.0544285	0.168163
O35185	Bhlhe40	Class E basic helix-loop-helix protein 40	-1.42078	0.477471	-2.35662	-0.484936	0.0155594	0.0747749
O35207	Cdk2ap1	Cyclin-dependent kinase 2-associated protein 1	0.19253	0.112145	-0.0272739	0.412334	0.120147	0.278804
O35215	Ddt	D-dopachrome decarboxylase	0.0446518	0.0491308	-0.0516445	0.140948	0.387127	0.572376
O35216	Cenpa	Histone H3-like centromeric protein A	1.14943	0.223526	0.711323	1.58755	0.000609423	0.0101752
O35218	Cpsf2	Cleavage and polyadenylation specificity factor subunit 2	-0.111431	0.0684415	-0.245577	0.0227139	0.137939	0.304059
O35226-2	Psmd4	Isoform Rpn10B of 26S proteasome non-ATPase regulatory subunit 4	-0.073636	0.0758155	-0.222234	0.0749623	0.356799	0.54291
O35235;O35235-2	Tnfsf11	Tumor necrosis factor ligand superfamily member 11;Isoform 2 of Tumor necrosis factor ligand superfamily member 11	-0.119687	0.454495	-1.0105	0.771122	0.798218	0.892202
O35239	Ptpn9	Tyrosine-protein phosphatase non-receptor type 9	0.0996282	0.0600935	-0.018155	0.217411	0.131717	0.295318
O35242	Nsmaf	Protein FAN	0.0267945	0.0579113	-0.0867116	0.140301	0.654575	0.796689
O35250;O35250-2	Exoc7	Exocyst complex component 7;Isoform 2 of Exocyst complex component 7	0.0679916	0.0439659	-0.0181815	0.154165	0.156396	0.327187
O35280	Chek1	Serine/threonine-protein kinase Chk1	-0.154341	0.0957495	-0.34201	0.0333278	0.141437	0.309114
O35286	Dhx15	Pre-mRNA-splicing factor ATP-dependent RNA helicase DHX15	-0.0322681	0.0238436	-0.0790016	0.0144653	0.208962	0.392353
O35295	Purb	Transcriptional activator protein Pur-beta	-0.167772	0.0488073	-0.263434	-0.0721098	0.00742047	0.0467938
O35309	Nmi	N-myc-interactor	-0.114814	0.046814	-0.20657	-0.0230587	0.0366027	0.128422
O35316	Slc6a6	Sodium- and chloride-dependent taurine transporter	-0.846187	0.332423	-1.49774	-0.194639	0.031425	0.116212
O35326	Srsf5	Serine/arginine-rich splicing factor 5	-0.191122	0.0532479	-0.295488	-0.0867561	0.0058453	0.0402829
O35343	Kpna4	Importin subunit alpha-3	-0.209813	0.140771	-0.485725	0.0660991	0.170295	0.34456
O35344	Kpna3	Importin subunit alpha-4	-0.0613879	0.106902	-0.270915	0.148139	0.579867	0.737828
O35345	Kpna6	Importin subunit alpha-7	-0.0773176	0.049738	-0.174804	0.0201689	0.154487	0.324955
O35350	Capn1	Calpain-1 catalytic subunit	0.142981	0.0333372	0.0776403	0.208322	0.00202323	0.0203893
O35379	Abcc1	Multidrug resistance-associated protein 1	-0.0139114	0.059625	-0.130776	0.102954	0.820738	0.906993
O35381	Anp32a	Acidic leucine-rich nuclear phosphoprotein 32 family member A	0.226091	0.0437891	0.140264	0.311917	0.000592565	0.0100022
O35382	Exoc4	Exocyst complex component 4	0.00137225	0.120822	-0.235438	0.238183	0.991186	0.995137
O35386	Phyh	Phytanoyl-CoA dioxygenase, peroxisomal	0.337717	0.180092	-0.0152627	0.690697	0.0935123	0.237579
O35387	Hax1	HCLS1-associated protein X-1	0.0164577	0.126493	-0.231469	0.264384	0.899343	0.951649
O35405	Pld3	Phospholipase D3	-0.0060353	0.0509811	-0.105958	0.0938876	0.908364	0.955559
O35427	Crcp	DNA-directed RNA polymerase III subunit RPC9	0.304514	0.534957	-0.744002	1.35303	0.583124	0.74029
O35435	Dhodh	Dihydroorotate dehydrogenase (quinone), mitochondrial	0.0343313	0.0962723	-0.154362	0.223025	0.729604	0.84806
O35448	Ppt2	Lysosomal thioesterase PPT2	-0.120021	0.155128	-0.424071	0.18403	0.458953	0.635543
O35459	Ech1	Delta(3,5)-Delta(2,4)-dienoyl-CoA isomerase, mitochondrial	0.0595304	0.0475723	-0.0337112	0.152772	0.242348	0.429918
O35465	Fkbp8	Peptidyl-prolyl cis-trans isomerase FKBP8	-0.0594142	0.0324105	-0.122939	0.00411039	0.0999898	0.247504
O35492	Clk3	Dual specificity protein kinase CLK3	0.0287504	0.087704	-0.143149	0.20065	0.750551	0.861749
O35516	Notch2	Neurogenic locus notch homolog protein 2	-0.439834	0.101112	-0.638015	-0.241654	0.00185038	0.0191747
O35551;O35551-2;O35551-3;O35551-6	Rabep1	Rab GTPase-binding effector protein 1;Isoform 2 of Rab GTPase-binding effector protein 1;Isoform 3 of Rab GTPase-binding effector protein 1;Isoform 6 of Rab GTPase-binding effector protein 1	-0.457667	0.420062	-1.28099	0.365655	0.304235	0.492872
O35593	Psmd14	26S proteasome non-ATPase regulatory subunit 14	-0.083163	0.0360306	-0.153783	-0.012543	0.0463788	0.150707
O35598	Adam10	Disintegrin and metalloproteinase domain-containing protein 10	-0.281052	0.137712	-0.550966	-0.0111368	0.0716642	0.200376
O35601	Fyb1	FYN-binding protein 1	-0.067436	0.0606692	-0.186348	0.0514755	0.295147	0.484812
O35604	Npc1	NPC intracellular cholesterol transporter 1	0.0900837	0.127595	-0.160002	0.340169	0.498046	0.668998
O35609	Scamp3	Secretory carrier-associated membrane protein 3	-0.181991	0.135446	-0.447465	0.0834835	0.211957	0.395957
O35613	Daxx	Death domain-associated protein 6	0.48851	0.460313	-0.413704	1.39072	0.316221	0.504203
O35615	Zfpm1	Zinc finger protein ZFPM1	0.0884869	0.488523	-0.869018	1.04599	0.860278	0.930181
O35621	Pmm1	Phosphomannomutase 1	0.508165	0.224892	0.0673768	0.948954	0.0502097	0.159045
O35623	Bet1	BET1 homolog	-1.21638	0.437079	-2.07306	-0.35971	0.0212966	0.0908644
O35638	Stag2	Cohesin subunit SA-2	0.0235304	0.0605635	-0.095174	0.142235	0.706659	0.835808
O35639	Anxa3	Annexin A3	0.331152	0.138949	0.0588125	0.603491	0.0410074	0.13897
O35643	Ap1b1	AP-1 complex subunit beta-1	-0.179973	0.101025	-0.377982	0.0180352	0.108523	0.261584
O35648	Cetn3	Centrin-3	-0.444967	0.0736126	-0.589248	-0.300687	0.000191718	0.00457192
O35654	Pold2	DNA polymerase delta subunit 2	0.0202842	0.0559445	-0.089367	0.129935	0.725289	0.846031
O35657	Neu1	Sialidase-1	0.0619212	0.0696191	-0.0745322	0.198375	0.396924	0.580315
O35658	C1qbp	Complement component 1 Q subcomponent-binding protein, mitochondrial	0.0221873	0.0698135	-0.114647	0.159022	0.75788	0.866289
O35671	Itgb1bp1	Integrin beta-1-binding protein 1	-0.246828	0.476185	-1.18015	0.686495	0.616719	0.765278
O35674	Adam19	Disintegrin and metalloproteinase domain-containing protein 19	0.0471025	0.192574	-0.330344	0.424548	0.812256	0.900966
O35680	Mrps12	28S ribosomal protein S12, mitochondrial	-0.0421071	0.107328	-0.252469	0.168255	0.703949	0.834204
O35682	Myadm	Myeloid-associated differentiation marker	-0.184194	0.109744	-0.399292	0.0309046	0.127579	0.289636
O35685	Nudc	Nuclear migration protein nudC	0.0071614	0.0482991	-0.0875049	0.101828	0.885397	0.94258
O35691	Pnn	Pinin	-0.0666376	0.0559707	-0.17634	0.0430649	0.264272	0.452022
O35704	Sptlc1	Serine palmitoyltransferase 1	0.0891934	0.0895467	-0.0863181	0.264705	0.345248	0.531901
O35710;O35710-2	Noct	Nocturnin;Isoform 2 of Nocturnin	-0.728903	0.345808	-1.40669	-0.0511193	0.0642964	0.187119
O35714;O35714-2;O35714-3;O35714-4	Tnfrsf18	Tumor necrosis factor receptor superfamily member 18;Isoform B of Tumor necrosis factor receptor superfamily member 18;Isoform C of Tumor necrosis factor receptor superfamily member 18;Isoform D of Tumor necrosis factor receptor superfamily member 18	-0.0306945	0.0559075	-0.140273	0.0788841	0.596345	0.750312
O35730	Ring1	E3 ubiquitin-protein ligase RING1	0.0418744	0.0725216	-0.100268	0.184017	0.577822	0.735977
O35737	Hnrnph1	Heterogeneous nuclear ribonucleoprotein H	-0.090863	0.045042	-0.179145	-0.00258071	0.0744463	0.205771
O35841	Api5	Apoptosis inhibitor 5	-0.107026	0.0376166	-0.180755	-0.0332974	0.01924	0.0856702
O35855	Bcat2	Branched-chain-amino-acid aminotransferase, mitochondrial	0.00159988	0.0848723	-0.16475	0.16795	0.985372	0.992784
O35857	Timm44	Mitochondrial import inner membrane translocase subunit TIM44	0.0372769	0.0507947	-0.0622808	0.136835	0.481706	0.655865
O35864	Cops5	COP9 signalosome complex subunit 5	-0.00281961	0.0584294	-0.117341	0.111702	0.962566	0.981849
O35874	Slc1a4	Neutral amino acid transporter A	2.2323	0.489756	1.27238	3.19222	0.00137021	0.0162344
O35887	Calu	Calumenin	0.359456	0.0873587	0.188233	0.530679	0.00261853	0.0237947
O35892	Sp100	Nuclear autoantigen Sp-100	-0.0285536	0.0770737	-0.179618	0.122511	0.719601	0.842543
O35900	Lsm2	U6 snRNA-associated Sm-like protein LSm2	0.0113232	0.0444288	-0.0757573	0.0984037	0.804559	0.896363
O35904	Pik3cd	Phosphatidylinositol 4,5-bisphosphate 3-kinase catalytic subunit delta isoform	-0.0691596	0.0562783	-0.179465	0.0411458	0.250276	0.438732
O35943	Fxn	Frataxin, mitochondrial	0.406627	0.283065	-0.148179	0.961434	0.184691	0.362729
O35954	Pitpnm1	Membrane-associated phosphatidylinositol transfer protein 1	0.305751	0.0747898	0.159163	0.452339	0.0027246	0.0243632
O35955	Psmb10	Proteasome subunit beta type-10	-0.159041	0.0442357	-0.245743	-0.0723391	0.00579057	0.0400297
O35972	Mrpl23	39S ribosomal protein L23, mitochondrial	-0.11901	0.0605284	-0.237646	-0.000374345	0.0808366	0.217857
O54692	Zw10	Centromere/kinetochore protein zw10 homolog	-0.0315931	0.0379088	-0.105894	0.0427082	0.426185	0.606684
O54707	Klrd1	Natural killer cells antigen CD94	-0.00245111	0.276489	-0.544369	0.539467	0.99312	0.995382
O54709;O54709-2	Klrk1	NKG2-D type II integral membrane protein;Isoform 2 of NKG2-D type II integral membrane protein	-0.793045	0.12789	-1.04371	-0.542381	0.000158674	0.00410753
O54734	Ddost	Dolichyl-diphosphooligosaccharide--protein glycosyltransferase 48 kDa subunit	0.0847188	0.0307719	0.0244059	0.145032	0.0223623	0.0935774
O54774	Ap3d1	AP-3 complex subunit delta-1	-0.00387327	0.0696043	-0.140298	0.132551	0.956839	0.978925
O54781	Srpk2	SRSF protein kinase 2	0.0493546	0.201367	-0.345324	0.444034	0.811878	0.900933
O54782	Man2b2	Epididymis-specific alpha-mannosidase	0.474757	0.149273	0.182183	0.767332	0.0111763	0.0604011
O54785	Limk2	LIM domain kinase 2	0.163359	0.0684374	0.0292213	0.297496	0.0407588	0.138355
O54786	Dffa	DNA fragmentation factor subunit alpha	0.87767	0.372407	0.147753	1.60759	0.0428288	0.142743
O54788	Dffb	DNA fragmentation factor subunit beta	-0.380326	0.746123	-1.84273	1.08207	0.6225	0.769705
O54790	Mafg	Transcription factor MafG	-0.270175	0.0497062	-0.367599	-0.172751	0.000413426	0.00776527
O54824;O54824-2	Il16	Pro-interleukin-16;Isoform 2 of Pro-interleukin-16	-0.191387	0.0297448	-0.249687	-0.133087	0.000120331	0.00349697
O54825	Bysl	Bystin	-0.400689	0.0470583	-0.492923	-0.308455	1.34047e-05	0.000883213
O54826	Mllt10	Protein AF-10	0.143814	0.220637	-0.288635	0.576263	0.530812	0.696854
O54833	Csnk2a2	Casein kinase II subunit alpha'	0.192385	0.067655	0.0597815	0.324989	0.0192888	0.085742
O54836	Zmat3	Zinc finger matrin-type protein 3	-1.32375	0.549961	-2.40167	-0.245827	0.0394432	0.134706
O54839	Eomes	Eomesodermin homolog	-0.30467	0.466806	-1.21961	0.61027	0.530286	0.696459
O54864;O54864-2	Suv39h1	Histone-lysine N-methyltransferase SUV39H1;Isoform 2 of Histone-lysine N-methyltransferase SUV39H1	0.206249	0.0440601	0.119891	0.292607	0.00115045	0.014922
O54879	Hmgb3	High mobility group protein B3	0.0124892	0.0535055	-0.0923816	0.11736	0.820659	0.906993
O54890	Itgb3	Integrin beta-3	-0.0487435	0.066411	-0.178909	0.081422	0.481651	0.655865
O54916	Reps1	RalBP1-associated Eps domain-containing protein 1	0.0212658	0.0789923	-0.133559	0.176091	0.793836	0.89019
O54918	Bcl2l11	Bcl-2-like protein 11	1.40474	0.402158	0.616513	2.19297	0.00679784	0.044413
O54940	Bnip2	BCL2/adenovirus E1B 19 kDa protein-interacting protein 2	0.35537	0.103295	0.152913	0.557828	0.00738635	0.046761
O54941	Smarce1	SWI/SNF-related matrix-associated actin-dependent regulator of chromatin subfamily E member 1	-0.0123314	0.0273909	-0.0660176	0.0413548	0.663214	0.803236
O54946	Dnajb6	DnaJ homolog subfamily B member 6	-0.489388	0.242761	-0.965199	-0.0135772	0.0746108	0.206041
O54950	Prkag1	5'-AMP-activated protein kinase subunit gamma-1	-0.0597355	0.0483912	-0.154582	0.0351112	0.248301	0.437082
O54956	Pole2	DNA polymerase epsilon subunit 2	-0.0218493	0.0755751	-0.169977	0.126278	0.779048	0.881491
O54957	Lat	Linker for activation of T-cells family member 1	0.0160728	0.212283	-0.400002	0.432148	0.941303	0.971522
O54962	Banf1	Barrier-to-autointegration factor	0.39798	0.288502	-0.167484	0.963444	0.201056	0.384572
O54965;O54965-2	Rnf13	E3 ubiquitin-protein ligase RNF13;Isoform 2 of E3 ubiquitin-protein ligase RNF13	-0.85524	0.283625	-1.41115	-0.299335	0.0145879	0.0722067
O54984	Asna1	ATPase Asna1	-0.0863892	0.039764	-0.164327	-0.0084518	0.0578727	0.17498
O54988-2	Slk	Isoform 2 of STE20-like serine/threonine-protein kinase	-0.00984947	0.0559768	-0.119564	0.099865	0.864224	0.931505
O55003	Bnip3	BCL2/adenovirus E1B 19 kDa protein-interacting protein 3	1.29985	0.125424	1.05402	1.54568	2.65599e-06	0.000336164
O55013	Trappc3	Trafficking protein particle complex subunit 3	0.0566104	0.0566989	-0.0545195	0.16774	0.344152	0.53104
O55022	Pgrmc1	Membrane-associated progesterone receptor component 1	0.111601	0.0960315	-0.0766209	0.299823	0.275074	0.463547
O55023	Impa1	Inositol monophosphatase 1	-0.0294437	0.0242853	-0.077043	0.0181555	0.256221	0.444295
O55028	Bckdk	[3-methyl-2-oxobutanoate dehydrogenase [lipoamide]] kinase, mitochondrial	-0.870755	0.204706	-1.27198	-0.46953	0.0021309	0.0208058
O55029	Copb2	Coatomer subunit beta'	-0.162797	0.0337924	-0.22903	-0.0965637	0.000950204	0.0130674
O55047	Tlk2	Serine/threonine-protein kinase tousled-like 2	-0.210443	0.0587333	-0.32556	-0.0953253	0.00590282	0.0406338
O55055	Trdmt1	tRNA (cytosine(38)-C(5))-methyltransferase	-0.829932	0.635443	-2.0754	0.415536	0.223922	0.409371
O55057	Pde6d	Retinal rod rhodopsin-sensitive cGMP 3',5'-cyclic phosphodiesterase subunit delta	0.378586	0.179441	0.0268818	0.730291	0.0640897	0.186693
O55060	Tpmt	Thiopurine S-methyltransferase	0.349486	0.589445	-0.805826	1.5048	0.567841	0.728501
O55091	Impact	Protein IMPACT	0.456383	0.793662	-1.09919	2.01196	0.579357	0.737636
O55098	Stk10	Serine/threonine-protein kinase 10	-0.01595	0.0394856	-0.0933418	0.0614418	0.695684	0.827274
O55101	Syngr2	Synaptogyrin-2	-0.485015	0.100625	-0.68224	-0.28779	0.000946945	0.0130517
O55102	Bloc1s1	Biogenesis of lysosome-related organelles complex 1 subunit 1	0.33574	0.153246	0.0353781	0.636101	0.0561716	0.171239
O55106	Strn	Striatin	0.364921	0.179651	0.012806	0.717036	0.0727834	0.202629
O55125	Nipsnap1	Protein NipSnap homolog 1	0.0398744	0.0768247	-0.110702	0.190451	0.61626	0.764862
O55126	Nipsnap2	Protein NipSnap homolog 2	-0.110642	0.0683462	-0.2446	0.023317	0.139935	0.307138
O55128	Sap18	Histone deacetylase complex subunit SAP18	-0.0767077	0.0541032	-0.18275	0.0293345	0.189928	0.369714
O55131	Septin7	Septin-7	0.111339	0.0202366	0.0716751	0.151003	0.000379274	0.00725489
O55135	Eif6	Eukaryotic translation initiation factor 6	-0.154376	0.0541926	-0.260594	-0.0481589	0.0191309	0.0852863
O55142	Rpl35a	60S ribosomal protein L35a	-0.0867219	0.0691612	-0.222278	0.048834	0.241465	0.428475
O55143	Atp2a2	Sarcoplasmic/endoplasmic reticulum calcium ATPase 2	-0.00966198	0.0491735	-0.106042	0.0867181	0.848594	0.923132
O55187	Cbx4	E3 SUMO-protein ligase CBX4	-0.332125	0.0844216	-0.497591	-0.166658	0.00343648	0.028611
O55201	Supt5h	Transcription elongation factor SPT5	-0.280287	0.075174	-0.427628	-0.132946	0.00470826	0.0345532
O55222	Ilk	Integrin-linked protein kinase	-0.0695866	0.0515909	-0.170705	0.0315316	0.210352	0.394035
O55229	Chkb	Choline/ethanolamine kinase	-0.463657	0.0904142	-0.640869	-0.286445	0.000621128	0.010287
O55234	Psmb5	Proteasome subunit beta type-5	0.437485	0.625955	-0.789387	1.66436	0.502269	0.671373
O55236	Rngtt	mRNA-capping enzyme	0.201943	0.0608414	0.0826935	0.321192	0.0089522	0.0522792
O55242;O55242-2	Sigmar1	Sigma non-opioid intracellular receptor 1;Isoform 2 of Sigma non-opioid intracellular receptor 1	0.0526421	0.0645202	-0.0738176	0.179102	0.435618	0.614574
O70126	Aurkb	Aurora kinase B	0.0552884	0.0615165	-0.0652838	0.175861	0.392192	0.576681
O70133	Dhx9	ATP-dependent RNA helicase A	0.0500666	0.0314661	-0.0116068	0.11174	0.146044	0.315047
O70152	Dpm1	Dolichol-phosphate mannosyltransferase subunit 1	0.128393	0.0316851	0.0662898	0.190495	0.00287567	0.0253462
O70172	Pip4k2a	Phosphatidylinositol 5-phosphate 4-kinase type-2 alpha	0.158936	0.154856	-0.144582	0.462454	0.331521	0.518533
O70194	Eif3d	Eukaryotic translation initiation factor 3 subunit D	-0.0600792	0.0229496	-0.10506	-0.0150979	0.0279081	0.107906
O70201	Birc5	Baculoviral IAP repeat-containing protein 5	0.135482	0.165971	-0.189822	0.460785	0.435403	0.614411
O70230;O70230-2;O70230-3	Znf143	Zinc finger protein 143;Isoform 2 of Zinc finger protein 143;Isoform 3 of Zinc finger protein 143	-0.653267	0.12375	-0.895817	-0.410717	0.000507824	0.00888836
O70251	Eef1b	Elongation factor 1-beta	0.0594944	0.0329593	-0.00510574	0.124095	0.104545	0.254787
O70252	Hmox2	Heme oxygenase 2	0.139078	0.0505889	0.0399234	0.238232	0.0225073	0.0936276
O70274	Ptp4a2	Protein tyrosine phosphatase type IVA 2	-0.166264	0.0838054	-0.330523	-0.00200559	0.0785607	0.214071
O70279	Ess2	Splicing factor ESS-2 homolog	-0.0375386	0.0892196	-0.212409	0.137332	0.683811	0.818527
O70293-2	Grk6	Isoform GRK6B of G protein-coupled receptor kinase 6	-0.118711	0.0571541	-0.230733	-0.00668883	0.0675896	0.193055
O70305;O70305-2	Atxn2	Ataxin-2;Isoform 2 of Ataxin-2	0.108896	0.0629315	-0.0144499	0.232242	0.117614	0.275064
O70310	Nmt1	Glycylpeptide N-tetradecanoyltransferase 1	-0.103032	0.0449505	-0.191135	-0.0149291	0.0476091	0.153651
O70311	Nmt2	Glycylpeptide N-tetradecanoyltransferase 2	0.173054	0.0620031	0.051528	0.29458	0.0210176	0.0904687
O70318	Epb41l2	Band 4.1-like protein 2	-0.114431	0.0449747	-0.202582	-0.0262811	0.0314851	0.116279
O70325;O70325-2;O70325-3	Gpx4	Phospholipid hydroperoxide glutathione peroxidase;Isoform Cytoplasmic of Phospholipid hydroperoxide glutathione peroxidase;Isoform Nuclear of Phospholipid hydroperoxide glutathione peroxidase	0.0353634	0.05343	-0.0693594	0.140086	0.524641	0.691801
O70333	Cript	Cysteine-rich PDZ-binding protein	-1.91716	0.605953	-3.10483	-0.729494	0.0114784	0.0613343
O70338	Rnaseh1	Ribonuclease H1	0.234929	0.0987674	0.0413447	0.428513	0.0413219	0.139651
O70370	Ctss	Cathepsin S	-5.10419e-06	0.041385	-0.0811196	0.0811094	0.999904	0.999985
O70378	Emc8	ER membrane protein complex subunit 8	0.04003	0.0811929	-0.119108	0.199168	0.633801	0.779912
O70400	Pdlim1	PDZ and LIM domain protein 1	-0.0863073	0.0507225	-0.185723	0.0131087	0.123047	0.282554
O70404	Vamp8	Vesicle-associated membrane protein 8	-0.108018	0.105139	-0.314091	0.098055	0.331061	0.51834
O70422	Gtf2h4	General transcription factor IIH subunit 4	-0.100897	0.0544889	-0.207696	0.00590082	0.097087	0.243449
O70433	Fhl2	Four and a half LIM domains protein 2	-0.0353679	0.0878613	-0.207576	0.13684	0.696679	0.828179
O70435	Psma3	Proteasome subunit alpha type-3	0.0704191	0.0355411	0.000758496	0.14008	0.0788891	0.214861
O70439	Stx7	Syntaxin-7	0.368278	0.111263	0.150202	0.586354	0.00908442	0.0529008
O70445	Bard1	BRCA1-associated RING domain protein 1	0.402638	0.258355	-0.103737	0.909013	0.15355	0.323983
O70456	Sfn	14-3-3 protein sigma	2.35521	1.20395	-0.00453327	4.71495	0.0821399	0.21917
O70469	Dok2	Docking protein 2	-0.0435339	0.0340269	-0.110227	0.0231588	0.232754	0.418341
O70475	Ugdh	UDP-glucose 6-dehydrogenase	-0.10256	0.0226087	-0.146873	-0.058247	0.00141336	0.0164786
O70480	Vamp4	Vesicle-associated membrane protein 4	0.104486	0.0564989	-0.00625185	0.215224	0.0974524	0.244041
O70481	Ubr1	E3 ubiquitin-protein ligase UBR1	-0.135759	0.101882	-0.335447	0.0639291	0.215442	0.400283
O70492	Snx3	Sorting nexin-3	-0.192784	0.0664981	-0.32312	-0.0624476	0.0176215	0.0806721
O70493	Snx12	Sorting nexin-12	0.227859	0.0546392	0.120766	0.334952	0.00241071	0.0225135
O70494;O70494-2;O70494-3	Sp3	Transcription factor Sp3;Isoform 2 of Transcription factor Sp3;Isoform 3 of Transcription factor Sp3	0.270156	0.331747	-0.380068	0.920379	0.436465	0.615205
O70503	Hsd17b12	Very-long-chain 3-oxoacyl-CoA reductase	-0.051555	0.0281058	-0.106642	0.00353245	0.099809	0.247292
O70546;O70546-2	Kdm6a	Lysine-specific demethylase 6A;Isoform 2 of Lysine-specific demethylase 6A	0.0507167	0.130369	-0.204806	0.30624	0.706302	0.835707
O70551	Srpk1	SRSF protein kinase 1	0.0303053	0.0311901	-0.0308273	0.0914378	0.356621	0.542772
O70566	Diaph2	Protein diaphanous homolog 2	0.32763	0.14376	0.0458604	0.609399	0.0486414	0.155597
O70572	Smpd2	Sphingomyelin phosphodiesterase 2	0.0886279	0.0933111	-0.0942617	0.271518	0.367015	0.55312
O70579	Slc25a17	Peroxisomal membrane protein PMP34	0.303368	0.0862403	0.134337	0.472399	0.00653903	0.0433653
O70591	Pfdn2	Prefoldin subunit 2	0.00770721	0.0558576	-0.101774	0.117188	0.893294	0.94775
O88271	Cfdp1	Craniofacial development protein 1	0.00944225	0.0574843	-0.103227	0.122111	0.873158	0.935856
O88286-3	Wiz	Isoform 2 of Protein Wiz	-0.0537318	0.0463115	-0.144502	0.0370387	0.275808	0.464023
O88291	Znf326	DBIRD complex subunit ZNF326	0.0461873	0.118387	-0.185852	0.278227	0.705508	0.835409
O88307	Sorl1	Sortilin-related receptor	0.0550121	0.147197	-0.233495	0.343519	0.717257	0.841041
O88325	Naglu	Alpha-N-acetylglucosaminidase	-0.155008	0.0706078	-0.293399	-0.0166169	0.0557626	0.170667
O88342	Wdr1	WD repeat-containing protein 1	0.00199136	0.0254215	-0.0478349	0.0518176	0.939277	0.970597
O88351	Ikbkb	Inhibitor of nuclear factor kappa-B kinase subunit beta	0.0558214	0.0654634	-0.0724869	0.18413	0.415935	0.597894
O88379	Baz1a	Bromodomain adjacent to zinc finger domain protein 1A	0.0817267	0.0384569	0.00635129	0.157102	0.0625119	0.183836
O88384	Vti1b	Vesicle transport through interaction with t-SNAREs homolog 1B	-0.0410753	0.0552326	-0.149331	0.0671806	0.476037	0.650735
O88396	Grpel2	GrpE protein homolog 2, mitochondrial	-0.106361	0.0808769	-0.26488	0.0521577	0.220996	0.405708
O88398	Avil	Advillin	-0.253758	0.671799	-1.57048	1.06297	0.714386	0.839919
O88441	Mtx2	Metaxin-2	0.637816	0.238098	0.171144	1.10449	0.0252558	0.100296
O88447	Klc1	Kinesin light chain 1	0.000844182	0.0774758	-0.151008	0.152697	0.991544	0.995137
O88448	Klc2	Kinesin light chain 2	-0.11295	0.0886631	-0.286729	0.0608299	0.234604	0.420784
O88455	Dhcr7	7-dehydrocholesterol reductase	0.0702897	0.0768418	-0.0803203	0.2209	0.384185	0.57049
O88456	Capns1	Calpain small subunit 1	-0.0379052	0.0672472	-0.16971	0.0938993	0.586747	0.743076
O88466	Znf106	Zinc finger protein 106	-0.264322	0.182357	-0.621741	0.0930978	0.181139	0.357733
O88487	Dync1i2	Cytoplasmic dynein 1 intermediate chain 2	-0.0365566	0.040811	-0.116546	0.0434329	0.393711	0.577673
O88491	Nsd1	Histone-lysine N-methyltransferase, H3 lysine-36 and H4 lysine-20 specific	0.393518	0.167857	0.0645176	0.722519	0.0437071	0.144696
O88508	Dnmt3a	DNA (cytosine-5)-methyltransferase 3A	0.171027	0.0477817	0.0773745	0.264679	0.00593692	0.0407321
O88512	Ap1g2	AP-1 complex subunit gamma-like 2	0.0105205	0.0597834	-0.106655	0.127696	0.864209	0.931505
O88513	Gmnn	Geminin	-0.216287	0.396879	-0.994169	0.561596	0.599017	0.751253
O88520	Shoc2	Leucine-rich repeat protein SHOC-2	-0.43576	0.0750976	-0.582951	-0.288569	0.000258636	0.00565055
O88522	Ikbkg	NF-kappa-B essential modulator	0.273163	0.0776126	0.121043	0.425284	0.00651978	0.0433316
O88531	Ppt1	Palmitoyl-protein thioesterase 1	0.324284	0.26361	-0.192392	0.840959	0.24982	0.438732
O88532	Zfr	Zinc finger RNA-binding protein	-0.593449	0.0658539	-0.722523	-0.464376	8.44852e-06	0.00067061
O88543	Cops3	COP9 signalosome complex subunit 3	-0.048745	0.0357287	-0.118773	0.0212831	0.205608	0.388758
O88544	Cops4	COP9 signalosome complex subunit 4	0.0851698	0.0312154	0.0239876	0.146352	0.0232834	0.0955823
O88545	Cops6	COP9 signalosome complex subunit 6	-0.336807	0.125666	-0.583112	-0.0905021	0.0251986	0.10016
O88554	Parp2	Poly [ADP-ribose] polymerase 2	0.0827742	0.0650693	-0.0447617	0.21031	0.235224	0.421764
O88559	Men1	Menin	-0.0531668	0.122156	-0.292592	0.186258	0.67364	0.81108
O88569	Hnrnpa2b1	Heterogeneous nuclear ribonucleoproteins A2/B1	-0.092358	0.0211012	-0.133716	-0.0509997	0.00177909	0.0187688
O88574	Sap30	Histone deacetylase complex subunit SAP30	0.159848	0.0814606	0.00018534	0.319511	0.0813464	0.218187
O88587;O88587-2	Comt	Catechol O-methyltransferase;Isoform Soluble of Catechol O-methyltransferase	-0.030427	0.0640409	-0.155947	0.0950931	0.646021	0.789955
O88597	Becn1	Beclin-1	0.0503194	0.0739794	-0.0946802	0.195319	0.513504	0.681832
O88622;O88622-2	Parg	Poly(ADP-ribose) glycohydrolase;Isoform 2 of Poly(ADP-ribose) glycohydrolase	0.617049	0.183757	0.256886	0.977213	0.00841632	0.0505329
O88627	Slc28a2	Sodium/nucleoside cotransporter 2	0.0155128	0.0953927	-0.171457	0.202483	0.87441	0.936423
O88630	Gosr1	Golgi SNAP receptor complex member 1	-0.247544	0.248464	-0.734533	0.239445	0.345136	0.531861
O88653	Lamtor3	Ragulator complex protein LAMTOR3	-0.0889446	0.150127	-0.383194	0.205304	0.568126	0.728501
O88665	Brd7	Bromodomain-containing protein 7	0.339321	0.37524	-0.39615	1.07479	0.389413	0.574215
O88667	Rrad	GTP-binding protein RAD	-0.45334	0.118836	-0.686258	-0.220422	0.00412239	0.0320278
O88668	Creg1	Protein CREG1	-1.4521	1.31442	-4.02835	1.12416	0.297927	0.486668
O88673	Dgka	Diacylglycerol kinase alpha	0.106778	0.0745035	-0.0392491	0.252805	0.185612	0.363927
O88685	Psmc3	26S proteasome regulatory subunit 6A	-0.0422643	0.0397861	-0.120245	0.0357164	0.315777	0.503871
O88693	Ugcg	Ceramide glucosyltransferase	0.168618	0.295513	-0.410587	0.747822	0.582239	0.739471
O88696	Clpp	ATP-dependent Clp protease proteolytic subunit, mitochondrial	-0.141489	0.102022	-0.341452	0.0584745	0.198873	0.381966
O88697	Stk16	Serine/threonine-protein kinase 16	0.336192	0.20664	-0.0688225	0.741207	0.138192	0.304211
O88700	Blm	Bloom syndrome protein homolog	-0.0698309	0.184813	-0.432064	0.292402	0.714302	0.839919
O88708	Orc4	Origin recognition complex subunit 4	0.0644445	0.0785928	-0.0895973	0.218486	0.433406	0.612832
O88712;O88712-2	Ctbp1	C-terminal-binding protein 1;Isoform 2 of C-terminal-binding protein 1	-0.707402	0.0515963	-0.808531	-0.606273	2.45655e-07	0.000121555
O88736	Hsd17b7	3-keto-steroid reductase	0.0147841	0.0952443	-0.171895	0.201463	0.880071	0.93922
O88738;O88738-2;O88738-3	Birc6	Baculoviral IAP repeat-containing protein 6;Isoform 2 of Baculoviral IAP repeat-containing protein 6;Isoform 3 of Baculoviral IAP repeat-containing protein 6	-0.0471094	0.0486682	-0.142499	0.0482803	0.35835	0.544059
O88746	Tom1	Target of Myb protein 1	-0.00335995	0.129633	-0.257441	0.250721	0.979888	0.989686
O88783	F5	Coagulation factor V	0.287581	0.140921	0.0113754	0.563787	0.0716815	0.200376
O88796	Rpp30	Ribonuclease P protein subunit p30	0.0261351	0.130903	-0.230435	0.282705	0.84619	0.922545
O88811;O88811-2	Stam2	Signal transducing adapter molecule 2;Isoform 2 of Signal transducing adapter molecule 2	-0.349321	0.103953	-0.553068	-0.145573	0.00838424	0.0504446
O88822	Sc5d	Lathosterol oxidase	0.0327537	0.253439	-0.463987	0.529494	0.900012	0.951709
O88824	Jtb	Protein JTB	-0.149983	0.0707467	-0.288646	-0.011319	0.0630383	0.184854
O88842	Fgd3	FYVE, RhoGEF and PH domain-containing protein 3	-0.32282	0.199232	-0.713315	0.0676755	0.139615	0.306547
O88843	Cradd	Death domain-containing protein CRADD	0.407622	0.330625	-0.240404	1.05565	0.248852	0.437822
O88844	Idh1	Isocitrate dehydrogenase [NADP] cytoplasmic	-0.0142412	0.0402555	-0.0931419	0.0646596	0.731657	0.848675
O88845	Akap10	A-kinase anchor protein 10, mitochondrial	-0.39142	0.264454	-0.909751	0.126911	0.172978	0.347096
O88855	Ltb4r	Leukotriene B4 receptor 1	-0.624928	0.375172	-1.36027	0.11041	0.130124	0.292568
O88874	Ccnk	Cyclin-K	0.417625	0.10952	0.202965	0.632285	0.00413271	0.0320507
O88875	Cd160	CD160 antigen	0.267977	0.627319	-0.961568	1.49752	0.679287	0.815045
O88878	Zfand5	AN1-type zinc finger protein 5	-0.734602	0.348955	-1.41855	-0.05065	0.0645765	0.187489
O88879	Apaf1	Apoptotic protease-activating factor 1	0.169265	0.0543671	0.0627057	0.275825	0.0124509	0.0645163
O88890;O88890-2	Sh2d1a	SH2 domain-containing protein 1A;Isoform Short of SH2 domain-containing protein 1A	-0.08542	0.0462616	-0.176093	0.00525276	0.0979015	0.244893
O88895	Hdac3	Histone deacetylase 3	0.573243	0.118108	0.341751	0.804734	0.000903882	0.0127614
O88907	Pias1	E3 SUMO-protein ligase PIAS1	0.312298	0.194451	-0.0688258	0.693422	0.142725	0.310054
O88908	Soat2	Sterol O-acyltransferase 2	-0.0490795	0.13236	-0.308505	0.210346	0.719361	0.842422
O88939	Zbtb7a	Zinc finger and BTB domain-containing protein 7A	0.11064	0.21265	-0.306153	0.527433	0.615416	0.764411
O88942;O88942-2;O88942-3	Nfatc1	Nuclear factor of activated T-cells, cytoplasmic 1;Isoform Beta of Nuclear factor of activated T-cells, cytoplasmic 1;Isoform Alpha' of Nuclear factor of activated T-cells, cytoplasmic 1	-0.174664	0.0991982	-0.369093	0.019764	0.112127	0.267137
O88952	Lin7c	Protein lin-7 homolog C	0.0500609	0.0577544	-0.0631377	0.16326	0.408571	0.590586
O88958	Gnpda1	Glucosamine-6-phosphate isomerase 1	0.105308	0.0556884	-0.00384089	0.214458	0.0911862	0.233949
O88967	Yme1l1	ATP-dependent zinc metalloprotease YME1L1	0.130877	0.0404196	0.0516549	0.2101	0.0101918	0.0567544
O88974;O88974-4	Setdb1	Histone-lysine N-methyltransferase SETDB1;Isoform 4 of Histone-lysine N-methyltransferase SETDB1	-0.405343	0.0892262	-0.580226	-0.23046	0.00140015	0.0163998
O88983	Stx8	Syntaxin-8	0.308114	0.102626	0.106968	0.509261	0.0149006	0.0733353
O88986	Gcat	2-amino-3-ketobutyrate coenzyme A ligase, mitochondrial	-0.0804363	0.0487861	-0.176057	0.0151845	0.133599	0.29801
O89023	Tpp1	Tripeptidyl-peptidase 1	0.478944	0.221829	0.0441592	0.913729	0.0591571	0.177618
O89050	Mkln1	Muskelin	-0.330802	0.0564675	-0.441478	-0.220126	0.000241261	0.00540513
O89051	Itm2b	Integral membrane protein 2B	0.358293	0.116808	0.12935	0.587237	0.0134108	0.0680613
O89053	Coro1a	Coronin-1A	0.00256877	0.0319198	-0.0599939	0.0651315	0.93762	0.970597
O89079	Cope	Coatomer subunit epsilon	0.0882676	0.148962	-0.203698	0.380233	0.568069	0.728501
O89086	Rbm3	RNA-binding protein 3	-0.412056	0.0776291	-0.564209	-0.259903	0.000488659	0.00863254
O89090	Sp1	Transcription factor Sp1	-0.028445	0.0768845	-0.179139	0.122249	0.719961	0.842805
O89098	Cst7	Cystatin-F	-0.0320007	0.0982374	-0.224546	0.160545	0.752061	0.862839
O89100	Grap2	GRB2-related adaptor protein 2	-0.0517921	0.0403915	-0.130959	0.0273752	0.231795	0.417327
O89103	Cd93	Complement component C1q receptor	0.310844	0.568454	-0.803326	1.42501	0.597795	0.750842
O89110	Casp8	Caspase-8	-0.015614	0.0366667	-0.0874807	0.0562528	0.680231	0.815826
O89112	Lancl1	Glutathione S-transferase LANCL1	0.0314461	0.0557056	-0.0777369	0.140629	0.586202	0.742999
O89113	Ier5	Immediate early response gene 5 protein	-0.896913	0.312146	-1.50872	-0.285106	0.0183754	0.0827148
O89116	Vti1a	Vesicle transport through interaction with t-SNAREs homolog 1A	0.231562	0.13274	-0.028609	0.491734	0.115039	0.27144
P00375	Dhfr	Dihydrofolate reductase	0.0623821	0.0571562	-0.0496441	0.174408	0.303438	0.492085
P00397;Q9MD68	Mtco1;mt-Co1	Cytochrome c oxidase subunit 1	0.459944	0.155644	0.154881	0.765007	0.0160872	0.0764764
P00405;Q7JCZ1	Mtco2;mt-Co2	Cytochrome c oxidase subunit 2	-0.0623907	0.0528608	-0.165998	0.0412166	0.268142	0.45573
P00493	Hprt1	Hypoxanthine-guanine phosphoribosyltransferase	0.123125	0.053918	0.0174455	0.228804	0.0482808	0.155088
P00920	Ca2	Carbonic anhydrase 2	-0.0307963	0.276462	-0.572663	0.51107	0.913749	0.957742
P01027	C3	Complement C3	0.0535093	0.0707689	-0.0851976	0.192216	0.468909	0.644203
P01101	Fos	Proto-oncogene c-Fos	8.71834	4.64052	-0.377088	17.8138	0.0929931	0.236791
P01580	Ifng	Interferon gamma	0.0277418	0.412273	-0.780313	0.835796	0.947822	0.97488
P01582	Il1a	Interleukin-1 alpha	-0.310757	0.41611	-1.12633	0.504819	0.474232	0.648988
P01587	Csf2	Granulocyte-macrophage colony-stimulating factor	-0.0353319	1.0373	-2.06844	1.99778	0.973572	0.989145
P01590	Il2ra	Interleukin-2 receptor subunit alpha	-0.199538	0.0586809	-0.314553	-0.0845237	0.0078684	0.0486719
P01731	Cd8a	T-cell surface glycoprotein CD8 alpha chain	-0.087714	0.0670329	-0.219098	0.0436704	0.223123	0.408516
P01831	Thy1	Thy-1 membrane glycoprotein	-0.0693386	0.0481951	-0.163801	0.0251237	0.184087	0.361773
P01837	Igkc	Immunoglobulin kappa constant	3.74594	1.23807	1.31933	6.17255	0.0143477	0.0714603
P01849	Tcra	T-cell receptor alpha chain C region	-0.110583	0.0933095	-0.29347	0.0723034	0.266318	0.454303
P01851;P01852		T-cell receptor beta-2 chain C region;T-cell receptor beta-1 chain C region	0.0438452	0.271598	-0.488487	0.576178	0.875317	0.937232
P01872;P01872-2	Ighm	Immunoglobulin heavy constant mu;Isoform 2 of Immunoglobulin heavy constant mu	0.143163	1.40033	-2.60148	2.88781	0.920811	0.961383
P01887	B2m	Beta-2-microglobulin	-0.0778766	0.101844	-0.277491	0.121738	0.464048	0.639883
P01899	H2-D1	H-2 class I histocompatibility antigen, D-B alpha chain	0.0243842	0.0266485	-0.0278469	0.0766152	0.384037	0.570408
P01901	H2-K1	H-2 class I histocompatibility antigen, K-B alpha chain	-0.0614889	0.044738	-0.149175	0.0261976	0.202563	0.385896
P01942	Hba	Hemoglobin subunit alpha	0.2193	0.0808441	0.0608455	0.377754	0.0238945	0.0969788
P02088	Hbb-b1	Hemoglobin subunit beta-1	0.0423257	0.113836	-0.180793	0.265444	0.718635	0.842052
P02340	Tp53	Cellular tumor antigen p53	1.87693	0.271582	1.34463	2.40923	6.98001e-05	0.00250022
P02468	Lamc1	Laminin subunit gamma-1	-1.74219	0.617203	-2.95191	-0.532474	0.0199581	0.0876423
P02535;P02535-2;P02535-3	Krt10	Keratin, type I cytoskeletal 10;Isoform 2 of Keratin, type I cytoskeletal 10;Isoform 3 of Keratin, type I cytoskeletal 10	0.282661	0.393005	-0.487629	1.05295	0.490252	0.662668
P02798	Mt2	Metallothionein-2	-0.314361	0.126802	-0.562892	-0.0658297	0.03504	0.124408
P02802	Mt1	Metallothionein-1	-0.203668	0.129627	-0.457736	0.0504011	0.150588	0.320268
P03888	Mtnd1	NADH-ubiquinone oxidoreductase chain 1	0.0479665	0.0875342	-0.123601	0.219534	0.597036	0.7504
P03911;Q7JCY6	Mtnd4;mt-Nd4	NADH-ubiquinone oxidoreductase chain 4	-0.0872003	0.199632	-0.478479	0.304079	0.672545	0.810205
P03921;Q9MD82	Mtnd5;mt-Nd5	NADH-ubiquinone oxidoreductase chain 5	2.08647	0.619027	0.873182	3.29977	0.00824949	0.0499755
P03930;Q7JCZ0	Mtatp8;mt-Atp8	ATP synthase protein 8	-0.348982	0.176838	-0.695585	-0.00237837	0.0798975	0.216659
P03958	Ada	Adenosine deaminase	0.15	0.111937	-0.0693961	0.369396	0.213079	0.39709
P03975	Iap	IgE-binding protein	-0.238548	0.0493005	-0.335177	-0.141919	0.00092276	0.01287
P04104	Krt1	Keratin, type II cytoskeletal 1	-0.258377	0.409497	-1.06099	0.544237	0.543754	0.709459
P04184	Tk1	Thymidine kinase, cytosolic	0.136314	0.0846279	-0.0295569	0.302185	0.141696	0.309184
P04187	Gzmb	Granzyme B(G,H)	-0.0140522	0.0211745	-0.0555543	0.0274499	0.523557	0.690827
P04202	Tgfb1	Transforming growth factor beta-1 proprotein	-0.205522	0.0933624	-0.388513	-0.0225322	0.0552197	0.169857
P04235	Cd3d	T-cell surface glycoprotein CD3 delta chain	0.0637073	0.074522	-0.0823558	0.20977	0.414795	0.596812
P04351	Il2	Interleukin-2	-0.607816	0.379974	-1.35257	0.136934	0.144147	0.312047
P04370;P04370-2	Mbp	Myelin basic protein;Isoform 2 of Myelin basic protein	-1.23182	0.466794	-2.14674	-0.316907	0.0269623	0.104937
P04627	Araf	Serine/threonine-protein kinase A-Raf	0.0144765	0.0234067	-0.0314006	0.0603536	0.551589	0.716043
P05063	Aldoc	Fructose-bisphosphate aldolase C	-0.00213071	0.0366443	-0.0739535	0.0696921	0.954903	0.97731
P05064	Aldoa	Fructose-bisphosphate aldolase A	0.0582857	0.0328431	-0.00608681	0.122658	0.109695	0.263289
P05132;P05132-2	Prkaca	cAMP-dependent protein kinase catalytic subunit alpha;Isoform 2 of cAMP-dependent protein kinase catalytic subunit alpha	0.0320678	0.0926419	-0.14951	0.213646	0.737186	0.852441
P05201	Got1	Aspartate aminotransferase, cytoplasmic	-0.0162369	0.0476201	-0.109572	0.0770985	0.740953	0.854871
P05202	Got2	Aspartate aminotransferase, mitochondrial	-0.220365	0.0757079	-0.368753	-0.0719778	0.0172907	0.0797963
P05213	Tuba1b	Tubulin alpha-1B chain	-0.0100612	0.0360656	-0.0807497	0.0606273	0.786573	0.88601
P05532;P05532-2	Kit	Mast/stem cell growth factor receptor Kit;Isoform 2 of Mast/stem cell growth factor receptor Kit	0.48081	0.229934	0.0301396	0.93148	0.0660676	0.190474
P05627	Jun	Transcription factor AP-1	-1.58338	0.227784	-2.02984	-1.13692	6.67557e-05	0.00247231
P06151	Ldha	L-lactate dehydrogenase A chain	-0.00056292	0.0390908	-0.0771809	0.0760551	0.988825	0.993988
P06240	Lck	Proto-oncogene tyrosine-protein kinase LCK	-0.0613623	0.0225009	-0.105464	-0.0172606	0.0233348	0.0956527
P06339	H2-T23	H-2 class I histocompatibility antigen, D-37 alpha chain	0.445465	0.171794	0.108747	0.782182	0.0290697	0.110554
P06537;P06537-3;P06537-5	Nr3c1	Glucocorticoid receptor;Isoform 1-B of Glucocorticoid receptor;Isoform 3 of Glucocorticoid receptor	-0.829786	0.280282	-1.37914	-0.280434	0.0159455	0.0759783
P06745	Gpi	Glucose-6-phosphate isomerase	0.00707495	0.0462336	-0.083543	0.0976929	0.881754	0.940364
P06795	Abcb1b	ATP-dependent translocase ABCB1	0.270977	0.0967341	0.0813785	0.460576	0.0206701	0.0894928
P06800;P06800-5;P06800-6	Ptprc	Receptor-type tyrosine-protein phosphatase C;Isoform 2 of Receptor-type tyrosine-protein phosphatase C;Isoform 3 of Receptor-type tyrosine-protein phosphatase C	-0.167237	0.0366535	-0.239078	-0.0953963	0.00136111	0.0162201
P06801	Me1	NADP-dependent malic enzyme	-0.345556	0.232657	-0.801563	0.110452	0.171637	0.345503
P06803;P06803-2	Pim1	Serine/threonine-protein kinase pim-1;Isoform 2 of Serine/threonine-protein kinase pim-1	-0.871956	0.193158	-1.25055	-0.493366	0.00145886	0.0167375
P06804	Tnf	Tumor necrosis factor	-2.30117	1.76128	-5.75328	1.15094	0.223771	0.409217
P07091	S100a4	Protein S100-A4	0.311251	0.117686	0.0805869	0.541915	0.0267044	0.104527
P07356	Anxa2	Annexin A2	0.0627968	0.0373215	-0.0103533	0.135947	0.126747	0.288256
P07607	Tyms	Thymidylate synthase	0.0707145	0.0290791	0.0137194	0.127709	0.0378708	0.131446
P07724	Alb	Serum albumin	-0.065591	0.151014	-0.361579	0.230397	0.674271	0.811681
P07742	Rrm1	Ribonucleoside-diphosphate reductase large subunit	-0.0127834	0.0599088	-0.130205	0.104638	0.835784	0.91624
P07901	Hsp90aa1	Heat shock protein HSP 90-alpha	0.108588	0.0291548	0.0514444	0.165731	0.00473738	0.0346048
P07903	Ercc1	DNA excision repair protein ERCC-1	-0.238924	0.15855	-0.549682	0.0718339	0.166096	0.339859
P08003	Pdia4	Protein disulfide-isomerase A4	0.0264986	0.0394516	-0.0508265	0.103824	0.518659	0.686899
P08030	Aprt	Adenine phosphoribosyltransferase	0.119408	0.0465723	0.0281262	0.21069	0.0304901	0.114125
P08046	Egr1	Early growth response protein 1	-0.464263	0.597878	-1.6361	0.707578	0.457365	0.634359
P08113	Hsp90b1	Endoplasmin	0.0433549	0.0337095	-0.0227157	0.109426	0.230497	0.415744
P08152;P08152-2	Egr2	E3 SUMO-protein ligase EGR2;Isoform Short of E3 SUMO-protein ligase EGR2	-5.22619	2.76971	-10.6548	0.202448	0.0917886	0.235026
P08207	S100a10	Protein S100-A10	0.0473447	0.210654	-0.365537	0.460226	0.827193	0.910547
P08228	Sod1	Superoxide dismutase [Cu-Zn]	-0.0607219	0.0671655	-0.192366	0.0709225	0.38952	0.574215
P08249	Mdh2	Malate dehydrogenase, mitochondrial	-0.0774494	0.0282428	-0.132805	-0.0220936	0.0227626	0.094058
P08414	Camk4	Calcium/calmodulin-dependent protein kinase type IV	0.0582688	0.0438341	-0.027646	0.144184	0.216457	0.401564
P08556	Nras	GTPase NRas	-0.120922	0.0398222	-0.198973	-0.0428703	0.0140966	0.070724
P08752	Gnai2	Guanine nucleotide-binding protein G(i) subunit alpha-2	-0.0645013	0.0198679	-0.103442	-0.0255602	0.0100534	0.0562571
P08775	Polr2a	DNA-directed RNA polymerase II subunit RPB1	-0.625994	0.0688274	-0.760895	-0.491092	7.8338e-06	0.000653345
P08882	Gzmc	Granzyme C	0.0628529	0.0862086	-0.106116	0.231822	0.484493	0.657915
P08883	Gzmf	Granzyme F	0.452899	0.263413	-0.0633905	0.969189	0.119667	0.278006
P08884	Gzme	Granzyme E	-0.101121	0.183373	-0.460532	0.258289	0.594748	0.749265
P08920	Cd2	T-cell surface antigen CD2	-0.208418	0.0585799	-0.323235	-0.0936014	0.00613998	0.0417072
P09041	Pgk2	Phosphoglycerate kinase 2	-0.106348	0.108779	-0.319555	0.10686	0.353794	0.53967
P09055	Itgb1	Integrin beta-1	-0.161738	0.0398156	-0.239776	-0.0836994	0.00283269	0.0251359
P09056	Lif	Leukemia inhibitory factor	-2.95682	1.17624	-5.26225	-0.651395	0.033104	0.120043
P09103	P4hb	Protein disulfide-isomerase	0.0497735	0.0214688	0.00769464	0.0918523	0.0456043	0.149134
P09225	Lta	Lymphotoxin-alpha	-0.403783	0.315306	-1.02178	0.214216	0.232347	0.418075
P09405	Ncl	Nucleolin	-0.0496649	0.0432214	-0.134379	0.035049	0.280143	0.468374
P09411	Pgk1	Phosphoglycerate kinase 1	-0.113308	0.0535834	-0.218332	-0.00828488	0.0635913	0.185697
P09450	Junb	Transcription factor jun-B	-1.00132	0.160762	-1.31641	-0.686222	0.00015352	0.00409454
P09528	Fth1	Ferritin heavy chain	0.120486	0.0794719	-0.0352784	0.276251	0.163803	0.337296
P09602	Hmgn2	Non-histone chromosomal protein HMG-17	0.00254676	0.102265	-0.197893	0.202987	0.980675	0.989736
P09671	Sod2	Superoxide dismutase [Mn], mitochondrial	0.704779	0.046418	0.6138	0.795758	1.01511e-07	0.000116247
P09793	Ctla4	Cytotoxic T-lymphocyte protein 4	-0.0283265	0.101624	-0.227509	0.170856	0.786744	0.88601
P09925	Surf1	Surfeit locus protein 1	0.130831	0.146634	-0.156572	0.418235	0.395499	0.579056
P09926	Surf2	Surfeit locus protein 2	0.0180517	0.0901174	-0.158578	0.194682	0.845689	0.922175
P0C0A3	Chmp6	Charged multivesicular body protein 6	-0.0344887	0.301391	-0.625215	0.556237	0.911408	0.956728
P0C0S6;Q3THW5	H2afz;H2afv	Histone H2A.Z;Histone H2A.V	-0.00408135	0.0861327	-0.172901	0.164739	0.963242	0.981999
P0C7N9	Psmg4	Proteasome assembly chaperone 4	-0.0231475	0.140814	-0.299142	0.252847	0.873061	0.935856
P0C872	Jmjd7	Bifunctional peptidase and (3S)-lysyl hydroxylase Jmjd7	-0.907133	0.774385	-2.42493	0.610662	0.271507	0.459628
P0C913		Overexpressed in colon carcinoma 1 protein homolog	0.539265	0.702206	-0.837059	1.91559	0.462184	0.637742
P0CAX8	Tagap1	T-cell activation GTPase-activating protein 1	0.324349	0.429451	-0.517374	1.16607	0.469393	0.644514
P0CG14	Derpc	Decreased expression in renal and prostate cancer protein	-1.40092	0.565201	-2.50872	-0.293129	0.0350703	0.124408
P0CW03	Ly6c2	Lymphocyte antigen 6C2	0.170733	0.491797	-0.79319	1.13466	0.73645	0.851909
P0DN34	Ndufb1	NADH dehydrogenase [ubiquinone] 1 beta subcomplex subunit 1	0.109941	0.242169	-0.364711	0.584592	0.66059	0.801003
P0DN89;P0DN90;P0DN91	Tmem254a;Tmem254b;Tmem254c	Transmembrane protein 254;Transmembrane protein 254b;Transmembrane protein 254c	1.17914	0.694481	-0.182047	2.54032	0.12376	0.283769
P0DP26;P0DP27;P0DP28	Calm1;Calm2;Calm3	Calmodulin-1;Calmodulin-2;Calmodulin-3	0.489574	0.368818	-0.233308	1.21246	0.217056	0.402245
P0DPD9;P0DPD9-2;P0DPE0	Eef1akmt4-Ece2;Eef1akmt4-Ece2;Eef1akmt4	EEF1AKMT4-ECE2 readthrough transcript protein;Isoform Eef1akmt4-Ece2-2 of EEF1AKMT4-ECE2 readthrough transcript protein;EEF1A lysine methyltransferase 4	1.22679	0.334735	0.57071	1.88287	0.00519533	0.0367491
P10107	Anxa1	Annexin A1	-0.157371	0.063668	-0.28216	-0.0325814	0.0354689	0.125444
P10126	Eef1a1	Elongation factor 1-alpha 1	0.0309879	0.0294097	-0.0266551	0.0886309	0.319502	0.507004
P10146	Ccl1	C-C motif chemokine 1	2.42335	1.33249	-0.188334	5.03504	0.10232	0.250754
P10300	Cd8b	T-cell surface glycoprotein CD8 beta chain	0.0698953	0.0383453	-0.00526158	0.145052	0.101653	0.249815
P10404		MLV-related proviral Env polyprotein	-0.0840884	0.117744	-0.314866	0.146689	0.49323	0.664652
P10417	Bcl2	Apoptosis regulator Bcl-2	-0.00844349	0.0892569	-0.183387	0.1665	0.926707	0.965172
P10518	Alad	Delta-aminolevulinic acid dehydratase	-0.0399103	0.0847278	-0.205977	0.126156	0.64882	0.79156
P10605	Ctsb	Cathepsin B	0.287053	0.0609756	0.167541	0.406565	0.00110814	0.0145261
P10630;P10630-2	Eif4a2	Eukaryotic initiation factor 4A-II;Isoform 2 of Eukaryotic initiation factor 4A-II	0.210889	0.0337918	0.144657	0.277121	0.000151283	0.00405242
P10639	Txn	Thioredoxin	0.353361	0.0497042	0.255941	0.450781	5.60982e-05	0.00225896
P10649	Gstm1	Glutathione S-transferase Mu 1	-0.00585031	0.0689538	-0.141	0.129299	0.934243	0.968513
P10711	Tcea1	Transcription elongation factor A protein 1	0.0531919	0.0823391	-0.108193	0.214577	0.534396	0.699918
P10820	Prf1	Perforin-1	-0.0191081	0.0702712	-0.15684	0.118623	0.791818	0.88923
P10833	Rras	Ras-related protein R-Ras	0.201045	0.0978692	0.00922101	0.392868	0.0701335	0.198075
P10852	Slc3a2	4F2 cell-surface antigen heavy chain	-0.141877	0.0329599	-0.206479	-0.0772758	0.00197745	0.0200988
P10853	Hist1h2bf	Histone H2B type 1-F/J/L	0.0699268	0.072214	-0.0716126	0.211466	0.358181	0.544059
P10855	Ccl3	C-C motif chemokine 3	0.121561	0.689567	-1.22999	1.47311	0.863973	0.931505
P10922	H1f0	Histone H1.0	0.0275635	0.0623259	-0.0945953	0.149722	0.668746	0.806449
P10923	Spp1	Osteopontin	-0.0702362	0.243525	-0.547545	0.407073	0.779561	0.881731
P11031	Sub1	Activated RNA polymerase II transcriptional coactivator p15	-0.00700112	0.0405965	-0.0865703	0.0725681	0.866895	0.933046
P11032;P11032-2	Gzma	Granzyme A;Isoform HF2 of Granzyme A	-0.0200164	0.0586439	-0.134958	0.0949256	0.740696	0.854869
P11033	Gzmd	Granzyme D	0.818547	0.345072	0.142205	1.49489	0.0417648	0.140608
P11103	Parp1	Poly [ADP-ribose] polymerase 1	-0.00400649	0.0252287	-0.0534546	0.0454417	0.877327	0.938405
P11157	Rrm2	Ribonucleoside-diphosphate reductase subunit M2	-0.15546	0.144281	-0.438251	0.127332	0.3093	0.498716
P11352	Gpx1	Glutathione peroxidase 1	0.21322	0.0787537	0.0588627	0.367577	0.0240988	0.0974229
P11438	Lamp1	Lysosome-associated membrane glycoprotein 1	0.303934	0.218103	-0.123548	0.731415	0.19691	0.37935
P11440	Cdk1	Cyclin-dependent kinase 1	0.0982669	0.0416158	0.0166998	0.179834	0.0425117	0.14222
P11499	Hsp90ab1	Heat shock protein HSP 90-beta	-0.0214147	0.034066	-0.088184	0.0453546	0.545216	0.710494
P11835	Itgb2	Integrin beta-2	-0.0228381	0.0318463	-0.0852568	0.0395807	0.491483	0.663506
P11881;P11881-2;P11881-3;P11881-4;P11881-5;P11881-6;P11881-7;P11881-8	Itpr1	Inositol 1,4,5-trisphosphate receptor type 1;Isoform 2 of Inositol 1,4,5-trisphosphate receptor type 1;Isoform 3 of Inositol 1,4,5-trisphosphate receptor type 1;Isoform 4 of Inositol 1,4,5-trisphosphate receptor type 1;Isoform 5 of Inositol 1,4,5-trisphosphate receptor type 1;Isoform 6 of Inositol 1,4,5-trisphosphate receptor type 1;Isoform 7 of Inositol 1,4,5-trisphosphate receptor type 1;Isofor…	0.0742264	0.0485086	-0.0208505	0.169303	0.160331	0.332705
P11942	Cd3g	T-cell surface glycoprotein CD3 gamma chain	-0.0932439	0.0372469	-0.166248	-0.0202399	0.0336735	0.121216
P11983	Tcp1	T-complex protein 1 subunit alpha	0.0618175	0.0469096	-0.0301253	0.15376	0.220126	0.404835
P12265	Gusb	Beta-glucuronidase	0.177227	0.0742408	0.0317148	0.322739	0.0407447	0.138355
P12367	Prkar2a	cAMP-dependent protein kinase type II-alpha regulatory subunit	-0.0763309	0.0814941	-0.236059	0.0833975	0.373393	0.559999
P12382	Pfkl	ATP-dependent 6-phosphofructokinase, liver type	0.0431737	0.0260901	-0.0079628	0.0943103	0.132351	0.296085
P12399	Ctla2a	Protein CTLA-2-alpha	0.233391	0.190505	-0.139998	0.60678	0.251625	0.439948
P12787	Cox5a	Cytochrome c oxidase subunit 5A, mitochondrial	0.256207	0.207018	-0.149547	0.661962	0.247174	0.43572
P12804	Fgl2	Fibroleukin	-0.729684	0.161359	-1.04595	-0.41342	0.00144243	0.0165799
P12813	Nr4a1	Nuclear receptor subfamily 4 group A member 1	-0.106322	0.717634	-1.51289	1.30024	0.885486	0.94258
P12815	Pdcd6	Programmed cell death protein 6	-0.0483473	0.0482413	-0.1429	0.0462057	0.342431	0.529388
P12970	Rpl7a	60S ribosomal protein L7a	-0.210653	0.0905446	-0.388121	-0.0331861	0.0450031	0.147795
P13011	Scd2	Acyl-CoA desaturase 2	0.253549	0.0679163	0.120433	0.386665	0.00467389	0.0345274
P13020-2	Gsn	Isoform 2 of Gelsolin	-0.0713559	0.0774491	-0.223156	0.0804444	0.380914	0.568235
P13366	Gzmg	Granzyme G	-0.0292506	0.236542	-0.492873	0.434372	0.904303	0.953501
P13379	Cd5	T-cell surface glycoprotein CD5	0.017368	0.0451129	-0.0710533	0.105789	0.709185	0.836774
P13405	Rb1	Retinoblastoma-associated protein	0.367726	0.14116	0.0910536	0.644399	0.0285016	0.109339
P13439	Umps	Uridine 5'-monophosphate synthase	-0.00477582	0.0289719	-0.0615607	0.0520091	0.87271	0.935741
P13597;P13597-2	Icam1	Intercellular adhesion molecule 1;Isoform 2 of Intercellular adhesion molecule 1	-0.51562	0.0497923	-0.613213	-0.418027	2.6736e-06	0.000336164
P13705	Msh3	DNA mismatch repair protein Msh3	0.227108	0.0881122	0.0544077	0.399808	0.0298195	0.112297
P13808;P13808-2;P13808-3;P13808-4;P13808-5	Slc4a2	Anion exchange protein 2;Isoform B1 of Anion exchange protein 2;Isoform B2 of Anion exchange protein 2;Isoform C1 of Anion exchange protein 2;Isoform C2 of Anion exchange protein 2	-0.305079	0.23072	-0.75729	0.147131	0.218686	0.403816
P13864	Dnmt1	DNA (cytosine-5)-methyltransferase 1	0.0325928	0.0464528	-0.0584547	0.12364	0.500648	0.67025
P14069	S100a6	Protein S100-A6	0.314721	0.212287	-0.10136	0.730803	0.172345	0.346433
P14097	Ccl4	C-C motif chemokine 4	-2.68614	1.89624	-6.40276	1.03049	0.19028	0.369932
P14115	Rpl27a	60S ribosomal protein L27a	-0.160701	0.0551127	-0.268722	-0.05268	0.0171469	0.0793942
P14131	Rps16	40S ribosomal protein S16	-0.168722	0.0374778	-0.242178	-0.0952651	0.00148488	0.0168995
P14148	Rpl7	60S ribosomal protein L7	-0.101455	0.0638566	-0.226614	0.0237044	0.146571	0.315948
P14152	Mdh1	Malate dehydrogenase, cytoplasmic	0.0527457	0.0398989	-0.0254561	0.130947	0.218785	0.403816
P14206	Rpsa	40S ribosomal protein SA	-0.120306	0.0384598	-0.195687	-0.0449247	0.0121589	0.0634841
P14211	Calr	Calreticulin	-0.0100346	0.027447	-0.0638307	0.0437616	0.723111	0.845047
P14429	H2-Q7	H-2 class I histocompatibility antigen, Q7 alpha chain	0.143434	0.0420828	0.0609519	0.225917	0.00776954	0.0483517
P14430	H2-Q8	H-2 class I histocompatibility antigen, Q8 alpha chain	-0.00770845	0.117218	-0.237456	0.22204	0.949005	0.975535
P14483	H2-Ab1	H-2 class II histocompatibility antigen, A beta chain	0.528742	0.163312	0.20865	0.848834	0.0101976	0.0567544
P14576	Srp54	Signal recognition particle 54 kDa protein	-0.0781105	0.0186898	-0.114743	-0.0414785	0.00237853	0.0223727
P14602	Hspb1	Heat shock protein beta-1	-1.13636	0.904306	-2.9088	0.63608	0.240529	0.427924
P14685	Psmd3	26S proteasome non-ATPase regulatory subunit 3	0.0676033	0.0255857	0.0174553	0.117751	0.0268156	0.10463
P14733	Lmnb1	Lamin-B1	-0.0287648	0.0436558	-0.11433	0.0568006	0.526457	0.693649
P14824	Anxa6	Annexin A6	0.0273146	0.0228903	-0.0175504	0.0721796	0.263265	0.45105
P14869	Rplp0	60S acidic ribosomal protein P0	-0.0303615	0.0160274	-0.0617752	0.00105227	0.0907042	0.233185
P14901	Hmox1	Heme oxygenase 1	-3.00499	0.868031	-4.70634	-1.30365	0.00713992	0.0458596
P15066	Jund	Transcription factor jun-D	-0.0941249	0.182477	-0.45178	0.26353	0.618413	0.766608
P15105	Glul	Glutamine synthetase	-0.577626	0.118574	-0.810031	-0.345222	0.000881746	0.0125602
P15261	Ifngr1	Interferon gamma receptor 1	-0.407775	0.0474674	-0.500811	-0.314739	1.24747e-05	0.000859392
P15307	Rel	Proto-oncogene c-Rel	-0.086517	0.0847628	-0.252652	0.0796181	0.33405	0.520902
P15379;P15379-10;P15379-11;P15379-2;P15379-3;P15379-4;P15379-5;P15379-6;P15379-7;P15379-8;P15379-9	Cd44	CD44 antigen;Isoform 8 of CD44 antigen;Isoform 9 of CD44 antigen;Isoform 13 of CD44 antigen;Isoform 12 of CD44 antigen;Isoform 4 of CD44 antigen;Isoform 6 of CD44 antigen;Isoform 7 of CD44 antigen;Isoform 2 of CD44 antigen;Isoform 3 of CD44 antigen;Isoform 5 of CD44 antigen	-0.284682	0.0447729	-0.372437	-0.196927	0.000131571	0.00377027
P15532	Nme1	Nucleoside diphosphate kinase A	0.204019	0.0530924	0.0999577	0.30808	0.00395011	0.0313616
P15533;P15533-2	Trim30a	Tripartite motif-containing protein 30A;Isoform Beta of Tripartite motif-containing protein 30A	-1.00621	0.360956	-1.71368	-0.298732	0.0211362	0.0906029
P15535	B4galt1	Beta-1,4-galactosyltransferase 1	-0.213986	0.0830933	-0.376848	-0.0511229	0.0299291	0.112607
P15702	Spn	Leukosialin	-0.0988457	0.0596221	-0.215705	0.0180137	0.131721	0.295318
P15864	Hist1h1c	Histone H1.2	-0.0801996	0.0734502	-0.224162	0.0637628	0.303247	0.492048
P15920	Atp6v0a2	V-type proton ATPase 116 kDa subunit a isoform 2	-0.0801254	0.0878531	-0.252317	0.0920666	0.385527	0.571106
P16045	Lgals1	Galectin-1	-0.0622933	0.0522737	-0.16475	0.0401631	0.263864	0.451573
P16110	Lgals3	Galectin-3	-0.146112	0.0829589	-0.308712	0.0164873	0.11204	0.267032
P16125	Ldhb	L-lactate dehydrogenase B chain	0.15803	0.0717943	0.0173137	0.298747	0.0552362	0.169857
P16254	Srp14	Signal recognition particle 14 kDa protein	-0.0598947	0.0506852	-0.159238	0.0394483	0.267606	0.455271
P16297	Il2rb	Interleukin-2 receptor subunit beta	-0.821958	0.149755	-1.11548	-0.528439	0.000385796	0.0073135
P16330;P16330-2	Cnp	2',3'-cyclic-nucleotide 3'-phosphodiesterase;Isoform CNPI of 2',3'-cyclic-nucleotide 3'-phosphodiesterase	0.413424	0.111347	0.195184	0.631664	0.00482303	0.0349996
P16332	Mmut	Methylmalonyl-CoA mutase, mitochondrial	0.0908168	0.0644714	-0.0355471	0.217181	0.192539	0.372944
P16382	Il4r	Interleukin-4 receptor subunit alpha	-1.73179	0.191596	-2.10731	-1.35626	8.24312e-06	0.000669803
P16460	Ass1	Argininosuccinate synthase	-0.0478882	0.0969115	-0.237835	0.142058	0.633041	0.779354
P16546	Sptan1	Spectrin alpha chain, non-erythrocytic 1	-0.0268337	0.0442111	-0.113487	0.0598202	0.558887	0.721566
P16627	Hspa1l	Heat shock 70 kDa protein 1-like	-0.0788546	0.166698	-0.405582	0.247873	0.647447	0.790749
P16675	Ctsa	Lysosomal protective protein	0.202639	0.0541228	0.0965587	0.30872	0.00459655	0.0342435
P16858	Gapdh	Glyceraldehyde-3-phosphate dehydrogenase	0.0657472	0.0461365	-0.0246804	0.156175	0.187883	0.367252
P16872	Il7r	Interleukin-7 receptor subunit alpha	-0.895152	0.414603	-1.70777	-0.0825305	0.059158	0.177618
P16951	Atf2	Cyclic AMP-dependent transcription factor ATF-2	-0.406952	0.149218	-0.699419	-0.114485	0.02333	0.0956527
P17012;P23607	Zfx;Zfa	Zinc finger X-chromosomal protein;Zinc finger autosomal protein	0.0107508	0.0812853	-0.148568	0.17007	0.897689	0.950612
P17047;P17047-2;P17047-3	Lamp2	Lysosome-associated membrane glycoprotein 2;Isoform LAMP-2B of Lysosome-associated membrane glycoprotein 2;Isoform LAMP-2C of Lysosome-associated membrane glycoprotein 2	0.136599	0.0420521	0.0541771	0.219021	0.0100241	0.0561951
P17095	Hmga1	High mobility group protein HMG-I/HMG-Y	0.0780088	0.098738	-0.115518	0.271535	0.449808	0.627267
P17156	Hspa2	Heat shock-related 70 kDa protein 2	-0.212796	0.0618052	-0.333934	-0.0916574	0.00735551	0.0466828
P17182	Eno1	Alpha-enolase	-0.0375596	0.0433039	-0.122435	0.047316	0.40828	0.590586
P17183	Eno2	Gamma-enolase	-0.198308	0.0589213	-0.313794	-0.0828224	0.00831428	0.0502199
P17225	Ptbp1	Polypyrimidine tract-binding protein 1	-0.348922	0.0350354	-0.417591	-0.280253	3.70231e-06	0.000430376
P17426;P17426-2	Ap2a1	AP-2 complex subunit alpha-1;Isoform B of AP-2 complex subunit alpha-1	0.144511	0.0413003	0.0635627	0.22546	0.0067337	0.0441895
P17427	Ap2a2	AP-2 complex subunit alpha-2	-0.0870917	0.0599673	-0.204628	0.0304443	0.180367	0.356969
P17439	Gba	Lysosomal acid glucosylceramidase	0.0174748	0.0558525	-0.0919961	0.126946	0.761504	0.868659
P17563	Selenbp1	Methanethiol oxidase	0.157663	0.0602394	0.0395941	0.275733	0.0279353	0.107906
P17665	Cox7c	Cytochrome c oxidase subunit 7C, mitochondrial	-0.432169	0.166276	-0.75807	-0.106268	0.0287802	0.110271
P17710-3	Hk1	Isoform HK1 of Hexokinase-1	0.0429988	0.0239744	-0.00399093	0.0899886	0.106474	0.258263
P17742	Ppia	Peptidyl-prolyl cis-trans isomerase A	-0.0453732	0.0532843	-0.14981	0.0590642	0.416557	0.598437
P17751	Tpi1	Triosephosphate isomerase	0.0694768	0.0366784	-0.00241286	0.141366	0.0907231	0.233185
P17809	Slc2a1	Solute carrier family 2, facilitated glucose transporter member 1	0.274508	0.178472	-0.075297	0.624314	0.158404	0.329817
P17918	Pcna	Proliferating cell nuclear antigen	-0.0773943	0.0431075	-0.161885	0.00709641	0.106164	0.257612
P18052;P18052-2	Ptpra	Receptor-type tyrosine-protein phosphatase alpha;Isoform 2 of Receptor-type tyrosine-protein phosphatase alpha	0.289297	0.0942653	0.104537	0.474057	0.0133763	0.0679964
P18155	Mthfd2	Bifunctional methylenetetrahydrofolate dehydrogenase/cyclohydrolase, mitochondrial	0.0927464	0.0473749	-0.000108393	0.185601	0.0819452	0.21884
P18181	Cd48	CD48 antigen	0.000576844	0.0435539	-0.0847887	0.0859424	0.989722	0.994469
P18242	Ctsd	Cathepsin D	-0.0873704	0.0569441	-0.198981	0.02424	0.159321	0.331277
P18572;P18572-2	Bsg	Basigin;Isoform 2 of Basigin	0.0063317	0.0385826	-0.0692902	0.0819536	0.873273	0.935856
P18653	Rps6ka1	Ribosomal protein S6 kinase alpha-1	0.0246319	0.0186282	-0.0118793	0.0611431	0.218687	0.403816
P18654	Rps6ka3	Ribosomal protein S6 kinase alpha-3	0.0353355	0.0233581	-0.0104464	0.0811175	0.16463	0.338433
P18760	Cfl1	Cofilin-1	0.058239	0.0344278	-0.00923954	0.125718	0.124972	0.285485
P18893	Il10	Interleukin-10	-6.10204	2.75327	-11.4984	-0.705636	0.0538893	0.166673
P19001	Krt19	Keratin, type I cytoskeletal 19	1.40665	0.799761	-0.160882	2.97418	0.112468	0.267535
P19096	Fasn	Fatty acid synthase	-0.0327254	0.0597094	-0.149756	0.084305	0.596968	0.7504
P19157	Gstp1	Glutathione S-transferase P 1	0.0199379	0.0419735	-0.0623301	0.102206	0.646094	0.789955
P19182	Ifrd1	Interferon-related developmental regulator 1	-0.533678	0.293225	-1.1084	0.0410428	0.102098	0.250509
P19221	F2	Prothrombin	-1.45238	0.484462	-2.40193	-0.502838	0.0150066	0.0736312
P19246	Nefh	Neurofilament heavy polypeptide	0.0266546	0.0838689	-0.137728	0.191038	0.757877	0.866289
P19253	Rpl13a	60S ribosomal protein L13a	-0.17346	0.0578393	-0.286826	-0.0600954	0.0149805	0.0736312
P19258	Mpv17	Protein Mpv17	-0.252191	0.928712	-2.07247	1.56808	0.792095	0.88923
P19426;P19426-2	Nelfe	Negative elongation factor E;Isoform 2 of Negative elongation factor E	-0.107503	0.0491056	-0.20375	-0.0112562	0.0563214	0.171384
P19536	Cox5b	Cytochrome c oxidase subunit 5B, mitochondrial	1.0586	0.333586	0.404768	1.71243	0.0113044	0.0608263
P19783	Cox4i1	Cytochrome c oxidase subunit 4 isoform 1, mitochondrial	-0.0239363	0.0538522	-0.129487	0.0816141	0.667191	0.805389
P19973	Lsp1	Lymphocyte-specific protein 1	-0.0935328	0.057225	-0.205694	0.0186282	0.13659	0.302203
P20029	Hspa5	Endoplasmic reticulum chaperone BiP	-0.110842	0.0377395	-0.184812	-0.0368728	0.0165664	0.0775573
P20060	Hexb	Beta-hexosaminidase subunit beta	0.0652663	0.0439372	-0.0208506	0.151383	0.171588	0.345503
P20065-2	Tmsb4x	Isoform Short of Thymosin beta-4	0.36964	0.315459	-0.248659	0.98794	0.27138	0.459586
P20108	Prdx3	Thioredoxin-dependent peroxide reductase, mitochondrial	0.0300771	0.0539683	-0.0757008	0.135855	0.590904	0.746629
P20152	Vim	Vimentin	-0.121188	0.0386943	-0.197029	-0.0453475	0.0120838	0.0633064
P20334	Tnfrsf9	Tumor necrosis factor receptor superfamily member 9	-0.0432175	0.0482995	-0.137885	0.0514496	0.394204	0.578122
P20444	Prkca	Protein kinase C alpha type	-0.164813	0.133009	-0.425511	0.0958855	0.246645	0.434912
P20664	Prim1	DNA primase small subunit	-0.0381058	0.100228	-0.234552	0.15834	0.71262	0.839314
P20918	Plg	Plasminogen	0.0553135	0.101182	-0.143004	0.253631	0.597895	0.750842
P21107	Tpm3	Tropomyosin alpha-3 chain	-0.114109	0.0618171	-0.235271	0.00705232	0.0979855	0.244904
P21107-2	Tpm3	Isoform 2 of Tropomyosin alpha-3 chain	-0.105581	0.0591971	-0.221607	0.0104451	0.108167	0.261206
P21126	Ubl4a	Ubiquitin-like protein 4A	-0.0109089	0.0618731	-0.13218	0.110362	0.863954	0.931505
P21278	Gna11	Guanine nucleotide-binding protein subunit alpha-11	0.0459672	0.0408956	-0.0341882	0.126123	0.290092	0.479543
P21279	Gnaq	Guanine nucleotide-binding protein G(q) subunit alpha	-0.287407	0.0844921	-0.453012	-0.121802	0.00785359	0.0486291
P21447	Abcb1a	ATP-dependent translocase ABCB1	-0.192139	0.0992819	-0.386732	0.00245337	0.0849489	0.224046
P21460	Cst3	Cystatin-C	-0.361015	0.106905	-0.570548	-0.151481	0.00816613	0.0496659
P21550	Eno3	Beta-enolase	-0.637121	0.209934	-1.04859	-0.225651	0.0141349	0.070801
P21619	Lmnb2	Lamin-B2	0.0438914	0.0427961	-0.039989	0.127772	0.331858	0.518797
P21956;P21956-2	Mfge8	Lactadherin;Isoform 2 of Lactadherin	-0.330269	0.180634	-0.684312	0.0237738	0.100753	0.248495
P21958	Tap1	Antigen peptide transporter 1	-0.0253225	0.0481231	-0.119644	0.0689988	0.611466	0.760598
P21981	Tgm2	Protein-glutamine gamma-glutamyltransferase 2	-0.00789313	0.0731764	-0.151319	0.135533	0.91647	0.959382
P21995	Emb	Embigin	-0.0732162	0.0320966	-0.136125	-0.010307	0.0484733	0.155301
P22366	Myd88	Myeloid differentiation primary response protein MyD88	-0.183001	0.0416458	-0.264627	-0.101375	0.00173488	0.0184193
P22518	Clk1	Dual specificity protein kinase CLK1	-0.0677791	0.0323224	-0.131131	-0.00442725	0.065439	0.189104
P22646	Cd3e	T-cell surface glycoprotein CD3 epsilon chain	0.0771125	0.0394907	-0.000289292	0.154514	0.0826111	0.220046
P22682	Cbl	E3 ubiquitin-protein ligase CBL	0.169437	0.127996	-0.0814348	0.420309	0.218216	0.403247
P22892	Ap1g1	AP-1 complex subunit gamma-1	-0.000875449	0.0484394	-0.0958166	0.0940657	0.985975	0.993146
P22907	Hmbs	Porphobilinogen deaminase	-0.00562788	0.0737101	-0.1501	0.138844	0.94081	0.971398
P22935	Crabp2	Cellular retinoic acid-binding protein 2	-0.529429	4.9228	-10.1781	9.11926	0.916715	0.959382
P23116	Eif3a	Eukaryotic translation initiation factor 3 subunit A	-0.116008	0.0546032	-0.22303	-0.00898558	0.0625721	0.183925
P23188	Furin	Furin	-1.86321	0.601384	-3.04192	-0.684497	0.0127594	0.0655088
P23198	Cbx3	Chromobox protein homolog 3	-0.07446	0.0493321	-0.171151	0.0222309	0.165484	0.339397
P23249	Mov10	Putative helicase MOV-10	0.0954464	0.055905	-0.0141273	0.20502	0.121948	0.281052
P23298	Prkch	Protein kinase C eta type	-0.323871	0.0648264	-0.450931	-0.196811	0.000743041	0.0113965
P23475	Xrcc6	X-ray repair cross-complementing protein 6	0.285322	0.075644	0.137059	0.433584	0.00440356	0.0334117
P23492	Pnp	Purine nucleoside phosphorylase	-0.0844671	0.0507437	-0.183925	0.0149905	0.130353	0.292783
P23506;P23506-2	Pcmt1	Protein-L-isoaspartate(D-aspartate) O-methyltransferase;Isoform 2 of Protein-L-isoaspartate(D-aspartate) O-methyltransferase	-0.275068	0.0858893	-0.443411	-0.106725	0.0107864	0.0587061
P23591	Tsta3	GDP-L-fucose synthase	0.172075	0.0539649	0.0663033	0.277846	0.0110307	0.0597715
P23611	Irf8	Interferon regulatory factor 8	-1.57331	0.253336	-2.06985	-1.07677	0.000156904	0.00410629
P23708;P23708-2	Nfya	Nuclear transcription factor Y subunit alpha;Isoform Short of Nuclear transcription factor Y subunit alpha	-0.405295	0.0806325	-0.563335	-0.247255	0.000712804	0.0111038
P23772	Gata3	Trans-acting T-cell-specific transcription factor GATA-3	-0.862307	0.723039	-2.27946	0.55485	0.263514	0.45124
P23780	Glb1	Beta-galactosidase	0.0704274	0.0634963	-0.0540254	0.19488	0.296119	0.485598
P23906	Irf2	Interferon regulatory factor 2	-0.0197058	0.192221	-0.396459	0.357047	0.920595	0.961329
P23949	Zfp36l2	mRNA decay activator protein ZFP36L2	1.26634	0.427668	0.428116	2.10457	0.0159324	0.0759783
P23950	Zfp36l1	mRNA decay activator protein ZFP36L1	-1.53159	0.217007	-1.95693	-1.10626	5.9348e-05	0.0023142
P24063	Itgal	Integrin alpha-L	-0.010386	0.170723	-0.345003	0.324231	0.95282	0.97611
P24161	Cd247	T-cell surface glycoprotein CD3 zeta chain	-0.210554	0.0467911	-0.302264	-0.118843	0.00148922	0.0168995
P24270	Cat	Catalase	-0.00890676	0.0259466	-0.0597621	0.0419486	0.739276	0.853698
P24288	Bcat1	Branched-chain-amino-acid aminotransferase, cytosolic	-0.0795034	0.0550656	-0.187432	0.0284253	0.182689	0.359715
P24369	Ppib	Peptidyl-prolyl cis-trans isomerase B	-0.0434265	0.0608526	-0.162698	0.0758445	0.493542	0.664927
P24452	Capg	Macrophage-capping protein	-0.135361	0.0478503	-0.229148	-0.0415747	0.0197595	0.087018
P24527	Lta4h	Leukotriene A-4 hydrolase	-0.0065193	0.0547869	-0.113902	0.100863	0.907894	0.955559
P24547	Impdh2	Inosine-5'-monophosphate dehydrogenase 2	-0.0347843	0.039977	-0.113139	0.0435707	0.40685	0.589373
P24604;P24604-2;P24604-3;P24604-4;P24604-5	Tec	Tyrosine-protein kinase Tec;Isoform 2 of Tyrosine-protein kinase Tec;Isoform 3 of Tyrosine-protein kinase Tec;Isoform 4 of Tyrosine-protein kinase Tec;Isoform 5 of Tyrosine-protein kinase Tec	0.79511	0.152824	0.495575	1.09464	0.000561955	0.0095641
P24638	Acp2	Lysosomal acid phosphatase	0.0976973	0.164272	-0.224276	0.419671	0.566675	0.728299
P24668	M6pr	Cation-dependent mannose-6-phosphate receptor	-0.0186808	0.0530348	-0.122629	0.0852674	0.732768	0.849405
P24788;P24788-2	Cdk11b	Cyclin-dependent kinase 11B;Isoform 2 of Cyclin-dependent kinase 11B	0.0448454	0.0474848	-0.0482248	0.137916	0.369618	0.556505
P24860	Ccnb1	G2/mitotic-specific cyclin-B1	-0.626182	0.0743757	-0.771958	-0.480405	1.46858e-05	0.000932773
P25119	Tnfrsf1b	Tumor necrosis factor receptor superfamily member 1B	-0.352416	0.108374	-0.564829	-0.140003	0.00996787	0.0559818
P25206	Mcm3	DNA replication licensing factor MCM3	-0.00610066	0.0228966	-0.0509781	0.0387768	0.795902	0.89114
P25425-12	Pou2f1	Isoform 12 of POU domain, class 2, transcription factor 1	0.0295036	0.0543072	-0.0769385	0.135946	0.600137	0.751972
P25444	Rps2	40S ribosomal protein S2	-0.0390564	0.0554031	-0.147646	0.0695336	0.498677	0.66932
P25799	Nfkb1	Nuclear factor NF-kappa-B p105 subunit	0.114083	0.0522029	0.0117654	0.216401	0.0566756	0.172264
P25976	Ubtf	Nucleolar transcription factor 1	0.145905	0.0293045	0.0884681	0.203342	0.00076056	0.0115414
P26011	Itgb7	Integrin beta-7	-0.0341884	0.0577472	-0.147373	0.078996	0.568399	0.728501
P26039	Tln1	Talin-1	-0.0403746	0.0726706	-0.182809	0.10206	0.592036	0.747312
P26040	Ezr	Ezrin	-0.126947	0.0462586	-0.217614	-0.0362805	0.0226875	0.0939367
P26041	Msn	Moesin	-0.0898512	0.0437727	-0.175646	-0.00405661	0.0703089	0.198339
P26043	Rdx	Radixin	0.0373204	0.0282517	-0.0180528	0.0926937	0.219101	0.403913
P26187	Mgmt	Methylated-DNA--protein-cysteine methyltransferase	-0.131296	0.150784	-0.426832	0.16424	0.406512	0.589299
P26231	Ctnna1	Catenin alpha-1	-0.834544	0.643009	-2.09484	0.425753	0.226605	0.411712
P26323	Fli1	Friend leukemia integration 1 transcription factor	0.181733	0.0543304	0.0752456	0.288221	0.0085921	0.0510827
P26350	Ptma	Prothymosin alpha	0.0570455	0.0663792	-0.0730578	0.187149	0.412431	0.594801
P26369	U2af2	Splicing factor U2AF 65 kDa subunit	-0.0653029	0.0303019	-0.124695	-0.00591115	0.0595429	0.178339
P26443	Glud1	Glutamate dehydrogenase 1, mitochondrial	-0.00576067	0.0245871	-0.0539515	0.0424301	0.819998	0.906993
P26450	Pik3r1	Phosphatidylinositol 3-kinase regulatory subunit alpha	-0.162191	0.0634368	-0.286527	-0.037855	0.0308519	0.114835
P26516	Psmd7	26S proteasome non-ATPase regulatory subunit 7	0.00553031	0.0643474	-0.120591	0.131651	0.933392	0.968483
P26638	Sars	Serine--tRNA ligase, cytoplasmic	0.0159892	0.0369393	-0.0564119	0.0883902	0.675312	0.812429
P26645	Marcks	Myristoylated alanine-rich C-kinase substrate	-0.122523	0.117531	-0.352885	0.107838	0.324385	0.51179
P26883	Fkbp1a	Peptidyl-prolyl cis-trans isomerase FKBP1A	-0.0258816	0.0425751	-0.109329	0.0575656	0.558277	0.721116
P26952;P26952-2	Il3ra	Interleukin-3 receptor subunit alpha;Isoform 3 of Interleukin-3 receptor subunit alpha	-0.0685179	0.047607	-0.161828	0.0247919	0.18394	0.3616
P27046	Man2a1	Alpha-mannosidase 2	0.10727	0.0650096	-0.0201484	0.234689	0.133326	0.297545
P27048	Snrpb	Small nuclear ribonucleoprotein-associated protein B	0.00301003	0.0430932	-0.0814527	0.0874727	0.945841	0.973981
P27546;P27546-2	Map4	Microtubule-associated protein 4;Isoform 2 of Microtubule-associated protein 4	0.12313	0.169503	-0.209095	0.455356	0.486043	0.658767
P27577	Ets1	Protein C-ets-1	-0.190304	0.045993	-0.280451	-0.100158	0.00253034	0.023371
P27601	Gna13	Guanine nucleotide-binding protein subunit alpha-13	-0.220458	0.049207	-0.316904	-0.124012	0.00153194	0.0171605
P27612	Plaa	Phospholipase A-2-activating protein	-0.0353739	0.0279048	-0.0900672	0.0193194	0.236731	0.423421
P27641	Xrcc5	X-ray repair cross-complementing protein 5	0.000309513	0.0738421	-0.144421	0.14504	0.996747	0.997557
P27659	Rpl3	60S ribosomal protein L3	-0.0743661	0.0515572	-0.175418	0.026686	0.183071	0.360122
P27661	H2afx	Histone H2AX	-0.273827	0.592527	-1.43518	0.887527	0.654954	0.796835
P27699-10;P27699-11;P27699-2;P27699-5;P27699-6;P27699-7;P27699-8	Crem	Isoform 10 of cAMP-responsive element modulator;Isoform 11 of cAMP-responsive element modulator;Isoform 2 of cAMP-responsive element modulator;Isoform 5 of cAMP-responsive element modulator;Isoform 6 of cAMP-responsive element modulator;Isoform 7 of cAMP-responsive element modulator;Isoform 8 of cAMP-responsive element modulator	-0.101184	0.0795921	-0.257185	0.0548164	0.235499	0.421764
P27773	Pdia3	Protein disulfide-isomerase A3	-0.00261909	0.0372025	-0.0755359	0.0702977	0.945414	0.973704
P27782	Lef1	Lymphoid enhancer-binding factor 1	-0.806807	0.212611	-1.22353	-0.390089	0.00425148	0.0327009
P27808	Mgat1	Alpha-1,3-mannosyl-glycoprotein 2-beta-N-acetylglucosaminyltransferase	0.178304	0.0361378	0.107474	0.249134	0.00080887	0.0119127
P27870	Vav1	Proto-oncogene vav	0.0872446	0.0411728	0.00654586	0.167943	0.0631416	0.184893
P28028	Braf	Serine/threonine-protein kinase B-raf	0.108424	0.0493762	0.0116464	0.205201	0.0557145	0.170605
P28033;P28033-3	Cebpb	CCAAT/enhancer-binding protein beta;Isoform 2 of CCAAT/enhancer-binding protein beta	-2.46741	0.215983	-2.89073	-2.04408	1.16935e-06	0.000225137
P28063	Psmb8	Proteasome subunit beta type-8	-0.0543243	0.060258	-0.17243	0.0637814	0.390795	0.575314
P28076	Psmb9	Proteasome subunit beta type-9	0.261872	0.0340689	0.195097	0.328646	3.04185e-05	0.00156174
P28184	Mt3	Metallothionein-3	0.124764	0.144052	-0.157578	0.407106	0.408928	0.590855
P28271	Aco1	Cytoplasmic aconitate hydratase	-0.0130338	0.0623933	-0.135325	0.109257	0.83918	0.917676
P28352	Apex1	DNA-(apurinic or apyrimidinic site) lyase	0.00244671	0.0503204	-0.0961812	0.101075	0.962282	0.981722
P28474	Adh5	Alcohol dehydrogenase class-3	0.0440965	0.036094	-0.0266477	0.114841	0.25285	0.440806
P28571;P28571-1;P28571-2	Slc6a9	Sodium- and chloride-dependent glycine transporter 1;Isoform GlyT-1A of Sodium- and chloride-dependent glycine transporter 1;Isoform GlyT-1B of Sodium- and chloride-dependent glycine transporter 1	0.262847	0.875814	-1.45375	1.97944	0.770904	0.874846
P28574;P28574-2	Max	Protein max;Isoform 2 of Protein max	-0.553849	0.183683	-0.913867	-0.19383	0.0145914	0.0722067
P28650	Adssl1	Adenylosuccinate synthetase isozyme 1	-0.246151	0.121477	-0.484246	-0.00805675	0.0733689	0.203799
P28656	Nap1l1	Nucleosome assembly protein 1-like 1	-0.0719351	0.0540673	-0.177907	0.0340369	0.216088	0.401361
P28658	Atxn10	Ataxin-10	-0.0544898	0.0683399	-0.188436	0.0794563	0.445781	0.624278
P28659-4	Celf1	Isoform 4 of CUGBP Elav-like family member 1	-0.0838671	0.0684693	-0.218067	0.0503327	0.251709	0.439948
P28660;P28660-2	Nckap1	Nck-associated protein 1;Isoform 2 of Nck-associated protein 1	0.0745127	0.100628	-0.122718	0.271743	0.477882	0.652533
P28665	Mug1	Murinoglobulin-1	-0.166708	0.14639	-0.453633	0.120217	0.284195	0.472666
P28667	Marcksl1	MARCKS-related protein	-0.00758371	0.268582	-0.534005	0.518838	0.97809	0.989534
P28704;P28704-2	Rxrb	Retinoic acid receptor RXR-beta;Isoform Short of Retinoic acid receptor RXR-beta	-0.075797	0.282444	-0.629387	0.477793	0.794471	0.890276
P28740	Kif2a	Kinesin-like protein KIF2A	0.230074	0.0400875	0.151502	0.308645	0.000280051	0.00592918
P28741	Kif3a	Kinesin-like protein KIF3A	0.242127	0.201967	-0.153729	0.637982	0.261201	0.449514
P28798	Grn	Progranulin	0.0397184	0.105109	-0.166296	0.245733	0.71428	0.839919
P28843	Dpp4	Dipeptidyl peptidase 4	0.321963	0.247941	-0.164002	0.807929	0.226384	0.411686
P28867;P28867-2	Prkcd	Protein kinase C delta type;Isoform 2 of Protein kinase C delta type	0.0559413	0.0610607	-0.0637377	0.17562	0.383475	0.570408
P29037	Tbp	TATA-box-binding protein	0.00754554	0.0880659	-0.165064	0.180155	0.933596	0.968483
P29341	Pabpc1	Polyadenylate-binding protein 1	-0.23552	0.0485356	-0.33065	-0.14039	0.000905165	0.0127614
P29351;P29351-2	Ptpn6	Tyrosine-protein phosphatase non-receptor type 6;Isoform 2 of Tyrosine-protein phosphatase non-receptor type 6	0.0783404	0.047918	-0.0155788	0.17226	0.136503	0.302191
P29352	Ptpn22	Tyrosine-protein phosphatase non-receptor type 22	0.0762098	0.342491	-0.595073	0.747493	0.82888	0.91159
P29391	Ftl1	Ferritin light chain 1	-0.110321	0.0565816	-0.221221	0.000578733	0.0829971	0.220693
P29416	Hexa	Beta-hexosaminidase subunit alpha	0.124958	0.126781	-0.123533	0.373449	0.350072	0.536112
P29452	Casp1	Caspase-1	0.0873794	0.0745251	-0.0586898	0.233448	0.271102	0.459241
P29594	Casp2	Caspase-2	0.0472676	0.0594971	-0.0693467	0.163882	0.447374	0.625714
P29595	Nedd8	NEDD8	0.0716484	0.171985	-0.265441	0.408738	0.686733	0.82026
P29758	Oat	Ornithine aminotransferase, mitochondrial	-0.0243418	0.0247513	-0.0728545	0.0241708	0.351081	0.537127
P29788	Vtn	Vitronectin	0.17497	0.142534	-0.104397	0.454336	0.250749	0.43893
P30276	Ccnb2	G2/mitotic-specific cyclin-B2	0.513098	0.15928	0.20091	0.825287	0.0104665	0.0574734
P30280	Ccnd2	G1/S-specific cyclin-D2	-1.0977	0.183357	-1.45708	-0.738321	0.000205837	0.00474968
P30282	Ccnd3	G1/S-specific cyclin-D3	-0.623293	0.0985937	-0.816536	-0.430049	0.000137379	0.00385829
P30285	Cdk4	Cyclin-dependent kinase 4	0.049022	0.0477632	-0.044594	0.142638	0.331518	0.518533
P30412	Ppic	Peptidyl-prolyl cis-trans isomerase C	0.146845	0.208372	-0.261563	0.555254	0.498809	0.66932
P30415	Nktr	NK-tumor recognition protein	0.170685	0.049314	0.0740298	0.267341	0.00714736	0.0458596
P30416	Fkbp4	Peptidyl-prolyl cis-trans isomerase FKBP4	0.10725	0.0539034	0.00159933	0.212901	0.0778379	0.212571
P30561	Ahr	Aryl hydrocarbon receptor	-0.790444	0.20648	-1.19514	-0.385743	0.00403893	0.0316589
P30681	Hmgb2	High mobility group protein B2	0.0507694	0.0708709	-0.0881375	0.189676	0.491935	0.663778
P31001	Des	Desmin	0.454528	0.268313	-0.0713662	0.980423	0.124506	0.284737
P31041	Cd28	T-cell-specific surface glycoprotein CD28	-0.428372	0.0651847	-0.556134	-0.300611	0.00010257	0.00312838
P31230	Aimp1	Aminoacyl tRNA synthase complex-interacting multifunctional protein 1	-0.823812	0.274401	-1.36164	-0.285985	0.0149027	0.0733353
P31254	Uba1y	Ubiquitin-like modifier-activating enzyme 1 Y	-0.088867	0.301869	-0.680531	0.502797	0.775138	0.878518
P31266;P31266-2	Rbpj	Recombining binding protein suppressor of hairless;Isoform 2 of Recombining binding protein suppressor of hairless	0.065225	0.0218784	0.0223433	0.108107	0.0154183	0.0745038
P31324	Prkar2b	cAMP-dependent protein kinase type II-beta regulatory subunit	0.267872	0.110922	0.050465	0.485279	0.0389311	0.133883
P31750	Akt1	RAC-alpha serine/threonine-protein kinase	0.0926657	0.0395225	0.0152015	0.17013	0.0436877	0.144696
P31786	Dbi	Acyl-CoA-binding protein	0.389024	0.118281	0.157193	0.620855	0.00939362	0.053987
P31938	Map2k1	Dual specificity mitogen-activated protein kinase kinase 1	0.0302714	0.0513645	-0.070403	0.130946	0.570126	0.730259
P32020;P32020-2	Scp2	Non-specific lipid-transfer protein;Isoform SCP2 of Non-specific lipid-transfer protein	0.0633521	0.0452913	-0.0254189	0.152123	0.195386	0.377003
P32037	Slc2a3	Solute carrier family 2, facilitated glucose transporter member 3	0.143957	0.0337302	0.0778457	0.210068	0.00208676	0.0206622
P32067	Ssb	Lupus La protein homolog	-0.109059	0.0400158	-0.18749	-0.0306275	0.0234006	0.0956677
P32233	Drg1	Developmentally-regulated GTP-binding protein 1	0.0339933	0.0409344	-0.0462381	0.114225	0.427772	0.607873
P32261	Serpinc1	Antithrombin-III	-0.123923	0.160701	-0.438898	0.191051	0.460389	0.635977
P32883-2	Kras	Isoform 2B of GTPase KRas	0.0396528	0.104699	-0.165557	0.244862	0.713667	0.839744
P32921-2	Wars	Isoform 2 of Tryptophan--tRNA ligase, cytoplasmic	-0.0986634	0.0635504	-0.223222	0.0258952	0.154954	0.325493
P33174	Kif4	Chromosome-associated kinesin KIF4	-0.111362	0.0863623	-0.280633	0.0579076	0.229382	0.414678
P33215	Nedd1	Protein NEDD1	0.180753	0.0439543	0.0946025	0.266903	0.002628	0.0238455
P33609	Pola1	DNA polymerase alpha catalytic subunit	-0.0400601	0.0377239	-0.113999	0.0338788	0.315932	0.503871
P33610	Prim2	DNA primase large subunit	0.144443	0.017327	0.110482	0.178403	1.59063e-05	0.000999985
P33611	Pola2	DNA polymerase alpha subunit B	0.079213	0.0245465	0.0311019	0.127324	0.0103713	0.0573684
P34022	Ranbp1	Ran-specific GTPase-activating protein	0.0182047	0.0465463	-0.073026	0.109435	0.704813	0.834818
P34884	Mif	Macrophage migration inhibitory factor	-0.0102064	0.159285	-0.322405	0.301992	0.95031	0.975535
P34902	Il2rg	Cytokine receptor common subunit gamma	-0.586937	0.0715307	-0.727138	-0.446737	1.80664e-05	0.00106059
P35123	Usp4	Ubiquitin carboxyl-terminal hydrolase 4	-0.0967989	0.0644729	-0.223166	0.0295679	0.167498	0.341631
P35235	Ptpn11	Tyrosine-protein phosphatase non-receptor type 11	0.126445	0.0581287	0.0125122	0.240377	0.0576186	0.174527
P35276	Rab3d	Ras-related protein Rab-3D	0.250696	0.0557079	0.141509	0.359884	0.00148854	0.0168995
P35278	Rab5c	Ras-related protein Rab-5C	-0.141602	0.0321521	-0.20462	-0.0785839	0.00171009	0.0182914
P35279	Rab6a	Ras-related protein Rab-6A	0.0589261	0.0445026	-0.028299	0.146151	0.218109	0.403247
P35282	Rab21	Ras-related protein Rab-21	0.0519665	0.0345057	-0.0156647	0.119598	0.166324	0.340049
P35285	Rab22a	Ras-related protein Rab-22A	-0.175561	0.0500826	-0.273723	-0.0773991	0.00666634	0.0438328
P35288	Rab23	Ras-related protein Rab-23	0.523281	0.409491	-0.279321	1.32588	0.233265	0.419115
P35290	Rab24	Ras-related protein Rab-24	-0.464852	0.434955	-1.31736	0.387661	0.313015	0.501948
P35293	Rab18	Ras-related protein Rab-18	-0.122279	0.0436855	-0.207902	-0.0366555	0.0207439	0.0896343
P35294	Rab19	Ras-related protein Rab-19	0.0471079	0.0604065	-0.0712888	0.165505	0.455498	0.632482
P35486	Pdha1	Pyruvate dehydrogenase E1 component subunit alpha, somatic form, mitochondrial	0.085303	0.027019	0.0323458	0.13826	0.0116033	0.0617871
P35505	Fah	Fumarylacetoacetase	0.0482108	0.129913	-0.206418	0.30284	0.719147	0.842422
P35550	Fbl	rRNA 2'-O-methyltransferase fibrillarin	-0.0765862	0.044489	-0.163785	0.0106122	0.119271	0.277252
P35564	Canx	Calnexin	0.00534426	0.0334309	-0.0601804	0.0708689	0.876522	0.938195
P35585	Ap1m1	AP-1 complex subunit mu-1	-0.0666547	0.0464437	-0.157684	0.0243749	0.185063	0.363228
P35601;P35601-2	Rfc1	Replication factor C subunit 1;Isoform 2 of Replication factor C subunit 1	-0.0238605	0.081361	-0.183328	0.135607	0.775968	0.879024
P35700	Prdx1	Peroxiredoxin-1	-0.0404799	0.0399125	-0.118708	0.0377485	0.336968	0.524407
P35737	H2-DMb1	Class II histocompatibility antigen, M beta 1 chain	-0.430597	0.279444	-0.978308	0.117114	0.157728	0.328904
P35761;P35761-2	Ttk	Dual specificity protein kinase TTK;Isoform 2 of Dual specificity protein kinase TTK	0.547213	0.151215	0.250831	0.843594	0.00558242	0.0387748
P35762	Cd81	CD81 antigen	0.784356	0.487607	-0.171353	1.74006	0.142169	0.309597
P35821	Ptpn1	Tyrosine-protein phosphatase non-receptor type 1	-0.0465301	0.0294281	-0.104209	0.0111489	0.148303	0.318495
P35831	Ptpn12	Tyrosine-protein phosphatase non-receptor type 12	0.363248	0.221153	-0.0702128	0.796708	0.134899	0.299715
P35922;P35922-2;P35922-3	Fmr1	Synaptic functional regulator FMR1;Isoform 2 of Synaptic functional regulator FMR1;Isoform 3 of Synaptic functional regulator FMR1	0.247791	0.102623	0.0466506	0.448932	0.0389552	0.133883
P35951	Ldlr	Low-density lipoprotein receptor	-0.136151	0.0988164	-0.329831	0.0575287	0.201547	0.384913
P35979	Rpl12	60S ribosomal protein L12	-0.0586692	0.0360065	-0.129242	0.0119036	0.137667	0.303785
P35980	Rpl18	60S ribosomal protein L18	-0.141604	0.061701	-0.262538	-0.0206699	0.0473854	0.15317
P36371	Tap2	Antigen peptide transporter 2	0.0475339	0.0504762	-0.0513995	0.146467	0.37093	0.557662
P36536	Sar1a	GTP-binding protein SAR1a	0.0711669	0.112115	-0.148579	0.290912	0.541379	0.70666
P36552	Cpox	Oxygen-dependent coproporphyrinogen-III oxidase, mitochondrial	0.39054	0.208543	-0.0182039	0.799285	0.0938921	0.237847
P36916	Gnl1	Guanine nucleotide-binding protein-like 1	-0.0106348	0.0352462	-0.0797175	0.0584478	0.769714	0.8743
P36993;P36993-3;P36993-4;P36993-5	Ppm1b	Protein phosphatase 1B;Isoform 2 of Protein phosphatase 1B;Isoform 3 of Protein phosphatase 1B;Isoform 4 of Protein phosphatase 1B	-0.0486955	0.0607115	-0.16769	0.0702991	0.443169	0.622092
P37040	Por	NADPH--cytochrome P450 reductase	-0.0666223	0.0289733	-0.12341	-0.0098347	0.0470424	0.152325
P37217	Cd69	Early activation antigen CD69	-0.280417	0.0446035	-0.36784	-0.192994	0.0001432	0.00390378
P37913	Lig1	DNA ligase 1	-0.0931599	0.068122	-0.226679	0.0403592	0.20463	0.388513
P38060	Hmgcl	Hydroxymethylglutaryl-CoA lyase, mitochondrial	0.117637	0.0488055	0.0219782	0.213296	0.0392283	0.13427
P38532;P38532-2	Hsf1	Heat shock factor protein 1;Isoform 1 of Heat shock factor protein 1	-0.11712	0.373651	-0.849477	0.615236	0.761083	0.8685
P38647	Hspa9	Stress-70 protein, mitochondrial	-0.199223	0.0632063	-0.323107	-0.0753386	0.0117008	0.0621206
P39054	Dnm2	Dynamin-2	0.110271	0.0262038	0.0589113	0.16163	0.00227888	0.0218015
P39098;P39098-2	Man1a2	Mannosyl-oligosaccharide 1,2-alpha-mannosidase IB;Isoform 2 of Mannosyl-oligosaccharide 1,2-alpha-mannosidase IB	-2.02091	0.674829	-3.34357	-0.698245	0.0150855	0.0739393
P39428	Traf1	TNF receptor-associated factor 1	-0.374673	0.099811	-0.570302	-0.179043	0.00452792	0.034025
P39429;P39429-2	Traf2	TNF receptor-associated factor 2;Isoform 2 of TNF receptor-associated factor 2	-0.309114	0.0541487	-0.415245	-0.202982	0.000291122	0.00608
P39447	Tjp1	Tight junction protein ZO-1	0.212102	0.254004	-0.285745	0.709949	0.425309	0.605996
P39688-2	Fyn	Isoform 2 of Tyrosine-protein kinase Fyn	0.030439	0.0854893	-0.13712	0.197998	0.730002	0.84806
P39689	Cdkn1a	Cyclin-dependent kinase inhibitor 1	-0.464385	0.070166	-0.601911	-0.32686	9.72e-05	0.00299557
P39749	Fen1	Flap endonuclease 1	-0.0322984	0.0501131	-0.13052	0.0659233	0.535324	0.700835
P40124	Cap1	Adenylyl cyclase-associated protein 1	-0.0863983	0.0496064	-0.183627	0.0108302	0.115546	0.271844
P40142	Tkt	Transketolase	-0.0359905	0.0438873	-0.12201	0.0500287	0.43336	0.612832
P40201	Chd1	Chromodomain-helicase-DNA-binding protein 1	0.159652	0.106712	-0.049504	0.368809	0.168845	0.342528
P40237	Cd82	CD82 antigen	-0.634952	0.0550791	-0.742907	-0.526998	1.08294e-06	0.0002224
P40336;P40336-2	Vps26a	Vacuolar protein sorting-associated protein 26A;Isoform 2 of Vacuolar protein sorting-associated protein 26A	0.100879	0.0318776	0.0383987	0.163359	0.0114657	0.0613343
P40338	Vhl	von Hippel-Lindau disease tumor suppressor	0.752744	0.424141	-0.0785715	1.58406	0.109681	0.263289
P40630;P40630-2	Tfam	Transcription factor A, mitochondrial;Isoform Nuclear of Transcription factor A, mitochondrial	-0.181801	0.0985225	-0.374905	0.0113034	0.0980861	0.245021
P40694	Ighmbp2	DNA-binding protein SMUBP-2	0.114679	0.0686945	-0.0199623	0.24932	0.129378	0.292326
P41105	Rpl28	60S ribosomal protein L28	-0.0386019	0.0510414	-0.138643	0.0614392	0.46881	0.644203
P41216	Acsl1	Long-chain-fatty-acid--CoA ligase 1	0.0723393	0.0853284	-0.0949044	0.239583	0.418538	0.599817
P41230;P41230-2	Kdm5c	Lysine-specific demethylase 5C;Isoform 2 of Lysine-specific demethylase 5C	-0.523039	0.26642	-1.04522	-0.000856444	0.0812236	0.218187
P41234	Abca2	ATP-binding cassette sub-family A member 2	-0.370207	0.134537	-0.633899	-0.106515	0.0224139	0.0936215
P41241	Csk	Tyrosine-protein kinase CSK	-0.0116093	0.0304456	-0.0712826	0.0480641	0.711818	0.839011
P41272	Cd27	CD27 antigen	-0.271277	0.168419	-0.601379	0.0588248	0.1417	0.309184
P41274	Tnfsf9	Tumor necrosis factor ligand superfamily member 9	0.0570887	0.440723	-0.806728	0.920905	0.899784	0.951709
P42125	Eci1	Enoyl-CoA delta isomerase 1, mitochondrial	0.00937183	0.0409917	-0.070972	0.0897156	0.824269	0.909441
P42128	Foxk1	Forkhead box protein K1	-0.288006	0.0772454	-0.439407	-0.136605	0.00470868	0.0345532
P42208	Septin2	Septin-2	-0.0209293	0.0237731	-0.0675247	0.025666	0.401551	0.584307
P42209	Septin1	Septin-1	0.0729983	0.0317475	0.0107733	0.135223	0.0470499	0.152325
P42225	Stat1	Signal transducer and activator of transcription 1	-0.0604604	0.058141	-0.174417	0.0534961	0.325519	0.512456
P42227	Stat3	Signal transducer and activator of transcription 3	-0.0589116	0.0544187	-0.165572	0.0477491	0.307153	0.496165
P42228	Stat4	Signal transducer and activator of transcription 4	0.0740074	0.0610875	-0.0457242	0.193739	0.256553	0.444649
P42230	Stat5a	Signal transducer and activator of transcription 5A	0.149947	0.0801528	-0.00715275	0.307046	0.0941843	0.237913
P42232	Stat5b	Signal transducer and activator of transcription 5B	0.030104	0.0550632	-0.0778199	0.138028	0.597865	0.750842
P42567	Eps15	Epidermal growth factor receptor substrate 15	0.354654	0.0833383	0.191311	0.517997	0.0021249	0.0208058
P42669	Pura	Transcriptional activator protein Pur-alpha	-0.176511	0.0580274	-0.290245	-0.0627772	0.0139759	0.0702328
P42859	Htt	Huntingtin	-0.0955398	0.0660629	-0.225023	0.0339435	0.182033	0.358881
P42867	Dpagt1	UDP-N-acetylglucosamine--dolichyl-phosphate N-acetylglucosaminephosphotransferase	0.844884	0.411866	0.0376274	1.65214	0.0704587	0.198507
P42932	Cct8	T-complex protein 1 subunit theta	0.00113847	0.0396533	-0.0765821	0.078859	0.977722	0.989534
P43247	Msh2	DNA mismatch repair protein Msh2	-0.0311198	0.0676948	-0.163802	0.101562	0.656629	0.797824
P43274	Hist1h1e	Histone H1.4	0.0777853	0.0977905	-0.113884	0.269455	0.446835	0.625239
P43275	Hist1h1a	Histone H1.1	-0.137133	0.0506029	-0.236315	-0.0379515	0.023998	0.097157
P43276	Hist1h1b	Histone H1.5	0.00826061	0.0648985	-0.118941	0.135462	0.901513	0.952697
P43277	Hist1h1d	Histone H1.3	-0.00919267	0.0752572	-0.156697	0.138311	0.905464	0.954253
P43300	Egr3	Early growth response protein 3	-3.90875	4.3355	-12.4063	4.58884	0.390775	0.575314
P43346	Dck	Deoxycytidine kinase	0.0886294	0.0571639	-0.0234118	0.200671	0.155447	0.326195
P43404	Zap70	Tyrosine-protein kinase ZAP-70	0.0782238	0.0433798	-0.00680058	0.163248	0.104853	0.255235
P43406	Itgav	Integrin alpha-V	-0.137775	0.0692904	-0.273584	-0.00196558	0.0780015	0.212829
P43883	Plin2	Perilipin-2	-0.10035	0.124179	-0.343741	0.143042	0.439867	0.618162
P45376	Akr1b1	Aldo-keto reductase family 1 member B1	0.0922247	0.0362113	0.0212506	0.163199	0.0313564	0.116098
P45481	Crebbp	CREB-binding protein	0.00538852	0.101021	-0.192613	0.20339	0.958626	0.980265
P45700	Man1a1	Mannosyl-oligosaccharide 1,2-alpha-mannosidase IA	-0.493792	0.124773	-0.738347	-0.249237	0.00331668	0.0279919
P45878	Fkbp2	Peptidyl-prolyl cis-trans isomerase FKBP2	0.0257432	0.046359	-0.0651204	0.116607	0.592221	0.747312
P45952	Acadm	Medium-chain specific acyl-CoA dehydrogenase, mitochondrial	0.0409668	0.0504392	-0.057894	0.139828	0.437631	0.616485
P46061	Rangap1	Ran GTPase-activating protein 1	0.029685	0.0331877	-0.0353629	0.0947329	0.394368	0.578225
P46062	Sipa1	Signal-induced proliferation-associated protein 1	0.00293442	0.0458015	-0.0868366	0.0927054	0.950316	0.975535
P46414	Cdkn1b	Cyclin-dependent kinase inhibitor 1B	-1.4099	1.09521	-3.55652	0.736712	0.230096	0.41536
P46460	Nsf	Vesicle-fusing ATPase	0.0841623	0.0309756	0.02345	0.144875	0.0237222	0.096603
P46467	Vps4b	Vacuolar protein sorting-associated protein 4B	-0.0955461	0.0426231	-0.179087	-0.0120049	0.0517036	0.162358
P46471	Psmc2	26S proteasome regulatory subunit 7	-0.0450771	0.0446032	-0.132499	0.0423451	0.338593	0.526014
P46638	Rab11b	Ras-related protein Rab-11B	0.0102049	0.0309546	-0.0504662	0.0708759	0.749191	0.860669
P46656	Fdx1	Adrenodoxin, mitochondrial	0.22296	0.110167	0.00703152	0.438888	0.0736655	0.20416
P46662;P46662-2	Nf2	Merlin;Isoform 2 of Merlin	1.47823	0.895121	-0.276212	3.23266	0.133046	0.297315
P46664	Adss	Adenylosuccinate synthetase isozyme 2	-0.0197422	0.045693	-0.109301	0.0698162	0.675864	0.812513
P46718	Pdcd2	Programmed cell death protein 2	-0.30616	0.0863542	-0.475414	-0.136906	0.00626089	0.0422028
P46737	Brcc3	Lys-63-specific deubiquitinase BRCC36	-0.0909012	0.199761	-0.482433	0.300631	0.659852	0.800423
P46935	Nedd4	E3 ubiquitin-protein ligase NEDD4	0.247958	0.0838115	0.0836877	0.412229	0.0159979	0.0761104
P46938;P46938-2	Yap1	Transcriptional coactivator YAP1;Isoform 2 of Transcriptional coactivator YAP1	0.00453818	0.274834	-0.534137	0.543214	0.987186	0.993475
P46978	Stt3a	Dolichyl-diphosphooligosaccharide--protein glycosyltransferase subunit STT3A	0.188565	0.0519419	0.0867593	0.290372	0.00548295	0.0382565
P47199	Cryz	Quinone oxidoreductase	0.375225	0.0742471	0.229701	0.520749	0.000686858	0.0108045
P47226;P47226-2	Tes	Testin;Isoform TES1 of Testin	-0.0443917	0.0563648	-0.154867	0.0660834	0.451187	0.628268
P47738	Aldh2	Aldehyde dehydrogenase, mitochondrial	0.0926753	0.179577	-0.259295	0.444645	0.618239	0.766547
P47740	Aldh3a2	Aldehyde dehydrogenase family 3 member A2	-0.0621093	0.0716283	-0.202501	0.0782821	0.408407	0.590586
P47741	Tnfrsf4	Tumor necrosis factor receptor superfamily member 4	-0.667236	0.093835	-0.851152	-0.483319	5.60086e-05	0.00225896
P47753	Capza1	F-actin-capping protein subunit alpha-1	-0.0494929	0.043432	-0.13462	0.0356338	0.283894	0.472594
P47754	Capza2	F-actin-capping protein subunit alpha-2	0.00645791	0.0388079	-0.0696055	0.0825213	0.871515	0.9351
P47757-2	Capzb	Isoform 2 of F-actin-capping protein subunit beta	-0.0335295	0.0434679	-0.118727	0.0516675	0.460264	0.635977
P47758	Srprb	Signal recognition particle receptor subunit beta	0.117527	0.0516517	0.01629	0.218765	0.0489307	0.156117
P47774	Ccr7	C-C chemokine receptor type 7	0.187658	0.11027	-0.028472	0.403787	0.123001	0.282554
P47791-2	Gsr	Isoform Cytoplasmic of Glutathione reductase, mitochondrial	-0.0564685	0.0542668	-0.162831	0.0498945	0.32522	0.512425
P47802	Mtx1	Metaxin-1	-0.00947767	0.0293716	-0.067046	0.0480907	0.754307	0.863917
P47809	Map2k4	Dual specificity mitogen-activated protein kinase kinase 4	-0.0202585	0.0451722	-0.108796	0.068279	0.664415	0.8039
P47811;P47811-4	Mapk14	Mitogen-activated protein kinase 14;Isoform 4 of Mitogen-activated protein kinase 14	0.175775	0.0789367	0.0210587	0.33049	0.0529746	0.165087
P47856;P47856-2	Gfpt1	Glutamine--fructose-6-phosphate aminotransferase [isomerizing] 1;Isoform 2 of Glutamine--fructose-6-phosphate aminotransferase [isomerizing] 1	0.201848	0.0719978	0.0607318	0.342963	0.0205938	0.0892881
P47857;P47857-2;P47857-3	Pfkm	ATP-dependent 6-phosphofructokinase, muscle type;Isoform 2 of ATP-dependent 6-phosphofructokinase, muscle type;Isoform 3 of ATP-dependent 6-phosphofructokinase, muscle type	-0.0618415	0.0810907	-0.220779	0.0970964	0.465207	0.640622
P47911	Rpl6	60S ribosomal protein L6	-0.0501253	0.0594711	-0.166689	0.066438	0.421145	0.602153
P47915	Rpl29	60S ribosomal protein L29	-0.0255157	0.0898419	-0.201606	0.150574	0.782831	0.883414
P47930	Fosl2	Fos-related antigen 2	0.0953772	0.177814	-0.253137	0.443892	0.604693	0.755069
P47941	Crkl	Crk-like protein	-0.0135628	0.0214623	-0.0556289	0.0285033	0.543145	0.708815
P47955	Rplp1	60S acidic ribosomal protein P1	0.365108	0.46477	-0.545841	1.27606	0.452305	0.629041
P47962	Rpl5	60S ribosomal protein L5	-0.221575	0.0576792	-0.334626	-0.108523	0.00395746	0.0313713
P47963	Rpl13	60S ribosomal protein L13	-0.0467628	0.0786133	-0.200845	0.107319	0.5666	0.728299
P47964	Rpl36	60S ribosomal protein L36	-0.21475	0.060643	-0.333611	-0.09589	0.00630202	0.0423411
P47968	Rpia	Ribose-5-phosphate isomerase	-0.127132	0.0587039	-0.242191	-0.012072	0.0585274	0.176326
P47993	Xcl1	Lymphotactin	-0.410427	0.582925	-1.55296	0.732107	0.499193	0.66932
P48024	Eif1	Eukaryotic translation initiation factor 1	-0.792932	0.132154	-1.05195	-0.53391	0.000202485	0.00472773
P48036	Anxa5	Annexin A5	0.050134	0.0422651	-0.0327057	0.132974	0.265921	0.453834
P48193;P48193-2	Epb41	Protein 4.1;Isoform 2 of Protein 4.1	-0.222461	0.0304476	-0.282138	-0.162784	4.53363e-05	0.00199512
P48377	Rfx1	MHC class II regulatory factor RFX1	-0.018855	0.0990631	-0.213019	0.175309	0.853272	0.924944
P48410	Abcd1	ATP-binding cassette sub-family D member 1	-0.340642	0.0651904	-0.468415	-0.212869	0.0005453	0.00938434
P48428	Tbca	Tubulin-specific chaperone A	0.287848	0.0567368	0.176644	0.399052	0.00066879	0.0108005
P48441	Idua	Alpha-L-iduronidase	0.18745	0.181357	-0.168009	0.542909	0.328297	0.515504
P48453;P48453-2	Ppp3cb	Serine/threonine-protein phosphatase 2B catalytic subunit beta isoform;Isoform 1 of Serine/threonine-protein phosphatase 2B catalytic subunit beta isoform	0.202905	0.419677	-0.619663	1.02547	0.640301	0.78521
P48455	Ppp3cc	Serine/threonine-protein phosphatase 2B catalytic subunit gamma isoform	0.233006	0.125699	-0.013365	0.479376	0.0967833	0.242786
P48678	Lmna	Prelamin-A/C	-0.153732	0.121022	-0.390936	0.0834713	0.235839	0.42214
P48722	Hspa4l	Heat shock 70 kDa protein 4L	0.304284	0.0439779	0.218087	0.390481	6.91882e-05	0.00250022
P48725;P48725-3	Pcnt	Pericentrin;Isoform 3 of Pericentrin	0.204924	0.455961	-0.68876	1.09861	0.663747	0.803658
P48754	Brca1	Breast cancer type 1 susceptibility protein homolog	-1.4575	0.644381	-2.72049	-0.194514	0.0500241	0.158648
P48758	Cbr1	Carbonyl reductase [NADPH] 1	0.232776	0.0434661	0.147582	0.317969	0.000459123	0.00834412
P48760;P48760-2;P48760-3;P48760-4;P48760-5	Fpgs	Folylpolyglutamate synthase, mitochondrial;Isoform 2 of Folylpolyglutamate synthase, mitochondrial;Isoform 3 of Folylpolyglutamate synthase, mitochondrial;Isoform 4 of Folylpolyglutamate synthase, mitochondrial;Isoform 5 of Folylpolyglutamate synthase, mitochondrial	-0.455035	0.138771	-0.727027	-0.183043	0.00954408	0.0545464
P48771	Cox7a2	Cytochrome c oxidase subunit 7A2, mitochondrial	0.0416865	0.199347	-0.349033	0.432406	0.839015	0.917658
P48962	Slc25a4	ADP/ATP translocase 1	0.088663	0.0546692	-0.0184887	0.195815	0.139294	0.305951
P49025-5	Cit	Isoform 5 of Citron Rho-interacting kinase	-0.116185	0.106468	-0.324863	0.0924933	0.30351	0.492085
P49117	Nr2c2	Nuclear receptor subfamily 2 group C member 2	0.100405	0.143667	-0.181181	0.381992	0.502288	0.671373
P49135	Ercc3	General transcription and DNA repair factor IIH helicase subunit XPB	0.17581	0.140522	-0.0996118	0.451233	0.242431	0.429942
P49138	Mapkapk2	MAP kinase-activated protein kinase 2	-0.393557	0.319456	-1.01969	0.232576	0.249179	0.438251
P49282;P49282-2;P49282-3;P49282-4	Slc11a2	Natural resistance-associated macrophage protein 2;Isoform 1 of Natural resistance-associated macrophage protein 2;Isoform 3 of Natural resistance-associated macrophage protein 2;Isoform 4 of Natural resistance-associated macrophage protein 2	0.13466	0.128368	-0.116942	0.386262	0.321523	0.508968
P49290	Epx	Eosinophil peroxidase	0.135689	0.80394	-1.44003	1.71141	0.869702	0.934467
P49312	Hnrnpa1	Heterogeneous nuclear ribonucleoprotein A1	-0.0494377	0.0414992	-0.130776	0.0319008	0.264007	0.451694
P49442	Inpp1	Inositol polyphosphate 1-phosphatase	0.188179	0.0592932	0.0719642	0.304393	0.0112986	0.0608263
P49443	Ppm1a	Protein phosphatase 1A	-0.283105	0.217098	-0.708618	0.142407	0.224582	0.409984
P49446;P49446-2;P49446-3	Ptpre	Receptor-type tyrosine-protein phosphatase epsilon;Isoform 2 of Receptor-type tyrosine-protein phosphatase epsilon;Isoform 3 of Receptor-type tyrosine-protein phosphatase epsilon	0.525132	0.160732	0.210097	0.840167	0.00972737	0.0551337
P49452	Cenpc	Centromere protein C	0.367144	0.0581512	0.253168	0.481121	0.000138724	0.00385829
P49586	Pcyt1a	Choline-phosphate cytidylyltransferase A	-0.00564584	0.0378916	-0.0799133	0.0686216	0.884839	0.94235
P49615	Cdk5	Cyclin-dependent-like kinase 5	0.413208	0.182948	0.0546298	0.771787	0.0502909	0.15922
P49710	Hcls1	Hematopoietic lineage cell-specific protein	-0.0659236	0.0536488	-0.171075	0.0392281	0.250307	0.438732
P49717	Mcm4	DNA replication licensing factor MCM4	0.0376683	0.0333744	-0.0277455	0.103082	0.288228	0.476973
P49718	Mcm5	DNA replication licensing factor MCM5	-0.101342	0.052398	-0.204042	0.00135788	0.0851131	0.224099
P49722	Psma2	Proteasome subunit alpha type-2	-0.00187774	0.0301777	-0.0610261	0.0572706	0.951745	0.976061
P49769	Psen1	Presenilin-1	0.0637552	0.0873518	-0.107454	0.234965	0.484034	0.657437
P49962	Srp9	Signal recognition particle 9 kDa protein	0.00142664	0.123869	-0.241356	0.244209	0.991062	0.995137
P50096	Impdh1	Inosine-5'-monophosphate dehydrogenase 1	-0.279967	0.16031	-0.594175	0.034241	0.11469	0.271274
P50136	Bckdha	2-oxoisovalerate dehydrogenase subunit alpha, mitochondrial	0.355574	0.266294	-0.166362	0.877511	0.214575	0.398913
P50171;P50171-2	Hsd17b8	Estradiol 17-beta-dehydrogenase 8;Isoform Long of Estradiol 17-beta-dehydrogenase 8	-0.0657512	0.0720762	-0.207021	0.0755182	0.385424	0.571106
P50172	Hsd11b1	Corticosteroid 11-beta-dehydrogenase isozyme 1	-0.0743038	0.0456524	-0.163783	0.0151748	0.138052	0.304198
P50247	Ahcy	Adenosylhomocysteinase	-0.0049258	0.0513264	-0.105526	0.095674	0.925647	0.96447
P50295	Nat2	Arylamine N-acetyltransferase 2	0.279902	0.056778	0.168617	0.391187	0.000813604	0.0119169
P50396	Gdi1	Rab GDP dissociation inhibitor alpha	0.171451	0.0560611	0.0615717	0.281331	0.013609	0.0688951
P50427	Sts	Steryl-sulfatase	0.157333	0.137796	-0.112747	0.427413	0.283011	0.471633
P50428	Arsa	Arylsulfatase A	0.291855	0.242036	-0.182535	0.766245	0.258625	0.446452
P50429	Arsb	Arylsulfatase B	0.434431	0.180184	0.08127	0.787593	0.0391823	0.134246
P50431	Shmt1	Serine hydroxymethyltransferase, cytosolic	-0.00969826	0.054812	-0.11713	0.0977332	0.863476	0.931505
P50446	Krt6a	Keratin, type II cytoskeletal 6A	0.577274	0.57567	-0.55104	1.70559	0.342162	0.529264
P50516	Atp6v1a	V-type proton ATPase catalytic subunit A	0.00286317	0.0359704	-0.0676388	0.0733651	0.938299	0.970597
P50518	Atp6v1e1	V-type proton ATPase subunit E 1	-0.00605321	0.0424836	-0.089321	0.0772146	0.889837	0.945384
P50543	S100a11	Protein S100-A11	0.249865	0.0927083	0.068157	0.431574	0.0245872	0.0990076
P50544	Acadvl	Very long-chain specific acyl-CoA dehydrogenase, mitochondrial	0.108818	0.0318004	0.0464895	0.171147	0.00760486	0.0476638
P50580	Pa2g4	Proliferation-associated protein 2G4	-0.0182422	0.0354543	-0.0877326	0.0512482	0.619279	0.767373
P50637	Tspo	Translocator protein	-0.0173812	0.0654459	-0.145655	0.110893	0.796545	0.891193
P51125;P51125-2;P51125-6	Cast	Calpastatin;Isoform 2 of Calpastatin;Isoform 6 of Calpastatin	-0.00506854	0.0999602	-0.20099	0.190853	0.960668	0.980887
P51150	Rab7a	Ras-related protein Rab-7a	-0.135765	0.0665454	-0.266194	-0.00533572	0.071744	0.20046
P51163	Uros	Uroporphyrinogen-III synthase	-0.53032	0.247523	-1.01546	-0.0451753	0.0607727	0.180618
P51174	Acadl	Long-chain specific acyl-CoA dehydrogenase, mitochondrial	0.0675374	0.0354824	-0.00200801	0.137083	0.0893995	0.231133
P51175	Ppox	Protoporphyrinogen oxidase	-0.0789585	0.0746987	-0.225368	0.0674508	0.318045	0.506324
P51410	Rpl9	60S ribosomal protein L9	-0.126672	0.0198642	-0.165606	-0.0877381	0.000128724	0.00370592
P51432	Plcb3	1-phosphatidylinositol 4,5-bisphosphate phosphodiesterase beta-3	-0.201973	0.0921202	-0.382529	-0.0214175	0.0560219	0.171036
P51569	Gla	Alpha-galactosidase A	0.715709	0.254545	0.2168	1.21462	0.0203201	0.088643
P51612	Xpc	DNA repair protein complementing XP-C cells homolog	-0.0343427	0.21997	-0.465484	0.396799	0.879381	0.938762
P51660	Hsd17b4	Peroxisomal multifunctional enzyme type 2	0.11113	0.0224061	0.0672136	0.155046	0.000780748	0.0116469
P51791	Clcn3	H(+)/Cl(-) exchange transporter 3	0.00659917	0.0454078	-0.0824001	0.0955984	0.887652	0.94404
P51807	Dynlt1	Dynein light chain Tctex-type 1	-0.248228	0.112343	-0.468421	-0.0280349	0.0544855	0.168179
P51829	Adcy7	Adenylate cyclase type 7	-0.130276	0.316746	-0.751098	0.490547	0.690478	0.823628
P51855	Gss	Glutathione synthetase	-0.0708062	0.0817014	-0.230941	0.0893285	0.408646	0.590586
P51859	Hdgf	Hepatoma-derived growth factor	0.025176	0.0420242	-0.0571915	0.107544	0.563892	0.725896
P51863	Atp6v0d1	V-type proton ATPase subunit d 1	0.240146	0.241843	-0.233867	0.714158	0.346664	0.532684
P51881	Slc25a5	ADP/ATP translocase 2	0.0456111	0.0478094	-0.0480952	0.139317	0.364992	0.551021
P51912	Slc1a5	Neutral amino acid transporter B(0)	-0.202426	0.0557382	-0.311673	-0.0931789	0.00547093	0.0382159
P51943	Ccna2	Cyclin-A2	0.257551	0.100503	0.0605661	0.454536	0.0305549	0.114192
P51949	Mnat1	CDK-activating kinase assembly factor MAT1	-0.0905137	0.0626895	-0.213385	0.0323577	0.182676	0.359715
P52019	Sqle	Squalene monooxygenase	-0.137107	0.0482366	-0.231651	-0.0425635	0.0193276	0.0857511
P52293	Kpna2	Importin subunit alpha-1	-0.58912	0.0838382	-0.753443	-0.424797	6.14013e-05	0.00234895
P52332	Jak1	Tyrosine-protein kinase JAK1	-0.853033	0.293636	-1.42856	-0.277506	0.0174508	0.0804748
P52431	Pold1	DNA polymerase delta catalytic subunit	0.153928	0.0352381	0.0848613	0.222995	0.00180175	0.0188464
P52432	Polr1c	DNA-directed RNA polymerases I and III subunit RPAC1	-0.215474	0.0495408	-0.312574	-0.118374	0.0018518	0.0191747
P52479;P52479-2	Usp10	Ubiquitin carboxyl-terminal hydrolase 10;Isoform 2 of Ubiquitin carboxyl-terminal hydrolase 10	-0.051091	0.0748569	-0.19781	0.0956285	0.512095	0.680653
P52480	Pkm	Pyruvate kinase PKM	0.0348654	0.0330944	-0.0299996	0.0997305	0.319566	0.507004
P52480-2	Pkm	Isoform M1 of Pyruvate kinase PKM	0.169508	0.0677775	0.0366642	0.302352	0.0338091	0.121433
P52503	Ndufs6	NADH dehydrogenase [ubiquinone] iron-sulfur protein 6, mitochondrial	0.299733	0.170639	-0.0347191	0.634184	0.112877	0.268196
P52623	Uck1	Uridine-cytidine kinase 1	0.150974	0.896571	-1.60631	1.90825	0.87	0.934522
P52633	Stat6	Signal transducer and transcription activator 6	0.0850474	0.0322866	0.0217656	0.148329	0.0271737	0.105626
P52760	Rida	2-iminobutanoate/2-iminopropanoate deaminase	-0.0134369	0.0650899	-0.141013	0.114139	0.841045	0.919063
P52825	Cpt2	Carnitine O-palmitoyltransferase 2, mitochondrial	-0.338361	0.0780943	-0.491426	-0.185296	0.00189754	0.0195497
P52875	Tmem165	Transmembrane protein 165	0.0631063	0.0778891	-0.0895563	0.215769	0.438718	0.616828
P52912	Tia1	Nucleolysin TIA-1	-0.103542	0.0467644	-0.1952	-0.0118834	0.0540813	0.167182
P53026	Rpl10a	60S ribosomal protein L10a	-0.13078	0.0386147	-0.206464	-0.0550947	0.00804003	0.0492836
P53349	Map3k1	Mitogen-activated protein kinase kinase kinase 1	0.620179	0.329163	-0.0249805	1.26534	0.0921996	0.235506
P53395	Dbt	Lipoamide acyltransferase component of branched-chain alpha-keto acid dehydrogenase complex, mitochondrial	-0.0949806	0.0334176	-0.160479	-0.0294821	0.0193326	0.0857511
P53564-3	Cux1	Isoform 3 of Homeobox protein cut-like 1	-0.0856379	0.0622585	-0.207665	0.0363888	0.202234	0.385627
P53569	Cebpz	CCAAT/enhancer-binding protein zeta	-0.316292	0.0594503	-0.432815	-0.19977	0.000480807	0.00856143
P53612	Rabggtb	Geranylgeranyl transferase type-2 subunit beta	0.309861	0.192842	-0.0681098	0.687831	0.142558	0.309806
P53702	Hccs	Cytochrome c-type heme lyase	0.0988361	0.0395439	0.02133	0.176342	0.0338951	0.121624
P53762;P53762-2	Arnt	Aryl hydrocarbon receptor nuclear translocator;Isoform Short of Aryl hydrocarbon receptor nuclear translocator	-0.481135	0.31407	-1.09671	0.134442	0.1599	0.332034
P53798	Fdft1	Squalene synthase	0.259632	0.217858	-0.16737	0.686634	0.263837	0.451573
P53808	Pctp	Phosphatidylcholine transfer protein	0.0623139	0.0858117	-0.105877	0.230505	0.48619	0.658767
P53810	Pitpna	Phosphatidylinositol transfer protein alpha isoform	0.326353	0.9265	-1.48959	2.14229	0.732764	0.849405
P53811	Pitpnb	Phosphatidylinositol transfer protein beta isoform	0.0497087	0.0762306	-0.0997033	0.199121	0.530646	0.696784
P53986	Slc16a1	Monocarboxylate transporter 1	-0.10979	0.0579738	-0.223419	0.00383883	0.0907858	0.233249
P53994	Rab2a	Ras-related protein Rab-2A	0.0450107	0.0339962	-0.0216218	0.111643	0.218145	0.403247
P53995	Anapc1	Anaphase-promoting complex subunit 1	-0.00208076	0.0791385	-0.157192	0.153031	0.979598	0.989676
P53996	Cnbp	Cellular nucleic acid-binding protein	-0.112238	0.0713774	-0.252138	0.0276612	0.150293	0.320081
P54071	Idh2	Isocitrate dehydrogenase [NADP], mitochondrial	0.0567836	0.0317966	-0.0055377	0.119105	0.107777	0.260946
P54103	Dnajc2	DnaJ homolog subfamily C member 2	-0.0837632	0.042853	-0.167755	0.000228783	0.0823478	0.21944
P54227	Stmn1	Stathmin	0.0982501	0.0630527	-0.0253331	0.221833	0.153609	0.323993
P54276	Msh6	DNA mismatch repair protein Msh6	-0.0069153	0.0668231	-0.137889	0.124058	0.919846	0.961026
P54279	Pms2	Mismatch repair endonuclease PMS2	0.00195439	0.148984	-0.290054	0.293962	0.98982	0.994469
P54310;P54310-2	Lipe	Hormone-sensitive lipase;Isoform 2 of Hormone-sensitive lipase	0.463308	0.142848	0.183326	0.74329	0.0101041	0.0563869
P54726	Rad23a	UV excision repair protein RAD23 homolog A	0.128261	0.131027	-0.128552	0.385074	0.353214	0.539186
P54728	Rad23b	UV excision repair protein RAD23 homolog B	0.215767	0.151745	-0.0816525	0.513187	0.188768	0.368196
P54729	Nub1	NEDD8 ultimate buster 1	-0.00180514	0.0716908	-0.142319	0.138709	0.980461	0.989736
P54731	Faf1	FAS-associated factor 1	0.0378576	0.0689428	-0.0972702	0.172985	0.596284	0.750312
P54775	Psmc4	26S proteasome regulatory subunit 6B	0.047221	0.0383024	-0.0278517	0.122294	0.248864	0.437822
P54818	Galc	Galactocerebrosidase	1.1252	0.699726	-0.246266	2.49666	0.142285	0.309597
P54822	Adsl	Adenylosuccinate lyase	0.152955	0.0541089	0.0469019	0.259009	0.0198255	0.0872464
P54823	Ddx6	Probable ATP-dependent RNA helicase DDX6	0.00335635	0.0522392	-0.0990324	0.105745	0.950176	0.975535
P54923	Adprh	[Protein ADP-ribosylarginine] hydrolase	-0.0553135	0.0468909	-0.14722	0.0365927	0.268392	0.456029
P55041	Gem	GTP-binding protein GEM	-0.436098	0.176954	-0.782929	-0.0892672	0.0358948	0.126587
P55096	Abcd3	ATP-binding cassette sub-family D member 3	0.2305	0.11977	-0.00424906	0.465249	0.0864279	0.226203
P55194	Sh3bp1	SH3 domain-binding protein 1	-0.0367206	0.0457497	-0.12639	0.0529488	0.442861	0.621802
P55200;P55200-2	Kmt2a	Histone-lysine N-methyltransferase 2A;Isoform 2 of Histone-lysine N-methyltransferase 2A	-0.0803275	0.127506	-0.330239	0.169584	0.544361	0.709951
P55258	Rab8a	Ras-related protein Rab-8A	0.125582	0.0603696	0.0072571	0.243906	0.0672422	0.192509
P55264	Adk	Adenosine kinase	0.406704	0.0612893	0.286577	0.526831	9.52751e-05	0.00297964
P55302	Lrpap1	Alpha-2-macroglobulin receptor-associated protein	0.0897307	0.0434281	0.00461153	0.17485	0.0687875	0.19557
P55772	Entpd1	Ectonucleoside triphosphate diphosphohydrolase 1	-0.0914922	0.297938	-0.67545	0.492466	0.765765	0.871422
P55937;P55937-1	Golga3	Golgin subfamily A member 3;Isoform 1 of Golgin subfamily A member 3	-0.215469	0.0783884	-0.36911	-0.0618277	0.0225234	0.0936276
P56135	Atp5mf	ATP synthase subunit f, mitochondrial	0.00891138	0.0850025	-0.157694	0.175516	0.918805	0.960492
P56183;P56183-3	Rrp1	Ribosomal RNA processing protein 1 homolog A;Isoform 3 of Ribosomal RNA processing protein 1 homolog A	-0.923444	0.159395	-1.23586	-0.611029	0.000261624	0.00565869
P56203	Ctsw	Cathepsin W	0.20172	0.0777527	0.0493246	0.354115	0.0290045	0.11054
P56212	Arpp19	cAMP-regulated phosphoprotein 19	-0.000933894	0.0642281	-0.126821	0.124953	0.988716	0.993988
P56213	Gfer	FAD-linked sulfhydryl oxidase ALR	-0.369634	0.152399	-0.668335	-0.070932	0.0382679	0.132157
P56371	Rab4a	Ras-related protein Rab-4A	0.148545	0.487161	-0.806291	1.10338	0.767361	0.872594
P56376	Acyp1	Acylphosphatase-1	0.119404	0.111855	-0.099831	0.338639	0.313545	0.502145
P56380	Nudt2	Bis(5'-nucleosyl)-tetraphosphatase [asymmetrical]	0.159634	0.0432574	0.0748494	0.244419	0.00499486	0.0358203
P56382	Atp5f1e	ATP synthase subunit epsilon, mitochondrial	0.201286	0.174328	-0.140397	0.542969	0.277974	0.466139
P56387	Dynlt3	Dynein light chain Tctex-type 3	0.542892	0.118192	0.311236	0.774548	0.00130288	0.0159266
P56390	Cks2	Cyclin-dependent kinases regulatory subunit 2	0.103077	0.310842	-0.506174	0.712328	0.747779	0.860333
P56391	Cox6b1	Cytochrome c oxidase subunit 6B1	0.174341	0.0471498	0.0819274	0.266755	0.0049389	0.035589
P56393	Cox7b	Cytochrome c oxidase subunit 7B, mitochondrial	-0.412111	0.266591	-0.93463	0.110407	0.156541	0.327265
P56394	Cox17	Cytochrome c oxidase copper chaperone	0.112844	0.289643	-0.454855	0.680544	0.705892	0.835573
P56395	Cyb5a	Cytochrome b5	0.119583	0.114923	-0.105667	0.344833	0.325231	0.512425
P56399	Usp5	Ubiquitin carboxyl-terminal hydrolase 5	0.110757	0.0798683	-0.0457854	0.267298	0.198904	0.381966
P56477	Irf5	Interferon regulatory factor 5	0.393721	0.316545	-0.226708	1.01415	0.244991	0.433194
P56480	Atp5f1b	ATP synthase subunit beta, mitochondrial	0.00761482	0.0301042	-0.0513894	0.0666191	0.805991	0.896823
P56565	S100a1	Protein S100-A1	-0.392607	0.513268	-1.39861	0.613399	0.463906	0.639831
P56581;P56581-2	Tdg	G/T mismatch-specific thymine DNA glycosylase;Isoform 2 of G/T mismatch-specific thymine DNA glycosylase	-0.430012	0.178086	-0.77906	-0.0809635	0.038952	0.133883
P56671	Maz	Myc-associated zinc finger protein	0.0305486	0.0658296	-0.0984773	0.159575	0.653627	0.796129
P56812	Pdcd5	Programmed cell death protein 5	0.0422934	0.0728647	-0.100521	0.185108	0.575862	0.734772
P56873	Znrd2	Protein ZNRD2	0.19826	0.204532	-0.202622	0.599142	0.357704	0.543864
P56959	Fus	RNA-binding protein FUS	-0.190055	0.0557982	-0.29942	-0.0806909	0.00779737	0.0483964
P56960	Exosc10	Exosome component 10	0.0681847	0.0733678	-0.0756163	0.211986	0.376959	0.563563
P57080	Usp25	Ubiquitin carboxyl-terminal hydrolase 25	0.607636	0.0438367	0.521717	0.693556	2.2349e-07	0.000121555
P57716	Ncstn	Nicastrin	-0.121997	0.0281986	-0.177266	-0.0667272	0.00191536	0.0196348
P57725	Samsn1	SAM domain-containing protein SAMSN-1	0.00276676	0.0431885	-0.0818826	0.0874161	0.950321	0.975535
P57746	Atp6v1d	V-type proton ATPase subunit D	-0.695726	0.159268	-1.00789	-0.383562	0.00180158	0.0188464
P57759	Erp29	Endoplasmic reticulum resident protein 29	0.0435446	0.0336692	-0.0224471	0.109536	0.228113	0.412868
P57776	Eef1d	Elongation factor 1-delta	0.00999149	0.0710661	-0.129298	0.149281	0.891287	0.946435
P57780	Actn4	Alpha-actinin-4	0.0122734	0.0713985	-0.127668	0.152214	0.867319	0.933046
P57784	Snrpa1	U2 small nuclear ribonucleoprotein A'	0.0156211	0.0541688	-0.0905496	0.121792	0.779588	0.881731
P57787	Slc16a3	Monocarboxylate transporter 4	0.0927412	0.0652362	-0.0351217	0.220604	0.188849	0.368196
P57791	Rce1	CAAX prenyl protease 2	1.15338	0.253494	0.656533	1.65023	0.00138607	0.0163281
P58021	Tm9sf2	Transmembrane 9 superfamily member 2	0.00030558	0.0331787	-0.0647248	0.0653359	0.992852	0.995382
P58043	Sesn2	Sestrin-2	-1.47612	0.199339	-1.86682	-1.08541	4.08142e-05	0.00187337
P58044	Idi1	Isopentenyl-diphosphate Delta-isomerase 1	0.133354	0.0523978	0.0306542	0.236054	0.0314502	0.116236
P58058	Nadk	NAD kinase	0.319987	0.104058	0.116033	0.523941	0.0132447	0.0674387
P58059	Mrps21	28S ribosomal protein S21, mitochondrial	-0.0950481	0.0663627	-0.225119	0.0350228	0.185874	0.364008
P58064	Mrps6	28S ribosomal protein S6, mitochondrial	0.530748	0.133064	0.269942	0.791554	0.00316412	0.0270506
P58069	Rasa2	Ras GTPase-activating protein 2	0.0217142	0.0601803	-0.0962391	0.139668	0.726558	0.846186
P58137	Acot8	Acyl-coenzyme A thioesterase 8	0.180153	0.0572419	0.0679588	0.292347	0.0117902	0.0623708
P58252	Eef2	Elongation factor 2	-0.0281394	0.0414672	-0.109415	0.0531363	0.514464	0.682959
P58281-2	Opa1	Isoform 2 of Dynamin-like 120 kDa protein, mitochondrial	-0.0378221	0.0572103	-0.149954	0.0743101	0.525105	0.692163
P58334	Klf16	Krueppel-like factor 16	-0.963549	0.139997	-1.23794	-0.689155	7.2051e-05	0.00255119
P58389	Ptpa	Serine/threonine-protein phosphatase 2A activator	0.026239	0.0293567	-0.0313001	0.0837781	0.394702	0.578577
P58404;P58404-2	Strn4	Striatin-4;Isoform 2 of Striatin-4	-0.143077	0.0207769	-0.1838	-0.102354	7.17536e-05	0.00255119
P58462;P58462-4	Foxp1	Forkhead box protein P1;Isoform 4 of Forkhead box protein P1	-0.121485	0.0601267	-0.239334	-0.003637	0.0740635	0.204989
P58466	Ctdsp1	Carboxy-terminal domain RNA polymerase II polypeptide A small phosphatase 1	1.09795	0.302233	0.505575	1.69033	0.00546176	0.0382159
P58468	Fam207a	Protein FAM207A	0.62153	0.37751	-0.11839	1.36145	0.13409	0.298672
P58501	Paxbp1	PAX3- and PAX7-binding protein 1	-0.0891809	0.0257371	-0.139626	-0.0387361	0.00710384	0.0457663
P58742	Aaas	Aladin	-0.32513	0.0839056	-0.489585	-0.160675	0.00376026	0.0304861
P58771-2	Tpm1	Isoform 2 of Tropomyosin alpha-1 chain	0.716128	0.211282	0.302016	1.13024	0.00800611	0.0492272
P58801	Ripk2	Receptor-interacting serine/threonine-protein kinase 2	0.0192866	0.0816641	-0.140775	0.179348	0.818588	0.90615
P58802	Tbc1d10a	TBC1 domain family member 10A	-0.0191583	0.189152	-0.389896	0.351579	0.921545	0.961898
P58854	Tubgcp3	Gamma-tubulin complex component 3	0.294787	0.0914544	0.115536	0.474037	0.0104338	0.0574465
P58871	Tnks1bp1	182 kDa tankyrase-1-binding protein	0.173591	0.18861	-0.196085	0.543267	0.381387	0.568518
P58929	Gmeb2	Glucocorticoid modulatory element-binding protein 2	-0.510639	0.205776	-0.913961	-0.107318	0.034904	0.124016
P59016	Vps33b	Vacuolar protein sorting-associated protein 33B	0.377391	0.0744234	0.231521	0.523261	0.000671082	0.0108005
P59017	Bcl2l13	Bcl-2-like protein 13	-0.26016	0.150075	-0.554307	0.0339877	0.117035	0.274475
P59048	Pdrg1	p53 and DNA damage-regulated protein 1	0.0376125	0.0887289	-0.136296	0.211521	0.681588	0.816819
P59110	Senp1	Sentrin-specific protease 1	0.0127285	0.0808641	-0.145765	0.171222	0.8784	0.938726
P59114	Pcif1	mRNA (2'-O-methyladenosine-N(6)-)-methyltransferase	0.242353	0.0986629	0.0489739	0.435732	0.0363742	0.127839
P59235	Nup43	Nucleoporin Nup43	0.0839337	0.0417407	0.00212183	0.165746	0.0752268	0.207042
P59325	Eif5	Eukaryotic translation initiation factor 5	-0.0409157	0.137462	-0.310342	0.228511	0.772726	0.876342
P59326	Ythdf1	YTH domain-containing family protein 1	0.0709383	0.0790937	-0.0840853	0.225962	0.393136	0.577518
P59328	Wdhd1	WD repeat and HMG-box DNA-binding protein 1	0.164135	0.0486615	0.0687583	0.259512	0.00821789	0.0498636
P59438;P59438-2	Hps5	Hermansky-Pudlak syndrome 5 protein homolog;Isoform 2 of Hermansky-Pudlak syndrome 5 protein homolog	-0.146621	0.0471268	-0.23899	-0.0542528	0.0124944	0.064651
P59470	Polr3b	DNA-directed RNA polymerase III subunit RPC2	-0.669143	0.453265	-1.55754	0.219257	0.173981	0.348244
P59481	Lman2l	VIP36-like protein	0.313398	0.121421	0.0754123	0.551384	0.029644	0.111841
P59672;P59672-2	Anks1a	Ankyrin repeat and SAM domain-containing protein 1A;Isoform 2 of Ankyrin repeat and SAM domain-containing protein 1A	0.224624	0.167702	-0.104073	0.55332	0.213274	0.397212
P59708	Sf3b6	Splicing factor 3B subunit 6	0.0890624	0.0394772	0.011687	0.166438	0.050502	0.159607
P59729	Rin3	Ras and Rab interactor 3	0.220412	0.10314	0.0182571	0.422567	0.0613185	0.181558
P59941	Sirt6	NAD-dependent protein deacetylase sirtuin-6	-0.304214	0.305122	-0.902254	0.293825	0.344802	0.531479
P59997	Kdm2a	Lysine-specific demethylase 2A	-0.705205	0.218071	-1.13262	-0.277785	0.0102595	0.0570478
P59999	Arpc4	Actin-related protein 2/3 complex subunit 4	0.043233	0.0338788	-0.0231695	0.109636	0.233864	0.419947
P60060	Sec61g	Protein transport protein Sec61 subunit gamma	-0.410396	0.101567	-0.609468	-0.211324	0.00292581	0.0256658
P60122	Ruvbl1	RuvB-like 1	-0.0297786	0.0279644	-0.0845888	0.0250316	0.314666	0.503547
P60229	Eif3e	Eukaryotic translation initiation factor 3 subunit E	-0.829581	0.572362	-1.95141	0.292249	0.18116	0.357733
P60330	Espl1	Separin	0.294764	0.253917	-0.202913	0.792441	0.275559	0.464023
P60335	Pcbp1	Poly(rC)-binding protein 1	-0.0848793	0.0351095	-0.153694	-0.0160646	0.0387656	0.133726
P60487	Pdxp	Pyridoxal phosphate phosphatase	0.0785301	0.0285965	0.022481	0.134579	0.022619	0.0938424
P60521	Gabarapl2	Gamma-aminobutyric acid receptor-associated protein-like 2	0.0656288	0.0622647	-0.0564099	0.187668	0.319343	0.507004
P60603	Romo1	Reactive oxygen species modulator 1	0.254644	0.128099	0.00357001	0.505719	0.0780641	0.212905
P60605	Ube2g2	Ubiquitin-conjugating enzyme E2 G2	0.00435519	0.206243	-0.399881	0.408591	0.983613	0.991661
P60670	Nploc4	Nuclear protein localization protein 4 homolog	-0.0787734	0.0657681	-0.207679	0.0501321	0.261608	0.449837
P60710	Actb	Actin, cytoplasmic 1	0.939901	0.192213	0.563164	1.31664	0.000859547	0.0123731
P60762-2	Morf4l1	Isoform 2 of Mortality factor 4-like protein 1	-0.377833	0.137338	-0.647015	-0.108651	0.0224357	0.0936276
P60766	Cdc42	Cell division control protein 42 homolog	-0.047818	0.0431361	-0.132365	0.0367289	0.296373	0.485756
P60824	Cirbp	Cold-inducible RNA-binding protein	-0.193389	0.0732709	-0.337	-0.0497777	0.0269418	0.104923
P60840;P60840-2	Ensa	Alpha-endosulfine;Isoform 2 of Alpha-endosulfine	0.397548	0.190324	0.0245131	0.770583	0.0663126	0.190912
P60843	Eif4a1	Eukaryotic initiation factor 4A-I	-0.163342	0.0330101	-0.228041	-0.0986418	0.000793226	0.0118045
P60867	Rps20	40S ribosomal protein S20	-0.0341747	0.0467005	-0.125708	0.0573582	0.482919	0.656933
P60898	Polr2i	DNA-directed RNA polymerase II subunit RPB9	-0.0886584	0.233766	-0.546839	0.369522	0.713287	0.83951
P60904	Dnajc5	DnaJ homolog subfamily C member 5	-0.142788	0.0561631	-0.252868	-0.0327086	0.0315869	0.116461
P61021	Rab5b	Ras-related protein Rab-5B	-0.0659329	0.0444005	-0.152958	0.0210921	0.171714	0.345503
P61022	Chp1	Calcineurin B homologous protein 1	-0.0124504	0.0400511	-0.0909506	0.0660497	0.762983	0.869702
P61025	Cks1b	Cyclin-dependent kinases regulatory subunit 1	0.349575	0.177422	0.00182835	0.697322	0.0803027	0.217089
P61027	Rab10	Ras-related protein Rab-10	-0.0232698	0.0417737	-0.105146	0.0586066	0.591079	0.746696
P61028	Rab8b	Ras-related protein Rab-8B	0.0784476	0.0653698	-0.0496772	0.206572	0.260752	0.449242
P61079;P62838	Ube2d3;Ube2d2	Ubiquitin-conjugating enzyme E2 D3;Ubiquitin-conjugating enzyme E2 D2	-0.178173	0.0830274	-0.340906	-0.0154389	0.0604335	0.180044
P61082	Ube2m	NEDD8-conjugating enzyme Ubc12	0.0414972	0.0453076	-0.0473057	0.1303	0.383604	0.570408
P61087	Ube2k	Ubiquitin-conjugating enzyme E2 K	-0.0633277	0.0370485	-0.135943	0.00928742	0.121563	0.280544
P61089	Ube2n	Ubiquitin-conjugating enzyme E2 N	0.0053981	0.0564062	-0.105158	0.115954	0.925856	0.964524
P61161	Actr2	Actin-related protein 2	-0.0320576	0.0382882	-0.107102	0.0429871	0.424114	0.604573
P61164	Actr1a	Alpha-centractin	-0.0864857	0.0484503	-0.181448	0.0084768	0.107913	0.261119
P61202	Cops2	COP9 signalosome complex subunit 2	-0.0431772	0.0381379	-0.117928	0.0315731	0.286839	0.475185
P61211	Arl1	ADP-ribosylation factor-like protein 1	-0.00688838	0.0518571	-0.108528	0.0947516	0.897247	0.950471
P61222	Abce1	ATP-binding cassette sub-family E member 1	-0.0611893	0.0303776	-0.120729	-0.00164928	0.074808	0.206122
P61226	Rap2b	Ras-related protein Rap-2b	0.0344883	0.0291591	-0.0226636	0.0916402	0.267206	0.454992
P61255	Rpl26	60S ribosomal protein L26	0.0429146	0.0519675	-0.0589417	0.144771	0.430265	0.610236
P61290	Psme3	Proteasome activator complex subunit 3	0.018698	0.0469523	-0.0733285	0.110725	0.699739	0.830974
P61327	Magoh	Protein mago nashi homolog	-0.0728667	0.0448417	-0.160756	0.015023	0.138613	0.304998
P61358	Rpl27	60S ribosomal protein L27	-0.0879391	0.0644719	-0.214304	0.0384258	0.205705	0.388758
P61406	Smg6	Telomerase-binding protein EST1A	-0.212991	0.153873	-0.514582	0.0885993	0.199652	0.382838
P61514	Rpl37a	60S ribosomal protein L37a	-0.0776526	0.0334246	-0.143165	-0.0121403	0.0452471	0.148359
P61600	Naa20	N-alpha-acetyltransferase 20	-0.0100091	0.0873937	-0.181301	0.161283	0.911333	0.956728
P61620	Sec61a1	Protein transport protein Sec61 subunit alpha isoform 1	0.105999	0.104933	-0.0996692	0.311668	0.338803	0.526014
P61750	Arf4	ADP-ribosylation factor 4	-0.229575	0.0611819	-0.349491	-0.109658	0.00453834	0.034025
P61759	Vbp1	Prefoldin subunit 3	0.147503	0.0396734	0.0697437	0.225263	0.00478579	0.0348525
P61804	Dad1	Dolichyl-diphosphooligosaccharide--protein glycosyltransferase subunit DAD1	-0.0816415	0.0465937	-0.172965	0.00968209	0.113649	0.269512
P61924	Copz1	Coatomer subunit zeta-1	-0.00321376	0.154732	-0.306489	0.300062	0.983882	0.99177
P61961	Ufm1	Ubiquitin-fold modifier 1	-0.138821	0.0507745	-0.238339	-0.0393031	0.0230703	0.0950106
P61963	Dcaf7	DDB1- and CUL4-associated factor 7	0.216458	0.097342	0.0256677	0.407248	0.0532428	0.165549
P61965	Wdr5	WD repeat-containing protein 5	0.373192	0.123233	0.131655	0.61473	0.0142851	0.0712637
P61967	Ap1s1	AP-1 complex subunit sigma-1A	0.23999	0.196389	-0.144932	0.624913	0.252742	0.440806
P61971	Nutf2	Nuclear transport factor 2	0.0892593	0.129835	-0.165218	0.343736	0.509106	0.677891
P61979-2	Hnrnpk	Isoform 2 of Heterogeneous nuclear ribonucleoprotein K	-0.107611	0.0150454	-0.1371	-0.0781215	5.35256e-05	0.00221323
P61982	Ywhag	14-3-3 protein gamma	0.00413318	0.0261534	-0.0471275	0.0553939	0.877917	0.938424
P62046	Lrch1	Leucine-rich repeat and calponin homology domain-containing protein 1	0.117818	0.0952429	-0.0688578	0.304494	0.24738	0.435958
P62071	Rras2	Ras-related protein R-Ras2	-0.04176	0.0481296	-0.136094	0.052574	0.408121	0.590519
P62073	Timm10	Mitochondrial import inner membrane translocase subunit Tim10	0.0222323	0.0720048	-0.118897	0.163362	0.764531	0.870822
P62075	Timm13	Mitochondrial import inner membrane translocase subunit Tim13	-0.0197285	0.106904	-0.229261	0.189804	0.857678	0.928021
P62077	Timm8b	Mitochondrial import inner membrane translocase subunit Tim8 B	0.0784979	0.0991233	-0.115784	0.27278	0.448775	0.626071
P62082	Rps7	40S ribosomal protein S7	-0.0512889	0.0311667	-0.112376	0.00979795	0.134249	0.298814
P62137	Ppp1ca	Serine/threonine-protein phosphatase PP1-alpha catalytic subunit	0.00456706	0.0297735	-0.0537889	0.062923	0.881472	0.940364
P62141	Ppp1cb	Serine/threonine-protein phosphatase PP1-beta catalytic subunit	-0.0481072	0.0340476	-0.11484	0.018626	0.19131	0.371114
P62192	Psmc1	26S proteasome regulatory subunit 4	-0.0915442	0.0431956	-0.176208	-0.0068809	0.0631097	0.184893
P62196	Psmc5	26S proteasome regulatory subunit 8	-0.0096632	0.0320085	-0.0723998	0.0530734	0.769592	0.8743
P62242	Rps8	40S ribosomal protein S8	-0.086319	0.0330911	-0.151177	-0.0214604	0.0283392	0.108987
P62245	Rps15a	40S ribosomal protein S15a	-0.0498056	0.0519555	-0.151638	0.0520271	0.362792	0.54918
[truncated: 4,730 more rows]

## Sheet: stimulated - ActD v DMSO
Protein	Gene	Description	log2(fold-change)	Standard Error	95% Confidence Interval Bottom	95% Confidence Interval Top	p-value	FDR
[truncated: 6,161 more rows]
