# Supplementary material for: Cytotoxic T lymphocytes require transcription for infiltration but not target cell lysis
Source: EMBO Rep. 2023 Oct 20;24(11):e57653. doi: 10.15252/embr.202357653 (PMC10626425; doi:10.15252/embr.202357653)
Supplement: Supplementary file 8 — Source Data for Figure 1 [file EMBR-24-e57653-s012.zip › Figure 1/1C.xlsx]

## Sheet: Tnf
	0 min	10 min	20 min	40 min	60 min
biological replicate 1	6.09576	6.33798	7.8054	8.69979	10.1328
biological replicate 2	5.65665	5.77307	6.60352	8.88726	10.3452
biological replicate 3	5.54217	5.62286	7.04761	9.05413	10.0588

## Sheet: Ifng
	0 min	10 min	20 min	40 min	60 min
biological replicate 1	3.91859	3.53204	4.93188	6.85289	9.23478
biological replicate 2	2.56324	2.27415	3.26004	7.04658	9.62669
biological replicate 3	2.80768	3.04261	3.59458	7.06742	9.3494

## Sheet: Ccl3
	0 min	10 min	20 min	40 min	60 min
biological replicate 1	4.15353	3.94926	5.72193	7.47362	9.55064
biological replicate 2	0.776981	0.183142	2.65822	6.61601	9.20088
biological replicate 3	1.62645	1.6665	3.47041	7.28431	9.4077

## Sheet: Csf2
	0 min	10 min	20 min	40 min	60 min
biological replicate 1	1.82675	1.82394	2.79084	4.2654	7.69737
biological replicate 2	1.7057	1.98322	2.58645	5.46007	8.54679
biological replicate 3	1.76812	1.72387	2.15132	4.54497	7.81033

## Sheet: Gzmb
	0 min	10 min	20 min	40 min	60 min
biological replicate 1	11.5628	11.5018	11.6695	11.4426	11.671
biological replicate 2	11.6232	11.6799	11.7968	11.6119	11.8397
biological replicate 3	11.9492	11.9122	11.9318	11.9089	11.854

## Sheet: Gzma
	0 min	10 min	20 min	40 min	60 min
biological replicate 1	9.79414	9.77451	9.92515	9.79443	9.9546
biological replicate 2	9.56433	9.56921	9.57285	9.53663	9.67177
biological replicate 3	10.0159	9.95911	9.98658	10.0312	10.0521

## Sheet: Prf1
	0 min	10 min	20 min	40 min	60 min
biological replicate 1	7.69397	7.81454	7.83785	7.68996	8.16002
biological replicate 2	9.12194	9.20994	9.24345	9.08536	9.62109
biological replicate 3	7.81964	7.94182	7.88054	7.78016	8.13022

## Sheet: Fasl
	0 min	10 min	20 min	40 min	60 min
biological replicate 1	4.78522	4.67299	4.6256	4.80001	6.33351
biological replicate 2	4.61893	4.67431	4.41778	4.79374	6.45908
biological replicate 3	4.94506	4.9854	4.88133	4.86335	6.46324
