# Supplementary material for: Cytotoxic T lymphocytes require transcription for infiltration but not target cell lysis
Source: EMBO Rep. 2023 Oct 20;24(11):e57653. doi: 10.15252/embr.202357653 (PMC10626425; doi:10.15252/embr.202357653)
Supplement: Supplementary file 9 — Source Data for Figure 2 [file EMBR-24-e57653-s008.zip]

Archive with 11 entries (10 files):
- Figure 2/
- Figure 2/2D.xlsx
- __MACOSX/Figure 2/._2D.xlsx
- Figure 2/2E.xlsx
- __MACOSX/Figure 2/._2E.xlsx
- Figure 2/.DS_Store
- __MACOSX/Figure 2/._.DS_Store
- Figure 2/2F.xlsx
- __MACOSX/Figure 2/._2F.xlsx
- Figure 2/~$2E.xlsx
- __MACOSX/Figure 2/._~$2E.xlsx
