# Supplementary material for: Cytotoxic T lymphocytes require transcription for infiltration but not target cell lysis
Source: EMBO Rep. 2023 Oct 20;24(11):e57653. doi: 10.15252/embr.202357653 (PMC10626425; doi:10.15252/embr.202357653)
Supplement: Supplementary file 9 — Source Data for Figure 2 [file EMBR-24-e57653-s008.zip › Figure 2/2D.xlsx]

## Sheet: 2D
gene	log2(fold-change ActD v DMSO)	category
Tnfsf11	-0.548371	cytokine
Ifng	-4.92365	cytokine
Il1a	-0.961353	cytokine
Csf2	-5.10971	cytokine
Tgfb1	-0.191238	cytokine
Il2	-1.08744	cytokine
Tnf	-2.45419	cytokine
Lif	-3.31686	cytokine
Lta	-1.14172	cytokine
Ccl1	-5.59026	cytokine
Ccl3	-3.38094	cytokine
Ccl4	-5.8528	cytokine
Il10	-7.96528	cytokine
Tnfsf9	-2.46241	cytokine
Xcl1	-7.8161	cytokine
Il24	-2.80291	cytokine
Tnfsf14	-13.2195	cytokine
Tnfrsf18	-0.018146	cytokine_receptor
Il2ra	-0.2039	cytokine_receptor
Kit	0.0174789	cytokine_receptor
Ifngr1	-0.334343	cytokine_receptor
Il2rb	-0.434199	cytokine_receptor
Il4r	-1.27671	cytokine_receptor
Il7r	-2.15354	cytokine_receptor
Tnfrsf9	-0.262002	cytokine_receptor
Tnfrsf1b	-0.0278103	cytokine_receptor
Il3ra	0.123933	cytokine_receptor
Il2rg	-0.787166	cytokine_receptor
Cd27	-0.009194	cytokine_receptor
Tnfrsf4	-0.845346	cytokine_receptor
Ccr7	0.277553	cytokine_receptor
Cxcr4	-0.366746	cytokine_receptor
Il12rb1	-0.213021	cytokine_receptor
Tnfrsf8	0.43349	cytokine_receptor
Il18r1	0.589498	cytokine_receptor
Tgfbr2	0.0118541	cytokine_receptor
Crlf2	-0.176711	cytokine_receptor
Gzmb	0.00573816	cytolytic
Gzmc	-0.0656482	cytolytic
Gzmf	-0.261368	cytolytic
Gzme	-0.128653	cytolytic
Gzma	0.203713	cytolytic
Gzmd	-0.00290528	cytolytic
Gzmg	-0.0488191	cytolytic
Prf1	-0.513801	cytolytic
