# Supplementary material for: Cytotoxic T lymphocytes require transcription for infiltration but not target cell lysis
Source: EMBO Rep. 2023 Oct 20;24(11):e57653. doi: 10.15252/embr.202357653 (PMC10626425; doi:10.15252/embr.202357653)
Supplement: Supplementary file 9 — Source Data for Figure 2 [file EMBR-24-e57653-s008.zip › Figure 2/2E.xlsx]

## Sheet: XCL1
	DMSO	DMSO + anti-CD3	ActD	ActD + anti-CD3
biological replicate 1	11.7406	19.1408	12.2353	10.9906
biological replicate 2	13.9003	19.2785	10.896	11.1107
biological replicate 3	0.133431	18.6846	10.6572	11.0163
biological replicate 4	-0.134206	18.2567	11.431	10.9786

## Sheet: IFNG
	DMSO	DMSO + anti-CD3	ActD	ActD + anti-CD3
biological replicate 1	17.6482	22.8972	18.4951	18.5507
biological replicate 2	18.7958	23.0942	18.3163	16.9604
biological replicate 3	18.9559	23.3944	18.0175	18.7545
biological replicate 4	18.6253	23.2821	19.3074	18.7078
