# Supplementary material for: Cytotoxic T lymphocytes require transcription for infiltration but not target cell lysis
Source: EMBO Rep. 2023 Oct 20;24(11):e57653. doi: 10.15252/embr.202357653 (PMC10626425; doi:10.15252/embr.202357653)
Supplement: Supplementary file 9 — Source Data for Figure 2 [file EMBR-24-e57653-s008.zip › Figure 2/2F.xlsx]

## Sheet: GZMB
	DMSO	DMSO + anti-CD3	ActD	ActD + anti-CD3
biological replicate 1	29.1753	28.9307	29.1106	28.9964
biological replicate 2	29.1898	28.9903	29.2095	28.9977
biological replicate 3	29.5382	29.314	29.5254	29.3261
biological replicate 4	29.8154	29.6054	29.817	29.5433

## Sheet: PRF1
	DMSO	DMSO + anti-CD3	ActD	ActD + anti-CD3
biological replicate 1	21.9229	22.2652	21.7618	21.716
biological replicate 2	21.8893	22.277	21.7951	21.6747
biological replicate 3	23.0087	23.2907	23.1019	22.8121
biological replicate 4	23.7302	23.8444	23.8158	23.4194
