# Supplementary material for: Cytotoxic T lymphocytes require transcription for infiltration but not target cell lysis
Source: EMBO Rep. 2023 Oct 20;24(11):e57653. doi: 10.15252/embr.202357653 (PMC10626425; doi:10.15252/embr.202357653)
Supplement: Supplementary file 10 — Source Data for Figure 3 [file EMBR-24-e57653-s002.zip]

Archive with 54 entries (44 files):
- Figure 3/
- __MACOSX/._Figure 3
- Figure 3/3B/
- __MACOSX/Figure 3/._3B
- Figure 3/3C/
- __MACOSX/Figure 3/._3C
- Figure 3/3D/
- __MACOSX/Figure 3/._3D
- Figure 3/.DS_Store
- __MACOSX/Figure 3/._.DS_Store
- Figure 3/3A/
- __MACOSX/Figure 3/._3A
- Figure 3/3B/.DS_Store
- __MACOSX/Figure 3/3B/._.DS_Store
- Figure 3/3B/SourceDataFig3BMovie1/
- __MACOSX/Figure 3/3B/._SourceDataFig3BMovie1
- Figure 3/3B/SourceDataFig3BMovie2/
- __MACOSX/Figure 3/3B/._SourceDataFig3BMovie2
- Figure 3/3B/SourceDataFig3BMovie3/
- __MACOSX/Figure 3/3B/._SourceDataFig3BMovie3
- Figure 3/3C/.DS_Store
- __MACOSX/Figure 3/3C/._.DS_Store
- Figure 3/3C/SourceDataFig3CMovie1/
- __MACOSX/Figure 3/3C/._SourceDataFig3CMovie1
- Figure 3/3C/SourceDataFig3CMovie2/
- __MACOSX/Figure 3/3C/._SourceDataFig3CMovie2
- Figure 3/3D/SourceDataFig3D.xlsx
- __MACOSX/Figure 3/3D/._SourceDataFig3D.xlsx
- Figure 3/3D/.DS_Store
- __MACOSX/Figure 3/3D/._.DS_Store
- Figure 3/3A/SourceDataFig3A.xlsx
- __MACOSX/Figure 3/3A/._SourceDataFig3A.xlsx
- Figure 3/3B/SourceDataFig3BMovie1/.DS_Store
- __MACOSX/Figure 3/3B/SourceDataFig3BMovie1/._.DS_Store
- Figure 3/3B/SourceDataFig3BMovie1/SourceDataFig3BMovie1.mp4
- __MACOSX/Figure 3/3B/SourceDataFig3BMovie1/._SourceDataFig3BMovie1.mp4
- Figure 3/3B/SourceDataFig3BMovie1/README.txt
- __MACOSX/Figure 3/3B/SourceDataFig3BMovie1/._README.txt
- Figure 3/3B/SourceDataFig3BMovie2/SourceDataFig3BMovie2.mp4
- __MACOSX/Figure 3/3B/SourceDataFig3BMovie2/._SourceDataFig3BMovie2.mp4
- Figure 3/3B/SourceDataFig3BMovie2/README.txt
- __MACOSX/Figure 3/3B/SourceDataFig3BMovie2/._README.txt
- Figure 3/3B/SourceDataFig3BMovie3/SourceDataFig3BMovie3.mp4
- __MACOSX/Figure 3/3B/SourceDataFig3BMovie3/._SourceDataFig3BMovie3.mp4
- Figure 3/3B/SourceDataFig3BMovie3/README.txt
- __MACOSX/Figure 3/3B/SourceDataFig3BMovie3/._README.txt
- Figure 3/3C/SourceDataFig3CMovie1/SourceDataFig3CMovie1.mp4
- __MACOSX/Figure 3/3C/SourceDataFig3CMovie1/._SourceDataFig3CMovie1.mp4
- Figure 3/3C/SourceDataFig3CMovie1/README.txt
- __MACOSX/Figure 3/3C/SourceDataFig3CMovie1/._README.txt
- Figure 3/3C/SourceDataFig3CMovie2/SourceDataFig3CMovie2.mp4
- __MACOSX/Figure 3/3C/SourceDataFig3CMovie2/._SourceDataFig3CMovie2.mp4
- Figure 3/3C/SourceDataFig3CMovie2/README.txt
- __MACOSX/Figure 3/3C/SourceDataFig3CMovie2/._README.txt
