# Supplementary material for: Cytotoxic T lymphocytes require transcription for infiltration but not target cell lysis
Source: EMBO Rep. 2023 Oct 20;24(11):e57653. doi: 10.15252/embr.202357653 (PMC10626425; doi:10.15252/embr.202357653)
Supplement: Supplementary file 10 — Source Data for Figure 3 [file EMBR-24-e57653-s002.zip › Figure 3/3D/SourceDataFig3D.xlsx]

## Sheet: Sheet1
biological replicate	OTI EL4-OVA + DMSO	OTI EL4-OVA + ActD		biological replicate	Rab27a/b-/- OTI EL4-OVA + DMSO	Rab27a/b-/- OTI EL4-OVA + ActD
1	0.56668	1.02335		1	0.435997	0.810364
2	0.527162	0.862208		2	0.48574	0.818457
3	0.47101	0.811119		3	0.513582	0.897454
4	0.455383	0.80204
5	0.514113	1.07394
6	0.52323	1.05007
7	0.494928	1.03468
8	0.50773	1.06699
9	0.549744	0.847182
10	0.579712	0.926742
11	0.516821	0.768185
12	0.605247	0.78934
13	0.461636	0.999037
14	0.516846	1.0195
15	0.518718	0.866923
16	0.578653	0.974324
