# Supplementary material for: Cytotoxic T lymphocytes require transcription for infiltration but not target cell lysis
Source: EMBO Rep. 2023 Oct 20;24(11):e57653. doi: 10.15252/embr.202357653 (PMC10626425; doi:10.15252/embr.202357653)
Supplement: Supplementary file 10 — Source Data for Figure 3 [file EMBR-24-e57653-s002.zip › Figure 3/3A/SourceDataFig3A.xlsx]

## Sheet: Left panel
Hours	OVA DMSO mixed			OVA ActD mixed			OVA DMSO unmixed			OVA ActD unmixed
0	6.87285	9.17202	10.1033	8.36246	7.12153	8.59417	7.68129	7.59149	14.7621	9.56255	9.44836	12.1846
1	0	0	0	0	0	0	0	0	0	0	0	0
2	-2.507	0.805568	1.4269	1.87014	4.17543	4.56318	4.51428	3.51532	11.0164	1.47058	2.08022	1.57526
3	13.4108	15.8941	16.1735	15.6615	11.248	13.6676	14.0333	12.542	25.1153	5.29384	6.1461	4.85757
4	34.1446	36.1365	37.3869	26.8424	23.6436	22.8947	27.6731	26.5951	32.608	10.5292	10.8046	10.3313
5	54.1312	55.8038	57.1466	39.9955	36.9562	36.3525	44.1546	42.9549	51.9309	17.2594	18.3451	17.2859
6	67.7268	68.5315	69.8515	50.5444	44.6828	46.3491	58.9487	57.6084	64.0433	23.5137	24.5257	23.5615
7	75.4074	76.6763	77.5502	56.5055	53.308	53.8219	70.7577	69.3818	73.8505	30.7897	31.7285	29.8017
8	80.3123	80.7311	82.1886	63.061	60.0963	61.0503	78.2673	76.8951	80.5287	35.8352	37.6875	36.4503
9	83.1268	83.4851	84.3905	68.9258	65.7541	66.6969	82.9179	81.7991	84.7572	41.1364	43.0557	40.7027
10	84.9337	85.3755	86.5479	70.7583	69.3357	69.9698	85.85	85.2284	87.4601	44.9171	46.5437	44.9089
11	86.2357	86.6992	87.6716	75.8868	73.7328	75.2702	87.8352	87.163	89.189	47.6967	49.9824	49.1021
12	87.204	87.8278	89.0939	78.6576	76.6781	77.7374	89.1247	88.8648	90.339	51.7817	53.556	52.6097
13	88.1112	88.5109	89.7029	80.6161	79.3235	81.3241	90.3183	89.8419	91.2487	55.0026	56.781	55.5666
Note: triplicate technical measurements are provided at each condition and time point

## Sheet: Middle panel
biological replicate	DMSO mixed	ActD mixed	DMSO unmixed	ActD unmixed
1	55.6939	37.7681	46.3468	17.6302
2	62.1621	40.8473	58.6156	28.5496
3	78.6088	46.5011	57.5879	27.6302
4	44.6596	28.2437	21.7342	2.21715
5	97.1653	89.7213	53.6972	37.0651

## Sheet: Right panel
biological replicate	mixed	unmixed
1	0.678137	0.380396
2	0.657109	0.487066
3	0.591551	0.479792
4	0.632422	0.102012
5	0.923389	0.690261
