# Supplementary material for: Cytotoxic T lymphocytes require transcription for infiltration but not target cell lysis
Source: EMBO Rep. 2023 Oct 20;24(11):e57653. doi: 10.15252/embr.202357653 (PMC10626425; doi:10.15252/embr.202357653)
Supplement: Supplementary file 10 — Source Data for Figure 3 [file EMBR-24-e57653-s002.zip › Figure 3/3C/SourceDataFig3CMovie2/README.txt]

Source Data Fig 3C Movie 2

Source data for panels in Figure 3C, bottom row. Uncoloured RAB27AB-deficient OTI CTLs challenged with red antigen-pulsed (EL4-OVA) target cells in the presence of actinomycin D (ActD).
