# Supplementary material for: Cytotoxic T lymphocytes require transcription for infiltration but not target cell lysis
Source: EMBO Rep. 2023 Oct 20;24(11):e57653. doi: 10.15252/embr.202357653 (PMC10626425; doi:10.15252/embr.202357653)
Supplement: Supplementary file 11 — Source Data for Figure 4 [file EMBR-24-e57653-s004.zip]

Archive with 31 entries (24 files):
- Figure 4/
- Figure 4/.DS_Store
- __MACOSX/Figure 4/._.DS_Store
- Figure 4/4B-D/
- Figure 4/4F/
- Figure 4/4B-D/SourceDataFig4B-D.xlsx
- __MACOSX/Figure 4/4B-D/._SourceDataFig4B-D.xlsx
- Figure 4/4F/.DS_Store
- __MACOSX/Figure 4/4F/._.DS_Store
- Figure 4/4F/SourceDataFig4FMovie4/
- Figure 4/4F/SourceDataFig4FMovie3/
- Figure 4/4F/SourceDataFig4FMovie2/
- Figure 4/4F/SourceDataFig4F .xlsx
- __MACOSX/Figure 4/4F/._SourceDataFig4F .xlsx
- Figure 4/4F/SourceDataFig4FMovie1/
- Figure 4/4F/SourceDataFig4FMovie4/SourceDataFig4FMovie4.mp4
- __MACOSX/Figure 4/4F/SourceDataFig4FMovie4/._SourceDataFig4FMovie4.mp4
- Figure 4/4F/SourceDataFig4FMovie4/README.txt
- __MACOSX/Figure 4/4F/SourceDataFig4FMovie4/._README.txt
- Figure 4/4F/SourceDataFig4FMovie3/SourceDataFigure4FMovie3.mp4
- __MACOSX/Figure 4/4F/SourceDataFig4FMovie3/._SourceDataFigure4FMovie3.mp4
- Figure 4/4F/SourceDataFig4FMovie3/README.txt
- __MACOSX/Figure 4/4F/SourceDataFig4FMovie3/._README.txt
- Figure 4/4F/SourceDataFig4FMovie2/SourceDataFig4FMovie2.mp4
- __MACOSX/Figure 4/4F/SourceDataFig4FMovie2/._SourceDataFig4FMovie2.mp4
- Figure 4/4F/SourceDataFig4FMovie2/README.txt
- __MACOSX/Figure 4/4F/SourceDataFig4FMovie2/._README.txt
- Figure 4/4F/SourceDataFig4FMovie1/SourceDataFig4FMovie1.mp4
- __MACOSX/Figure 4/4F/SourceDataFig4FMovie1/._SourceDataFig4FMovie1.mp4
- Figure 4/4F/SourceDataFig4FMovie1/README.txt
- __MACOSX/Figure 4/4F/SourceDataFig4FMovie1/._README.txt
