# Supplementary material for: Cytotoxic T lymphocytes require transcription for infiltration but not target cell lysis
Source: EMBO Rep. 2023 Oct 20;24(11):e57653. doi: 10.15252/embr.202357653 (PMC10626425; doi:10.15252/embr.202357653)
Supplement: Supplementary file 11 — Source Data for Figure 4 [file EMBR-24-e57653-s004.zip › Figure 4/4B-D/SourceDataFig4B-D.xlsx]

## Sheet: 4B
hours	media			antiCD3			DMSO-CTL			ActD-CTL			DMSO-CTL antiCD3			ActD-CTL antiCD3
1	1	1	1	1	1	1	1	1	1	1	1	1	1	1	1	1	1	1
2	1.04884	1.05327	1.02421	1.02725	1.03058	1.03529	1.01578	1.02834	1.03766	1.03667	1.03653	1.00999	1.02053	1.03061	1.01999	1.03685	1.03246	1.01649
3	1.06288	1.0776	1.03705	1.0328	1.0418	1.04864	1.02578	1.05295	1.04464	1.05746	1.06088	1.03344	1.02642	1.03397	1.02637	1.05226	1.05084	1.02929
4	1.06436	1.09109	1.03547	1.03623	1.0747	1.03447	1.04827	1.05946	1.05148	1.06202	1.07016	1.04264	1.01383	1.02811	1.01734	1.06917	1.08129	1.04146
5	1.07726	1.09863	1.0396	1.04095	1.07414	1.03972	1.03318	1.05554	1.05387	1.08285	1.06615	1.04391	0.995344	1.00274	0.9965	1.07273	1.08902	1.03328
6	1.08406	1.10515	1.03201	1.04139	1.06752	1.02534	1.02708	1.0515	1.05144	1.08033	1.06574	1.05684	0.982052	0.965886	0.96348	1.08006	1.08039	1.0479
7	1.08407	1.10814	1.03964	1.03485	1.0788	1.0273	1.03804	1.05921	1.06324	1.09293	1.07704	1.04441	0.957072	0.948922	0.93287	1.07475	1.0939	1.04471
8	1.09265	1.11635	1.02996	1.03077	1.08309	1.0289	1.03759	1.06049	1.06498	1.08252	1.07854	1.05008	0.926976	0.906674	0.890891	1.07731	1.10145	1.04505
9	1.10576	1.12877	1.03223	1.02855	1.10153	1.01813	1.0425	1.06754	1.07013	1.08623	1.08012	1.0628	0.900921	0.879428	0.86377	1.07692	1.08696	1.04363
10	1.11002	1.14932	1.03414	1.02106	1.10367	1.01325	1.05256	1.07454	1.08017	1.07742	1.09821	1.07162	0.884571	0.850495	0.822522	1.07909	1.08097	1.04482
11	1.12884	1.16059	1.03335	1.01997	1.11348	1.02408	1.05232	1.0632	1.08719	1.1025	1.09362	1.08469	0.86632	0.793761	0.783096	1.08666	1.10063	1.06312
12	1.14816	1.16536	1.03909	1.02459	1.11923	1.0218	1.09188	1.07756	1.10778	1.10847	1.0975	1.09838	0.841975	0.760183	0.742737	1.08773	1.10175	1.05741
13	1.1654	1.19951	1.05565	1.01505	1.1289	1.01311	1.09766	1.07289	1.1111	1.13062	1.11064	1.10803	0.824462	0.733162	0.700249	1.091	1.11114	1.07005
14	1.19601	1.22274	1.05687	1.02953	1.14147	1.0032	1.13816	1.10681	1.1314	1.16698	1.11919	1.12189	0.793724	0.706874	0.678325	1.10707	1.12423	1.087
15	1.22086	1.24438	1.0962	1.04238	1.14691	1.01403	1.1414	1.10795	1.14561	1.1799	1.13887	1.13478	0.75366	0.674342	0.645127	1.11998	1.13711	1.09564
16	1.2557	1.27333	1.10901	1.03891	1.17332	1.00637	1.18192	1.14189	1.17258	1.19817	1.16097	1.16851	0.743016	0.64224	0.610446	1.13798	1.13786	1.10016
Note: 3 biologial replicates for each condition and time point are always listed in the same order

## Sheet: 4C
hours	DMSO-CTL + EL4					ActD-CTL + EL4					DMSO-CTL + EL4-OVA					ActD-CTL + EL4-OVA
1	1	1	1	1	1	1	1	1	1	1	1	1	1	1	1	1	1	1	1	1
2	1.04474	1.02608	1.01957	1.0473	1.03415	1.04559	1.03955	1.02712	1.03955	1.01344	1.02721	1.0063	1.02635	1.03499	1.00463	1.02956	1.00945	1.02974	1.03797	1.02211
3	1.0641	1.04356	1.03833	1.07423	1.05464	1.05277	1.06126	1.04411	1.05233	1.03089	1.01685	1.01502	1.03576	1.03575	1.00284	1.03233	1.02313	1.05869	1.04974	1.04741
4	1.07161	1.05785	1.05604	1.08777	1.06978	1.05757	1.08778	1.07243	1.07787	1.03201	1.00145	1.00839	1.03729	1.06553	0.994484	1.02826	1.04348	1.07383	1.06982	1.08065
5	1.07912	1.0768	1.06245	1.10049	1.07361	1.05734	1.10059	1.07339	1.07915	1.05017	0.983818	0.980866	1.03329	1.06813	0.983296	1.02171	1.05496	1.08341	1.06669	1.07597
6	1.08705	1.07353	1.05959	1.10289	1.0756	1.06425	1.11465	1.07826	1.08886	1.05128	0.951691	0.958334	1.01778	1.05341	0.961522	1.01342	1.06346	1.08538	1.06026	1.08781
7	1.08787	1.0708	1.06322	1.10731	1.08972	1.06767	1.11671	1.08837	1.08203	1.05094	0.918387	0.934836	1.00536	1.04325	0.96371	1.00713	1.06461	1.09469	1.06429	1.09732
8	1.08059	1.07715	1.07874	1.10882	1.09333	1.0678	1.13059	1.09569	1.10164	1.04672	0.885798	0.922396	0.995893	1.03221	0.950183	1.00123	1.07161	1.10258	1.07368	1.09974
9	1.09998	1.09299	1.07677	1.13278	1.1128	1.07336	1.14502	1.11066	1.10613	1.07342	0.877545	0.899129	0.972759	1.02476	0.935583	1.00302	1.07512	1.1001	1.07757	1.10353
10	1.11711	1.10076	1.06867	1.13232	1.11911	1.0862	1.16193	1.11928	1.11036	1.07325	0.853799	0.872225	0.962491	1.00835	0.931514	1.00078	1.0882	1.10453	1.07091	1.12305
11	1.12533	1.11893	1.0774	1.15932	1.14055	1.0865	1.17446	1.14148	1.12303	1.07679	0.821352	0.850736	0.94177	1.00843	0.938544	1.00705	1.08468	1.11802	1.07542	1.13895
12	1.14134	1.1337	1.09644	1.17699	1.14978	1.0992	1.19701	1.13194	1.14053	1.07161	0.808731	0.825483	0.935853	1.00225	0.929753	1.01491	1.10587	1.11502	1.08515	1.16278
13	1.16092	1.1509	1.09988	1.185	1.15507	1.10346	1.20462	1.15413	1.15597	1.0815	0.793482	0.80768	0.919176	1.00485	0.933063	1.03211	1.11073	1.13109	1.08208	1.15996
14	1.18951	1.16941	1.13069	1.21981	1.17907	1.13609	1.22416	1.17904	1.17865	1.11585	0.783599	0.783072	0.903829	1.01448	0.922941	1.04038	1.11753	1.15291	1.10342	1.18984
15	1.21955	1.19149	1.13406	1.24696	1.20228	1.16122	1.24271	1.21465	1.18689	1.11271	0.767956	0.75209	0.902647	1.01933	0.925604	1.0649	1.13685	1.17725	1.11169	1.20583
16	1.24448	1.21681	1.16396	1.27254	1.22733	1.17104	1.27441	1.23781	1.20094	1.15315	0.759738	0.717119	0.895515	1.01959	0.934088	1.07885	1.16621	1.1877	1.13008	1.21694
Note: 5 biologial replicates for each condition and time point are always listed in the same order

## Sheet: 4D
hours	DMSO-CTL + EL4					ActD-CTL + EL4					DMSO-CTL + EL4-OVA					ActD-CTL + EL4-OVA
1	1	1	1	1	1		1	1	1	1	1	1	1	1	1		1	1	1	1
2	1.03154	1.03437	1.02323	1.02963	1.04521		1.02007	1.00418	1.00634	1.04453	1.02045	1.01466	0.998764	1.03548	1.0168		1.02323	1.02588	1.02674	1.03143
3	1.05117	1.06033	1.0457	1.06015	1.08591		1.04322	1.02984	1.03522	1.10517	1.02567	1.01796	1.01654	1.05295	1.01716		1.04555	1.06665	1.05494	1.04936
4	1.05311	1.0706	1.07267	1.06943	1.10355		1.06626	1.04625	1.04258	1.1172	1.02259	1.0213	1.0138	1.05432	0.995063		1.06276	1.09567	1.06697	1.06734
5	1.05379	1.09016	1.08675	1.06893	1.12297		1.07773	1.05584	1.04697	1.1316	0.997939	0.996061	1.00972	1.03723	0.976078		1.06493	1.09949	1.05877	1.06645
6	1.05654	1.08578	1.08655	1.08509	1.13446		1.07828	1.0597	1.04443	1.14019	0.971959	0.971619	0.992373	1.01236	0.938283		1.07174	1.10433	1.07374	1.10262
7	1.06235	1.08946	1.08991	1.09853	1.12942		1.09686	1.07532	1.04335	1.14204	0.935929	0.942401	0.961856	0.98712	0.903152		1.07779	1.10829	1.08008	1.11025
8	1.08457	1.10429	1.11436	1.10653	1.13494		1.11303	1.08087	1.04783	1.14098	0.917949	0.918922	0.949738	0.971508	0.88538		1.09684	1.12887	1.07395	1.11948
9	1.0908	1.11544	1.12016	1.11856	1.1637		1.12366	1.08633	1.04192	1.16245	0.882994	0.886179	0.922437	0.939771	0.854038		1.11626	1.12383	1.0767	1.12604
10	1.10203	1.11718	1.12288	1.13018	1.17131		1.13274	1.09879	1.04662	1.19713	0.869372	0.861305	0.884675	0.945407	0.820672		1.11809	1.14784	1.07045	1.13471
11	1.1117	1.12756	1.15168	1.13566	1.18217		1.15154	1.11726	1.04954	1.22446	0.836419	0.829969	0.863296	0.916289	0.792456		1.13238	1.14222	1.06016	1.14837
12	1.14269	1.12881	1.16009	1.15431	1.20598		1.16835	1.12517	1.04564	1.21128	0.824135	0.791812	0.848049	0.899896	0.751197		1.15059	1.14583	1.0533	1.14409
13	1.16307	1.12851	1.17958	1.17779	1.21462		1.18957	1.13192	1.04917	1.24052	0.794116	0.748259	0.815519	0.885687	0.718043		1.1666	1.16711	1.05961	1.16704
14	1.20272	1.14327	1.197	1.18706	1.21981		1.19774	1.1572	1.05322	1.27015	0.777023	0.705432	0.782856	0.870015	0.687417		1.18249	1.18775	1.08066	1.17255
15	1.23136	1.15454	1.2265	1.20745	1.23894		1.23355	1.17183	1.04294	1.29832	0.763034	0.682078	0.765928	0.8536	0.664752		1.20412	1.19305	1.0823	1.2034
16	1.27208	1.18148	1.25555	1.24484	1.2643		1.26258	1.18682	1.05842	1.32618	0.740978	0.637882	0.743685	0.845862	0.635695		1.22263	1.20787	1.09148	1.22955
Note: 5 biologial replicates for each condition and time point are always listed in the same order; ActD-CTL conditions were added to this experiment from the second biological replicate onward and are thus missing from the first replicate
