# Supplementary material for: Cytotoxic T lymphocytes require transcription for infiltration but not target cell lysis
Source: EMBO Rep. 2023 Oct 20;24(11):e57653. doi: 10.15252/embr.202357653 (PMC10626425; doi:10.15252/embr.202357653)
Supplement: Supplementary file 11 — Source Data for Figure 4 [file EMBR-24-e57653-s004.zip › Figure 4/4F/SourceDataFig4F .xlsx]

## Sheet: Left panel
hours	ActD-Rab27a/b-/- CTLs + DMSO-WT CTLs			ActD-Rab27a/b-/- CTLs + ActD-WT CTLs			DMSO-Rab27a/b-/- CTLs + DMSO-WT CTLs			DMSO-Rab27a/b-/- CTLs + ActD-WT CTLs
0	-1.95391	-1.36816	0.226597	0.258021	-1.14263	3.8965	-1.70122	-0.476379	-0.0664115	-3.59082	-4.28867	-0.70056
1	0	0	0	0	0	0	0	0	0	0	0	0
2	4.23106	4.69751	3.76459	3.65109	3.57225	3.26416	5.12492	5.63803	3.73428	4.181	3.7708	3.75859
3	12.5482	11.7599	11.8124	8.49811	9.40022	7.53331	14.1633	13.9995	12.9348	10.1793	10.1856	8.13858
4	23.8842	23.4192	21.9329	14.1894	15.6481	13.2398	26.3044	26.391	25.3812	17.7728	17.9734	16.2659
5	37.456	35.7681	35.4308	20.5731	22.9385	19.8582	40.9228	41.1314	39.2918	25.6684	26.1262	24.0308
6	51.0878	48.6886	49.0921	26.205	28.9689	25.7111	53.8081	54.7498	52.1187	33.0232	33.5322	32.4949
7	64.261	60.6365	62.3055	31.2593	34.2921	31.513	65.4322	66.2318	63.8279	38.5096	39.2372	38.2982
8	74.7097	71.6002	73.5607	34.738	38.895	35.1452	74.5252	76.1417	73.3416	42.5542	43.7803	42.0179
9	83.0168	79.7903	82.5368	38.3058	41.8774	38.9432	81.6315	82.838	81.0486	45.6116	47.7457	44.9515
10	88.5085	85.87	88.1838	41.1419	44.8062	41.7575	86.8903	87.3541	86.4107	48.0112	50.5972	47.2385
11	91.8218	89.5802	91.617	43.375	47.9313	43.8723	90.2424	90.8633	89.939	48.7515	52.3158	47.8577
12	93.6505	92.0088	93.4464	45.1515	49.8431	45.6281	92.4721	92.6712	92.1091	49.9286	53.815	48.6342
Note: 3 technical replicates are shown for each condition and time point

## Sheet: Middle panel
biological replicate	ActD-Rab27a/b-/- CTLs + DMSO-WT CTLs	ActD-Rab27a/b-/- CTLs + ActD-WT CTLs	DMSO-Rab27a/b-/- CTLs + DMSO-WT CTLs	DMSO-Rab27a/b-/- CTLs + ActD-WT CTLs
1	36.2183	21.1233	40.4486	25.2751
2	31.0994	18.6663	35.9005	20.0973
3	56.9284	30.3703	59.1589	38.2217

## Sheet: Right panel
	exogenous chemokines from Rab27a/b-/- CTLs
biological replicate	-	+
1	0.583221	0.624869
2	0.600213	0.559806
3	0.533482	0.646085
