# Supplementary material for: Cytotoxic T lymphocytes require transcription for infiltration but not target cell lysis
Source: EMBO Rep. 2023 Oct 20;24(11):e57653. doi: 10.15252/embr.202357653 (PMC10626425; doi:10.15252/embr.202357653)
Supplement: Supplementary file 11 — Source Data for Figure 4 [file EMBR-24-e57653-s004.zip › Figure 4/4F/SourceDataFig4FMovie3/README.txt]

Source Data Fig 4F Movie 3

Source data for Figure 4F (red filled squares), co-culture of uncoloured DMSO-treated WT CTLs and DMSO-treated RAB27A/B-deficient CTLs challenged with red antigen-pulsed (EL4-OVA) target cells.
